# Supplementary material for: Assembly of the infant gut microbiome and resistome are linked to bacterial strains in mother’s milk
Source: Nat Commun. 2025 Nov 22;16:11536. doi: 10.1038/s41467-025-66497-y (PMC12749357; doi:10.1038/s41467-025-66497-y)
Supplement: Supplementary file 3 — Supplementary Data 1 [file 41467_2025_66497_MOESM3_ESM.csv]

	type	number of samples	percentage
Delivery mode
	Vaginal	134	76.60%
	Cesarean	37	21%
	Unknow	4	2.30%
Infant sex	Male	86	49.10%
	Female	89	50.90%
Excl. BF at 6M	Yes	121	76.10%
	No	34	21.40%
	Unknow	4	2.50%
Abx intake after birth (1M)	Yes	32	18.30%
	No	110	62.90%
	Unknow	33	18.80%
Abx intake after birth (6M)	Yes	46	28.90%
	No	92	57.90%
	Unknow	21	13.20%
Perinatal abx intake (1M)	Yes	39	22.30%
	No	134	76.60%
	Unknow	2	1.10%
Perinatal abx intake (6M)	Yes	32	20%
	No	124	78%
	Unknow	3	2%
