# Supplementary material for: Assembly of the infant gut microbiome and resistome are linked to bacterial strains in mother’s milk
Source: Nat Commun. 2025 Nov 22;16:11536. doi: 10.1038/s41467-025-66497-y (PMC12749357; doi:10.1038/s41467-025-66497-y)
Supplement: Supplementary file 4 — Supplementary Data 2 [file 41467_2025_66497_MOESM4_ESM.csv]

Sample_ID	Sample_type	Mother Infant Pair	Post_filtering_QC	Maternal_age	Maternal_bmi	Infant_sex	Delivery_mode	Infant_exclusive_bf	Solid_food_6M	Abx_exposure_any	Prenatal_abx	Ethnicity	Race
p0279	Milk_1M	Mother_Infant_Pair_1	Keep			MALE	SVD			Yes		White	Not Hispanic or Latino
p0103	Milk_1M	Mother_Infant_Pair_2	Keep	30	20.19	FEMALE	CS				No	NA	Not Hispanic or Latino
p0188	Milk_1M	Mother_Infant_Pair_3	Discard	30	28.16	FEMALE	CS				No	White	Not Hispanic or Latino
p0018	Milk_1M	Mother_Infant_Pair_4	Keep	35	31.42	FEMALE	CS				No	White	Not Hispanic or Latino
p0133	Milk_1M	Mother_Infant_Pair_5	Keep	31	32.94	FEMALE	SVD				No	White	Not Hispanic or Latino
p0009	Milk_1M	Mother_Infant_Pair_6	Keep	34	36.55	MALE	CS				No	White	Not Hispanic or Latino
p0033	Milk_1M	Mother_Infant_Pair_7	Keep	22	34.67	FEMALE	SVD				No	NA	NA
p0283	Milk_1M	Mother_Infant_Pair_8	Keep	33	32.55	MALE	CS				No	White	Not Hispanic or Latino
p0198	Milk_1M	Mother_Infant_Pair_9	Discard	38	30.37	MALE	CS				No	White	Not Hispanic or Latino
p0005	Milk_1M	Mother_Infant_Pair_10	Discard	34	20.31	MALE	SVD				No	More than 1 race	Not Hispanic or Latino
p0229	Milk_1M	Mother_Infant_Pair_11	Discard	36	19.97	FEMALE	SVD				No	White	Not Hispanic or Latino
p0064	Milk_1M	Mother_Infant_Pair_13	Keep	40	36.93	MALE	SVD				No	White	Not Hispanic or Latino
p0184	Milk_1M	Mother_Infant_Pair_14	Keep	32	37.58	FEMALE	SVD				No	Asian	Not Hispanic or Latino
p0021	Milk_1M	Mother_Infant_Pair_15	Keep	40	33.93	FEMALE	CS				Yes	White	Not Hispanic or Latino
p0190	Milk_1M	Mother_Infant_Pair_16	Keep	34	22.06	MALE	SVD				Yes	White	Not Hispanic or Latino
p0088	Milk_1M	Mother_Infant_Pair_17	Discard	30	19.58	MALE	CS				No	White	Not Hispanic or Latino
p0193	Milk_1M	Mother_Infant_Pair_18	Discard	39	32.17	FEMALE	CS				No	Asian	Not Hispanic or Latino
p0122	Milk_1M	Mother_Infant_Pair_19	Discard	36	38.98	FEMALE	CS				No	Other	Hispanic or Latino
p0130	Milk_1M	Mother_Infant_Pair_20	Keep			MALE	SVD				No	Asian	Not Hispanic or Latino
p0026	Milk_1M	Mother_Infant_Pair_21	Keep	42	24.52	MALE	CS				No	White	Not Hispanic or Latino
p0016	Milk_1M	Mother_Infant_Pair_22	Keep			MALE	SVD					Black or African American	Not Hispanic or Latino
p0208	Milk_1M	Mother_Infant_Pair_23	Keep			FEMALE	CS					Asian	Not Hispanic or Latino
p0046	Milk_1M	Mother_Infant_Pair_24	Keep			FEMALE	SVD					White	Not Hispanic or Latino
p0045	Milk_1M	Mother_Infant_Pair_25	Keep	37	20.28	MALE	SVD				Yes	Asian	Not Hispanic or Latino
p0135	Milk_1M	Mother_Infant_Pair_26	Keep	41	27.76	FEMALE	CS				No	Black or African American	Not Hispanic or Latino
p0062	Milk_1M	Mother_Infant_Pair_27	Keep	32	20.47	FEMALE	SVD				No	White	Not Hispanic or Latino
p0142	Milk_1M	Mother_Infant_Pair_28	Keep	33	24.88	MALE	CS				No	White	Not Hispanic or Latino
p0201	Milk_1M	Mother_Infant_Pair_29	Keep	38	31.9	FEMALE	CS				No	White	Not Hispanic or Latino
p0176	Milk_1M	Mother_Infant_Pair_30	Keep	27	27.11	MALE	SVD				Yes	White	Not Hispanic or Latino
p0085	Milk_1M	Mother_Infant_Pair_31	Keep	35	40.05	FEMALE	CS				No	White	Not Hispanic or Latino
p0083	Milk_1M	Mother_Infant_Pair_32	Keep	34	40.03	MALE	CS				No	More than 1 race	Not Hispanic or Latino
p0167	Milk_1M	Mother_Infant_Pair_33	Keep	34	23.2	FEMALE	SVD				No	More than 1 race	Not Hispanic or Latino
p0187	Milk_1M	Mother_Infant_Pair_34	Keep	39	37.27	MALE	CS				No	White	NA
p0028	Milk_1M	Mother_Infant_Pair_35	Keep	28	23.05	MALE	SVD				No	White	Not Hispanic or Latino
p0015	Milk_1M	Mother_Infant_Pair_36	Keep	37	18.79	FEMALE	SVD				No	NA	NA
p0019	Milk_1M	Mother_Infant_Pair_37	Discard	33	20.44	FEMALE	SVD				No	White	Not Hispanic or Latino
p0157	Milk_1M	Mother_Infant_Pair_38	Keep	28	26.85	FEMALE	SVD				No	White	Not Hispanic or Latino
p0204	Milk_1M	Mother_Infant_Pair_39	Keep	31	25.26	MALE	SVD				No	White	Not Hispanic or Latino
p0065	Milk_1M	Mother_Infant_Pair_40	Keep	27	20.09	FEMALE	SVD				Yes	White	Not Hispanic or Latino
p0239	Milk_1M	Mother_Infant_Pair_41	Keep	29	33.09	MALE	SVD				Yes	White	Not Hispanic or Latino
p0096	Milk_1M	Mother_Infant_Pair_42	Keep	38	28.62	FEMALE	SVD			No	No	NA	Not Hispanic or Latino
p0040	Milk_1M	Mother_Infant_Pair_43	Keep	26	21.97	FEMALE	SVD			Yes	No	White	NA
p0090	Milk_1M	Mother_Infant_Pair_44	Keep	27	25.29	MALE	SVD			Yes	No	White	Not Hispanic or Latino
p0171	Milk_1M	Mother_Infant_Pair_45	Discard	29	21.08	FEMALE	SVD			Yes	No	White	Not Hispanic or Latino
p0020	Milk_1M	Mother_Infant_Pair_46	Keep	28	20.29	FEMALE	SVD			Yes	Yes	White	Not Hispanic or Latino
p0263	Milk_1M	Mother_Infant_Pair_47	Keep	37	26.95	FEMALE	SVD			No	Yes	Black or African American	Not Hispanic or Latino
p0213	Milk_1M	Mother_Infant_Pair_48	Keep	32	27.02	FEMALE	CS			No	No	White	Not Hispanic or Latino
p0284	Milk_1M	Mother_Infant_Pair_49	Keep	29	32.24	FEMALE	SVD			No	Yes	NA	Hispanic or Latino
p0164	Milk_1M	Mother_Infant_Pair_50	Keep	31	24.66	FEMALE	SVD			No	No	American Indian/Alaska Native	Not Hispanic or Latino
p0249	Milk_1M	Mother_Infant_Pair_51	Keep	25	22	FEMALE	SVD			No	No	White	Not Hispanic or Latino
p0255	Milk_1M	Mother_Infant_Pair_52	Keep	38	35.07	MALE	CS			No	No	White	Not Hispanic or Latino
p0261	Milk_1M	Mother_Infant_Pair_53	Keep	32	31.97	MALE	SVD			No	No	White	NA
p0210	Milk_1M	Mother_Infant_Pair_54	Keep	32	29.19	MALE	SVD			No	No	White	NA
p0166	Milk_1M	Mother_Infant_Pair_55	Keep	30	24.59	MALE	SVD			No	Yes	White	Not Hispanic or Latino
p0003	Milk_1M	Mother_Infant_Pair_56	Keep	34	20.97	MALE	SVD			No	No	White	Not Hispanic or Latino
p0107	Milk_1M	Mother_Infant_Pair_57	Keep	39	28.9	MALE	SVD			No	No	White	Not Hispanic or Latino
p0123	Milk_1M	Mother_Infant_Pair_58	Keep	27	34.1	MALE	SVD			No	No	White	Not Hispanic or Latino
p0252	Milk_1M	Mother_Infant_Pair_59	Discard	33	20.19	FEMALE	SVD			No	No	White	Not Hispanic or Latino
p0036	Milk_1M	Mother_Infant_Pair_60	Keep	29	25.96	FEMALE	SVD			No	No	White	Not Hispanic or Latino
p0205	Milk_1M	Mother_Infant_Pair_61	Discard	36	27.11	MALE	CS			No	No	White	Not Hispanic or Latino
p0071	Milk_1M	Mother_Infant_Pair_62	Discard	32	20.72	MALE	SVD			No	No	White	Not Hispanic or Latino
p0173	Milk_1M	Mother_Infant_Pair_63	Discard	25	28.67	MALE	0			No	No	Black or African American	Not Hispanic or Latino
p0264	Milk_1M	Mother_Infant_Pair_64	Discard	34	28.16	MALE	SVD			Yes	No	White	Not Hispanic or Latino
p0170	Milk_1M	Mother_Infant_Pair_65	Discard	34	28.96	FEMALE	SVD			No	No	White	Not Hispanic or Latino
p0084	Milk_1M	Mother_Infant_Pair_66	Discard	26	31.44	FEMALE	SVD			No	No	Other	NA
p0121	Milk_1M	Mother_Infant_Pair_67	Keep	37	38.36	MALE	CS			No	No	White	Not Hispanic or Latino
p0200	Milk_1M	Mother_Infant_Pair_68	Keep	34	34.28	FEMALE	CS			No	No	White	Not Hispanic or Latino
p0240	Milk_1M	Mother_Infant_Pair_69	Discard	38	26.45	MALE	SVD			No	Yes	Black or African American	Not Hispanic or Latino
p0211	Milk_1M	Mother_Infant_Pair_70	Keep	38	35.4	FEMALE	SVD			No	Yes	White	Not Hispanic or Latino
p0181	Milk_1M	Mother_Infant_Pair_71	Keep	34	25.23	FEMALE	SVD			No	No	Asian	Not Hispanic or Latino
p0025	Milk_1M	Mother_Infant_Pair_72	Keep	30	20.88	FEMALE	SVD			No	No	White	Hispanic or Latino
p0136	Milk_1M	Mother_Infant_Pair_75	Keep	34	35.83	FEMALE	SVD			Yes	No	White	Not Hispanic or Latino
p0068	Milk_1M	Mother_Infant_Pair_76	Keep	30	28.17	MALE	SVD			No	No	White	Not Hispanic or Latino
p0057	Milk_1M	Mother_Infant_Pair_77	Keep	27	25.46	FEMALE	SVD			No	Yes	White	Not Hispanic or Latino
p0174	Milk_1M	Mother_Infant_Pair_78	Keep	34	19.94	FEMALE	SVD			No	No	White	Not Hispanic or Latino
p0004	Milk_1M	Mother_Infant_Pair_79	Keep	33	31.05	MALE	SVD			No	Yes	White	Not Hispanic or Latino
p0134	Milk_1M	Mother_Infant_Pair_80	Keep	26	33.96	FEMALE	SVD			No	No	White	Not Hispanic or Latino
p0010	Milk_1M	Mother_Infant_Pair_81	Keep	31	30.31	FEMALE	SVD			No	No	White	Hispanic or Latino
p0177	Milk_1M	Mother_Infant_Pair_82	Keep	28	30.62	MALE	CS			No	Yes	Black or African American	Not Hispanic or Latino
p0050	Milk_1M	Mother_Infant_Pair_83	Keep	29	30.11	FEMALE	AVD			No	No	NA	NA
p0165	Milk_1M	Mother_Infant_Pair_84	Keep	31	31.43	MALE	CS			No	No	White	Not Hispanic or Latino
p0227	Milk_1M	Mother_Infant_Pair_85	Keep	30	26.79	FEMALE	SVD			No	No	White	Not Hispanic or Latino
p0080	Milk_1M	Mother_Infant_Pair_86	Keep	28	31.25	MALE	SVD			No	Yes	Black or African American	Not Hispanic or Latino
p0256	Milk_1M	Mother_Infant_Pair_87	Keep	30	21.91	MALE	SVD			No	No	White	Not Hispanic or Latino
p0182	Milk_1M	Mother_Infant_Pair_88	Keep	28	24.82	MALE	CS			Yes	No	White	Not Hispanic or Latino
p0060	Milk_1M	Mother_Infant_Pair_89	Keep	31	26.81	MALE	SVD			No	No	White	Not Hispanic or Latino
p0076	Milk_1M	Mother_Infant_Pair_90	Keep	29	20.58	FEMALE	SVD			No	No	White	Not Hispanic or Latino
p0105	Milk_1M	Mother_Infant_Pair_91	Keep	29	23.39	FEMALE	SVD			No	No	More than 1 race	Not Hispanic or Latino
p0236	Milk_1M	Mother_Infant_Pair_92	Keep	34	34.55	FEMALE	SVD			No	Yes	White	Not Hispanic or Latino
p0139	Milk_1M	Mother_Infant_Pair_93	Keep	36	29.19	FEMALE	SVD			No	No	White	Not Hispanic or Latino
p0017	Milk_1M	Mother_Infant_Pair_95	Keep	32	30.65	FEMALE	SVD			No	No	White	Not Hispanic or Latino
p0241	Milk_1M	Mother_Infant_Pair_96	Keep	29	26.36	MALE	CS			No	Yes	White	Not Hispanic or Latino
p0056	Milk_1M	Mother_Infant_Pair_97	Keep	28	23.3	MALE	SVD			No	Yes	White	Not Hispanic or Latino
p0235	Milk_1M	Mother_Infant_Pair_98	Keep	33	22.78	FEMALE	SVD			No	No	White	Not Hispanic or Latino
p0154	Milk_1M	Mother_Infant_Pair_99	Keep	37	23.87	FEMALE	SVD			No	No	White	Not Hispanic or Latino
p0126	Milk_1M	Mother_Infant_Pair_100	Keep	31	20.3	FEMALE	SVD			Yes	No	White	Not Hispanic or Latino
p0132	Milk_1M	Mother_Infant_Pair_101	Keep	32	27	MALE	SVD			No	No	White	Not Hispanic or Latino
p0117	Milk_1M	Mother_Infant_Pair_102	Keep	31	20.21	FEMALE	SVD			No	Yes	White	Not Hispanic or Latino
p0053	Milk_1M	Mother_Infant_Pair_103	Keep	28	32.88	MALE	SVD			No	No	White	Not Hispanic or Latino
p0225	Milk_1M	Mother_Infant_Pair_104	Keep	37	24.61	MALE	SVD			No	No	White	Not Hispanic or Latino
p0266	Milk_1M	Mother_Infant_Pair_105	Keep	38	30.42	FEMALE	SVD			No	No	Black or African American	Not Hispanic or Latino
p0094	Milk_1M	Mother_Infant_Pair_107	Keep	24	27.22	MALE	SVD			No	No	Asian	Not Hispanic or Latino
p0144	Milk_1M	Mother_Infant_Pair_108	Keep	31	23.99	MALE	SVD			No	Yes	White	Not Hispanic or Latino
p0030	Milk_1M	Mother_Infant_Pair_109	Keep	29	20.1	MALE	SVD			Yes	Yes	White	Not Hispanic or Latino
p0131	Milk_1M	Mother_Infant_Pair_110	Keep	29	19.8	MALE	SVD			Yes	No	White	Not Hispanic or Latino
p0066	Milk_1M	Mother_Infant_Pair_111	Discard	25	28.98	MALE	SVD			No	No	American Indian/Alaska Native	Not Hispanic or Latino
p0148	Milk_1M	Mother_Infant_Pair_112	Discard	33	25.48	FEMALE	CS			No	No	White	Not Hispanic or Latino
p0180	Milk_1M	Mother_Infant_Pair_113	Discard	34	26.16	MALE	AVD			No	Yes	White	Not Hispanic or Latino
p0380	Milk_1M	Mother_Infant_Pair_114	Discard	36	26.28	MALE	SVD			No	No	White	Not Hispanic or Latino
p0037	Milk_1M	Mother_Infant_Pair_115	Keep	31	25.99	FEMALE	SVD			No	No	White	Not Hispanic or Latino
p0207	Milk_1M	Mother_Infant_Pair_116	Discard	29	30.46	FEMALE	SVD			No	No	White	Not Hispanic or Latino
p0222	Milk_1M	Mother_Infant_Pair_118	Discard	25	28.08	FEMALE	SVD			No	Yes	White	Not Hispanic or Latino
p0111	Milk_1M	Mother_Infant_Pair_119	Keep	26	26.08	FEMALE	SVD			No	No	White	Not Hispanic or Latino
p0178	Milk_1M	Mother_Infant_Pair_120	Discard	26	32.81	FEMALE	SVD			No	No	White	Not Hispanic or Latino
p0215	Milk_1M	Mother_Infant_Pair_121	Discard	28	24.96		CS			No	No	NA	NA
p0267	Milk_1M	Mother_Infant_Pair_123	Keep	28	20.94	FEMALE	SVD			No	No	White	Not Hispanic or Latino
p0034	Milk_1M	Mother_Infant_Pair_124	Keep	29	36.96	FEMALE	SVD			No	Yes	Black or African American	Not Hispanic or Latino
p0233	Milk_1M	Mother_Infant_Pair_125	Keep	31	18.75	FEMALE	SVD			No	No	White	Not Hispanic or Latino
p0029	Milk_1M	Mother_Infant_Pair_126	Discard	34	26.88	FEMALE	CS			Yes	No	White	Not Hispanic or Latino
p0268	Milk_1M	Mother_Infant_Pair_127	Keep	35	24.05	FEMALE	CS			No	No	White	Not Hispanic or Latino
p0175	Milk_1M	Mother_Infant_Pair_128	Keep	32	30.23	MALE	SVD			No	No	White	Not Hispanic or Latino
p0273	Milk_1M	Mother_Infant_Pair_130	Keep	34	26.7	FEMALE	SVD			No	No	White	Not Hispanic or Latino
p0282	Milk_1M	Mother_Infant_Pair_131	Keep	37	25.62	MALE	SVD			Yes	Yes	White	Not Hispanic or Latino
p0145	Milk_1M	Mother_Infant_Pair_132	Discard	31	20.03	MALE	SVD			No	No	White	Not Hispanic or Latino
p0100	Milk_1M	Mother_Infant_Pair_134	Discard	36	22.69	FEMALE	SVD			No	No	White	Not Hispanic or Latino
p0265	Milk_1M	Mother_Infant_Pair_135	Keep	22	34.25	FEMALE	SVD			No	Yes	American Indian/Alaska Native	Not Hispanic or Latino
p0228	Milk_1M	Mother_Infant_Pair_136	Keep	40	39.89	MALE	SVD			Yes	No	Other	Not Hispanic or Latino
p0113	Milk_1M	Mother_Infant_Pair_138	Keep	32	31.02	MALE	SVD			No	No	White	Not Hispanic or Latino
p0007	Milk_1M	Mother_Infant_Pair_142	Discard	39	27.05	MALE	CS			No	No	Asian	Not Hispanic or Latino
p0197	Milk_1M	Mother_Infant_Pair_143	Discard	34	23.12	FEMALE	SVD			No	No	White	Not Hispanic or Latino
p0223	Milk_1M	Mother_Infant_Pair_144	Keep	30	20.3	FEMALE	SVD			No	Yes	White	Not Hispanic or Latino
p0257	Milk_1M	Mother_Infant_Pair_146	Discard	26	21	MALE	SVD			Yes	No	White	Not Hispanic or Latino
p0091	Milk_1M	Mother_Infant_Pair_149	Keep	38	32.54	FEMALE	CS			No	No	White	Not Hispanic or Latino
p0043	Milk_1M	Mother_Infant_Pair_150	Keep	30	28.1	FEMALE	SVD			No	No	White	Hispanic or Latino
p0119	Milk_1M	Mother_Infant_Pair_151	Keep	40	24.4	FEMALE	SVD			Yes	No	White	Not Hispanic or Latino
p0254	Milk_1M	Mother_Infant_Pair_152	Keep	28	33.18	MALE	SVD			Yes	No	White	Not Hispanic or Latino
p0063	Milk_1M	Mother_Infant_Pair_154	Keep	32	28.18	MALE	SVD			Yes	Yes	White	Not Hispanic or Latino
p0118	Milk_1M	Mother_Infant_Pair_156	Keep	33	26.12	FEMALE	SVD			No	No	White	Not Hispanic or Latino
p0106	Milk_1M	Mother_Infant_Pair_157	Keep	33	23.26	MALE	CS			No	No	Other	Not Hispanic or Latino
p0102	Milk_1M	Mother_Infant_Pair_158	Keep	23	20.98	MALE	SVD			No	No	White	Not Hispanic or Latino
p0059	Milk_1M	Mother_Infant_Pair_161	Keep	30	21.34	MALE	SVD			Yes	No	White	Hispanic or Latino
p0128	Milk_1M	Mother_Infant_Pair_165	Keep	35	21.29	MALE	SVD			No	No	White	Not Hispanic or Latino
p0260	Milk_1M	Mother_Infant_Pair_166	Keep	31	22.91	MALE	CS			No	No	White	Not Hispanic or Latino
p0067	Milk_1M	Mother_Infant_Pair_168	Keep	32	33.83	MALE	SVD			No	No	White	Not Hispanic or Latino
p0055	Milk_1M	Mother_Infant_Pair_172	Keep	28	19.39	FEMALE	SVD			No	Yes	White	Not Hispanic or Latino
p0278	Milk_1M	Mother_Infant_Pair_173	Keep	34	30.18	FEMALE	SVD			No	No	Black or African American	Not Hispanic or Latino
p0279	Milk_3M	Mother_Infant_Pair_1	Keep			MALE	SVD			Yes		White	Not Hispanic or Latino
p0188	Milk_3M	Mother_Infant_Pair_3	Keep	30	28.16	FEMALE	CS				No	White	Not Hispanic or Latino
p0018	Milk_3M	Mother_Infant_Pair_4	Keep	35	31.42	FEMALE	CS				No	White	Not Hispanic or Latino
p0133	Milk_3M	Mother_Infant_Pair_5	Keep	31	32.94	FEMALE	SVD				No	White	Not Hispanic or Latino
p0009	Milk_3M	Mother_Infant_Pair_6	Keep	34	36.55	MALE	CS				No	White	Not Hispanic or Latino
p0033	Milk_3M	Mother_Infant_Pair_7	Keep	22	34.67	FEMALE	SVD				No	NA	NA
p0283	Milk_3M	Mother_Infant_Pair_8	Keep			MALE	CS					White	Not Hispanic or Latino
p0198	Milk_3M	Mother_Infant_Pair_9	Keep			MALE	CS					White	Not Hispanic or Latino
p0229	Milk_3M	Mother_Infant_Pair_11	Keep	36	19.97	FEMALE	SVD				No	White	Not Hispanic or Latino
p0388	Milk_3M	Mother_Infant_Pair_12	Keep	34	23.23	FEMALE	SVD				No	White	Not Hispanic or Latino
p0064	Milk_3M	Mother_Infant_Pair_13	Discard	40	36.93	MALE	SVD				No	White	Not Hispanic or Latino
p0021	Milk_3M	Mother_Infant_Pair_15	Keep	40	33.93	FEMALE	CS				Yes	White	Not Hispanic or Latino
p0088	Milk_3M	Mother_Infant_Pair_17	Discard	30	19.58	MALE	CS				No	White	Not Hispanic or Latino
p0122	Milk_3M	Mother_Infant_Pair_19	Discard	36	38.98	FEMALE	CS				No	Other	Hispanic or Latino
p0026	Milk_3M	Mother_Infant_Pair_21	Keep	42	24.52	MALE	CS				No	White	Not Hispanic or Latino
p0016	Milk_3M	Mother_Infant_Pair_22	Keep			MALE	SVD					Black or African American	Not Hispanic or Latino
p0046	Milk_3M	Mother_Infant_Pair_24	Keep	32	40.37	FEMALE	SVD				Yes	White	Not Hispanic or Latino
p0045	Milk_3M	Mother_Infant_Pair_25	Keep	37	20.28	MALE	SVD				Yes	Asian	Not Hispanic or Latino
p0062	Milk_3M	Mother_Infant_Pair_27	Keep			FEMALE	SVD					White	Not Hispanic or Latino
p0142	Milk_3M	Mother_Infant_Pair_28	Keep			MALE	CS					White	Not Hispanic or Latino
p0201	Milk_3M	Mother_Infant_Pair_29	Keep	38	31.9	FEMALE	CS				No	White	Not Hispanic or Latino
p0176	Milk_3M	Mother_Infant_Pair_30	Keep	27	27.11	MALE	SVD				Yes	White	Not Hispanic or Latino
p0085	Milk_3M	Mother_Infant_Pair_31	Keep			FEMALE	CS					White	Not Hispanic or Latino
p0167	Milk_3M	Mother_Infant_Pair_33	Keep	34	23.2	FEMALE	SVD				No	More than 1 race	Not Hispanic or Latino
p0187	Milk_3M	Mother_Infant_Pair_34	Keep	39	37.27	MALE	CS				No	White	NA
p0028	Milk_3M	Mother_Infant_Pair_35	Keep	28	23.05	MALE	SVD				No	White	Not Hispanic or Latino
p0015	Milk_3M	Mother_Infant_Pair_36	Keep	37	18.79	FEMALE	SVD				No	NA	NA
p0279	Stool_1M	Mother_Infant_Pair_1	Keep			MALE	SVD	Yes		Yes		White	Not Hispanic or Latino
p0103	Stool_1M	Mother_Infant_Pair_2	Keep	30	20.19	FEMALE	CS	Yes			No	NA	Not Hispanic or Latino
p0188	Stool_1M	Mother_Infant_Pair_3	Keep	30	28.16	FEMALE	CS	Yes			No	White	Not Hispanic or Latino
p0018	Stool_1M	Mother_Infant_Pair_4	Keep	35	31.42	FEMALE	CS	Yes			No	White	Not Hispanic or Latino
p0133	Stool_1M	Mother_Infant_Pair_5	Keep	31	32.94	FEMALE	SVD	Yes			No	White	Not Hispanic or Latino
p0009	Stool_1M	Mother_Infant_Pair_6	Keep	34	36.55	MALE	CS	Yes			No	White	Not Hispanic or Latino
p0283	Stool_1M	Mother_Infant_Pair_8	Keep	33	32.55	MALE	CS	Yes			No	White	Not Hispanic or Latino
p0198	Stool_1M	Mother_Infant_Pair_9	Keep			MALE	CS	Yes				White	Not Hispanic or Latino
p0005	Stool_1M	Mother_Infant_Pair_10	Keep	34	20.31	MALE	SVD	Yes			No	More than 1 race	Not Hispanic or Latino
p0229	Stool_1M	Mother_Infant_Pair_11	Keep	36	19.97	FEMALE	SVD	Yes			No	White	Not Hispanic or Latino
p0388	Stool_1M	Mother_Infant_Pair_12	Keep	34	23.23	FEMALE	SVD	Yes			No	White	Not Hispanic or Latino
p0064	Stool_1M	Mother_Infant_Pair_13	Keep	40	36.93	MALE	SVD	Yes			No	White	Not Hispanic or Latino
p0190	Stool_1M	Mother_Infant_Pair_16	Keep	34	22.06	MALE	SVD	Yes			Yes	White	Not Hispanic or Latino
p0088	Stool_1M	Mother_Infant_Pair_17	Keep	30	19.58	MALE	CS	Yes			No	White	Not Hispanic or Latino
p0193	Stool_1M	Mother_Infant_Pair_18	Keep	39	32.17	FEMALE	CS	Yes			No	Asian	Not Hispanic or Latino
p0122	Stool_1M	Mother_Infant_Pair_19	Keep	36	38.98	FEMALE	CS	Yes			No	Other	Hispanic or Latino
p0130	Stool_1M	Mother_Infant_Pair_20	Keep			MALE	SVD	Yes			No	Asian	Not Hispanic or Latino
p0016	Stool_1M	Mother_Infant_Pair_22	Keep	30	40.86	MALE	SVD	Yes			Yes	Black or African American	Not Hispanic or Latino
p0208	Stool_1M	Mother_Infant_Pair_23	Keep	36	35.72	FEMALE	CS	Yes			Yes	Asian	Not Hispanic or Latino
p0046	Stool_1M	Mother_Infant_Pair_24	Keep	32	40.37	FEMALE	SVD	Yes			Yes	White	Not Hispanic or Latino
p0045	Stool_1M	Mother_Infant_Pair_25	Keep	37	20.28	MALE	SVD	Yes			Yes	Asian	Not Hispanic or Latino
p0062	Stool_1M	Mother_Infant_Pair_27	Keep	32	20.47	FEMALE	SVD	Yes			No	White	Not Hispanic or Latino
p0142	Stool_1M	Mother_Infant_Pair_28	Keep	33	24.88	MALE	CS	Yes			No	White	Not Hispanic or Latino
p0201	Stool_1M	Mother_Infant_Pair_29	Keep	38	31.9	FEMALE	CS	Yes			No	White	Not Hispanic or Latino
p0176	Stool_1M	Mother_Infant_Pair_30	Keep	27	27.11	MALE	SVD	Yes			Yes	White	Not Hispanic or Latino
p0085	Stool_1M	Mother_Infant_Pair_31	Keep	35	40.05	FEMALE	CS	Yes			No	White	Not Hispanic or Latino
p0167	Stool_1M	Mother_Infant_Pair_33	Keep	34	23.2	FEMALE	SVD	Yes			No	More than 1 race	Not Hispanic or Latino
p0187	Stool_1M	Mother_Infant_Pair_34	Keep	39	37.27	MALE	CS	Yes			No	White	NA
p0028	Stool_1M	Mother_Infant_Pair_35	Keep	28	23.05	MALE	SVD	Yes			No	White	Not Hispanic or Latino
p0015	Stool_1M	Mother_Infant_Pair_36	Keep	37	18.79	FEMALE	SVD	Yes			No	NA	NA
p0157	Stool_1M	Mother_Infant_Pair_38	Keep	28	26.85	FEMALE	SVD	Yes			No	White	Not Hispanic or Latino
p0204	Stool_1M	Mother_Infant_Pair_39	Keep	31	25.26	MALE	SVD	Yes			No	White	Not Hispanic or Latino
p0065	Stool_1M	Mother_Infant_Pair_40	Keep	27	20.09	FEMALE	SVD	Yes			Yes	White	Not Hispanic or Latino
p0239	Stool_1M	Mother_Infant_Pair_41	Keep	29	33.09	MALE	SVD	Yes			Yes	White	Not Hispanic or Latino
p0096	Stool_1M	Mother_Infant_Pair_42	Keep	38	28.62	FEMALE	SVD	Yes		No	No	NA	Not Hispanic or Latino
p0040	Stool_1M	Mother_Infant_Pair_43	Keep	26	21.97	FEMALE	SVD	Yes		Yes	No	White	NA
p0090	Stool_1M	Mother_Infant_Pair_44	Keep	27	25.29	MALE	SVD	Yes		Yes	No	White	Not Hispanic or Latino
p0171	Stool_1M	Mother_Infant_Pair_45	Keep	29	21.08	FEMALE	SVD	Yes		Yes	No	White	Not Hispanic or Latino
p0020	Stool_1M	Mother_Infant_Pair_46	Keep	28	20.29	FEMALE	SVD	Yes		Yes	Yes	White	Not Hispanic or Latino
p0263	Stool_1M	Mother_Infant_Pair_47	Keep	37	26.95	FEMALE	SVD	Yes		No	Yes	Black or African American	Not Hispanic or Latino
p0213	Stool_1M	Mother_Infant_Pair_48	Keep	32	27.02	FEMALE	CS	Yes		No	No	White	Not Hispanic or Latino
p0284	Stool_1M	Mother_Infant_Pair_49	Keep	29	32.24	FEMALE	SVD	Yes		No	Yes	NA	Hispanic or Latino
p0164	Stool_1M	Mother_Infant_Pair_50	Keep	31	24.66	FEMALE	SVD	Yes		No	No	American Indian/Alaska Native	Not Hispanic or Latino
p0249	Stool_1M	Mother_Infant_Pair_51	Keep	25	22	FEMALE	SVD	Yes		No	No	White	Not Hispanic or Latino
p0255	Stool_1M	Mother_Infant_Pair_52	Keep	38	35.07	MALE	CS	Yes		No	No	White	Not Hispanic or Latino
p0261	Stool_1M	Mother_Infant_Pair_53	Keep	32	31.97	MALE	SVD	Yes		No	No	White	Unknown / Not available
p0210	Stool_1M	Mother_Infant_Pair_54	Keep	32	29.19	MALE	SVD	Yes		No	No	White	NA
p0166	Stool_1M	Mother_Infant_Pair_55	Keep	30	24.59	MALE	SVD	Yes		No	Yes	White	Not Hispanic or Latino
p0003	Stool_1M	Mother_Infant_Pair_56	Keep	34	20.97	MALE	SVD	Yes		No	No	White	Not Hispanic or Latino
p0107	Stool_1M	Mother_Infant_Pair_57	Keep	39	28.9	MALE	SVD	Yes		No	No	White	Not Hispanic or Latino
p0123	Stool_1M	Mother_Infant_Pair_58	Keep	27	34.1	MALE	SVD	Yes		No	No	White	Not Hispanic or Latino
p0252	Stool_1M	Mother_Infant_Pair_59	Keep	33	20.19	FEMALE	SVD	Yes		No	No	White	Not Hispanic or Latino
p0036	Stool_1M	Mother_Infant_Pair_60	Keep	29	25.96	FEMALE	SVD	Yes		No	No	White	Not Hispanic or Latino
p0173	Stool_1M	Mother_Infant_Pair_63	Keep	25	28.67	MALE	0	Yes		No	No	Black or African American	Not Hispanic or Latino
p0264	Stool_1M	Mother_Infant_Pair_64	Keep	34	28.16	MALE	SVD	Yes		Yes	No	White	Not Hispanic or Latino
p0170	Stool_1M	Mother_Infant_Pair_65	Keep	34	28.96	FEMALE	SVD	Yes		No	No	White	Not Hispanic or Latino
p0084	Stool_1M	Mother_Infant_Pair_66	Keep	26	31.44	FEMALE	SVD	Yes		No	No	Other	NA
p0121	Stool_1M	Mother_Infant_Pair_67	Keep	37	38.36	MALE	CS	Yes		No	No	White	Not Hispanic or Latino
p0200	Stool_1M	Mother_Infant_Pair_68	Keep	34	34.28	FEMALE	CS	Yes		No	No	White	Not Hispanic or Latino
p0240	Stool_1M	Mother_Infant_Pair_69	Keep	38	26.45	MALE	SVD	Yes		No	Yes	Black or African American	Not Hispanic or Latino
p0211	Stool_1M	Mother_Infant_Pair_70	Keep	38	35.4	FEMALE	SVD	Yes		No	Yes	White	Not Hispanic or Latino
p0181	Stool_1M	Mother_Infant_Pair_71	Keep	34	25.23	FEMALE	SVD	Yes		No	No	Asian	Not Hispanic or Latino
p0025	Stool_1M	Mother_Infant_Pair_72	Keep	30	20.88	FEMALE	SVD	Yes		No	No	White	Hispanic or Latino
p0068	Stool_1M	Mother_Infant_Pair_73	Keep	30	28.17	MALE	SVD	Yes		No	No	White	Not Hispanic or Latino
p0136	Stool_1M	Mother_Infant_Pair_74	Keep	34	35.83	FEMALE	SVD	Yes		Yes	No	White	Not Hispanic or Latino
p0057	Stool_1M	Mother_Infant_Pair_77	Keep	27	25.46	FEMALE	SVD	Yes		No	Yes	White	Not Hispanic or Latino
p0174	Stool_1M	Mother_Infant_Pair_78	Keep	34	19.94	FEMALE	SVD	Yes		No	No	White	Not Hispanic or Latino
p0004	Stool_1M	Mother_Infant_Pair_79	Keep	33	31.05	MALE	SVD	Yes		No	Yes	White	Not Hispanic or Latino
p0134	Stool_1M	Mother_Infant_Pair_80	Keep	26	33.96	FEMALE	SVD	Yes		No	No	White	Not Hispanic or Latino
p0010	Stool_1M	Mother_Infant_Pair_81	Keep	31	30.31	FEMALE	SVD	Yes		No	No	White	Hispanic or Latino
p0177	Stool_1M	Mother_Infant_Pair_82	Keep	28	30.62	MALE	CS	Yes		No	Yes	Black or African American	Not Hispanic or Latino
p0050	Stool_1M	Mother_Infant_Pair_83	Keep	29	30.11	FEMALE	AVD	Yes		No	No	White	Not Hispanic or Latino
p0165	Stool_1M	Mother_Infant_Pair_84	Keep	31	31.43	MALE	CS	Yes		No	No	White	Not Hispanic or Latino
p0227	Stool_1M	Mother_Infant_Pair_85	Keep	30	26.79	FEMALE	SVD	Yes		No	No	White	Not Hispanic or Latino
p0080	Stool_1M	Mother_Infant_Pair_86	Keep	28	31.25	MALE	SVD	Yes		No	Yes	Black or African American	Not Hispanic or Latino
p0256	Stool_1M	Mother_Infant_Pair_87	Keep	30	21.91	MALE	SVD	Yes		No	No	White	Not Hispanic or Latino
p0182	Stool_1M	Mother_Infant_Pair_88	Keep	28	24.82	MALE	CS	Yes		Yes	No	White	Not Hispanic or Latino
p0060	Stool_1M	Mother_Infant_Pair_89	Keep	31	26.81	MALE	SVD	Yes		Yes	No	White	Not Hispanic or Latino
p0076	Stool_1M	Mother_Infant_Pair_90	Keep	29	20.58	FEMALE	SVD	Yes		No	No	White	Not Hispanic or Latino
p0105	Stool_1M	Mother_Infant_Pair_91	Keep	29	23.39	FEMALE	SVD	Yes		No	No	More than 1 race	Not Hispanic or Latino
p0236	Stool_1M	Mother_Infant_Pair_92	Keep	34	34.55	FEMALE	SVD	Yes		No	Yes	White	Not Hispanic or Latino
p0139	Stool_1M	Mother_Infant_Pair_93	Keep	36	29.19	FEMALE	SVD	Yes		No	No	White	Not Hispanic or Latino
p0017	Stool_1M	Mother_Infant_Pair_94	Keep	32	30.65	FEMALE	SVD	Yes		No	No	White	Not Hispanic or Latino
p0241	Stool_1M	Mother_Infant_Pair_96	Keep	29	26.36	MALE	CS	Yes		No	Yes	White	Not Hispanic or Latino
p0056	Stool_1M	Mother_Infant_Pair_97	Keep	28	23.3	MALE	SVD	Yes		No	Yes	White	Not Hispanic or Latino
p0235	Stool_1M	Mother_Infant_Pair_98	Keep	33	22.78	FEMALE	SVD	Yes		No	No	White	Not Hispanic or Latino
p0154	Stool_1M	Mother_Infant_Pair_99	Keep	37	23.87	FEMALE	SVD	Yes		No	No	White	Not Hispanic or Latino
p0126	Stool_1M	Mother_Infant_Pair_100	Keep	31	20.3	FEMALE	SVD	Yes		Yes	No	White	Not Hispanic or Latino
p0132	Stool_1M	Mother_Infant_Pair_101	Keep	32	27	MALE	SVD	Yes		No	No	White	Not Hispanic or Latino
p0117	Stool_1M	Mother_Infant_Pair_102	Keep	31	20.21	FEMALE	SVD	Yes		No	Yes	White	Not Hispanic or Latino
p0225	Stool_1M	Mother_Infant_Pair_104	Keep	37	24.61	MALE	SVD	Yes		No	No	White	Not Hispanic or Latino
p0266	Stool_1M	Mother_Infant_Pair_105	Keep	38	30.42	FEMALE	SVD	Yes		No	No	Black or African American	Not Hispanic or Latino
p0275	Stool_1M	Mother_Infant_Pair_106	Keep	35	24.46	FEMALE	SVD	Yes		Yes	Yes	White	Not Hispanic or Latino
p0094	Stool_1M	Mother_Infant_Pair_107	Keep	24	27.22	MALE	SVD	Yes		No	No	Asian	Not Hispanic or Latino
p0144	Stool_1M	Mother_Infant_Pair_108	Keep	31	23.99	MALE	SVD	Yes		No	Yes	White	Not Hispanic or Latino
p0030	Stool_1M	Mother_Infant_Pair_109	Keep	29	20.1	MALE	SVD	Yes		Yes	Yes	White	Not Hispanic or Latino
p0131	Stool_1M	Mother_Infant_Pair_110	Keep	29	19.8	MALE	SVD	Yes		Yes	No	White	Not Hispanic or Latino
p0066	Stool_1M	Mother_Infant_Pair_111	Keep	25	28.98	MALE	SVD	Yes		No	No	American Indian/Alaska Native	Not Hispanic or Latino
p0148	Stool_1M	Mother_Infant_Pair_112	Keep	33	25.48	FEMALE	CS	Yes		No	No	White	Not Hispanic or Latino
p0180	Stool_1M	Mother_Infant_Pair_113	Keep	34	26.16	MALE	AVD	Yes		No	Yes	White	Not Hispanic or Latino
p0037	Stool_1M	Mother_Infant_Pair_115	Keep	31	25.99	FEMALE	SVD	Yes		No	No	White	Not Hispanic or Latino
p0207	Stool_1M	Mother_Infant_Pair_116	Keep	29	30.46	FEMALE	SVD	Yes		No	No	White	Not Hispanic or Latino
p0380	Stool_1M	Mother_Infant_Pair_117	Keep	36	26.28	MALE	SVD	Yes		No	No	White	Not Hispanic or Latino
p0222	Stool_1M	Mother_Infant_Pair_118	Keep	25	28.08	FEMALE	SVD	Yes		No	Yes	White	Not Hispanic or Latino
p0111	Stool_1M	Mother_Infant_Pair_119	Keep	26	26.08	FEMALE	SVD	Yes		No	No	White	Not Hispanic or Latino
p0178	Stool_1M	Mother_Infant_Pair_120	Keep	26	32.81	FEMALE	SVD	Yes		No	No	White	Not Hispanic or Latino
p0186	Stool_1M	Mother_Infant_Pair_122	Keep	28	24.96	FEMALE	CS	Yes		No	No	White	Not Hispanic or Latino
p0267	Stool_1M	Mother_Infant_Pair_123	Keep	28	20.94	FEMALE	SVD	Yes		No	No	White	Not Hispanic or Latino
p0233	Stool_1M	Mother_Infant_Pair_125	Keep	31	18.75	FEMALE	SVD	Yes		No	No	White	Not Hispanic or Latino
p0029	Stool_1M	Mother_Infant_Pair_126	Keep	34	26.88	FEMALE	CS	Yes		Yes	No	White	Not Hispanic or Latino
p0268	Stool_1M	Mother_Infant_Pair_127	Keep	35	24.05	FEMALE	CS	Yes		No	No	White	Not Hispanic or Latino
p0175	Stool_1M	Mother_Infant_Pair_128	Keep	32	30.23	MALE	SVD	Yes		No	No	White	Not Hispanic or Latino
p0374	Stool_1M	Mother_Infant_Pair_129	Keep	31	25.83	MALE	SVD	Yes		No	No	White	Not Hispanic or Latino
p0273	Stool_1M	Mother_Infant_Pair_130	Keep	34	26.7	FEMALE	SVD	Yes		Yes	No	White	Not Hispanic or Latino
p0282	Stool_1M	Mother_Infant_Pair_131	Keep	37	25.62	MALE	SVD	Yes		Yes	Yes	White	Not Hispanic or Latino
p0145	Stool_1M	Mother_Infant_Pair_132	Keep	31	20.03	MALE	SVD	Yes		No	No	White	Not Hispanic or Latino
p0053	Stool_1M	Mother_Infant_Pair_133	Keep	28	32.88	MALE	SVD	Yes		No	No	White	Not Hispanic or Latino
p0100	Stool_1M	Mother_Infant_Pair_134	Keep	36	22.69	FEMALE	SVD	Yes		No	No	White	Not Hispanic or Latino
p0265	Stool_1M	Mother_Infant_Pair_135	Keep	22	34.25	FEMALE	SVD	Yes		No	Yes	American Indian/Alaska Native	Not Hispanic or Latino
p0228	Stool_1M	Mother_Infant_Pair_136	Keep	40	39.89	MALE	SVD	Yes		Yes	No	Other	Not Hispanic or Latino
p0389	Stool_1M	Mother_Infant_Pair_137	Keep	34	26.77	FEMALE	0	Yes		Yes	Yes	NA	NA
p0113	Stool_1M	Mother_Infant_Pair_138	Keep	32	31.02	MALE	SVD	Yes		No	No	White	Not Hispanic or Latino
p0012	Stool_1M	Mother_Infant_Pair_139	Keep	36	25.93	FEMALE	CS	Yes		No	No	White	Not Hispanic or Latino
p0406	Stool_1M	Mother_Infant_Pair_140	Keep	33	29.17	FEMALE	SVD	Yes		No	No	White	Not Hispanic or Latino
p0007	Stool_1M	Mother_Infant_Pair_142	Keep	39	27.05	MALE	CS	Yes		No	No	Asian	Not Hispanic or Latino
p0197	Stool_1M	Mother_Infant_Pair_143	Keep	34	23.12	FEMALE	SVD	Yes		No	No	White	Not Hispanic or Latino
p0223	Stool_1M	Mother_Infant_Pair_144	Keep	30	20.3	FEMALE	SVD	Yes		No	Yes	White	Not Hispanic or Latino
p0232	Stool_1M	Mother_Infant_Pair_145	Keep	32	19.38	FEMALE	CS	Yes		No	No	White	Not Hispanic or Latino
p0257	Stool_1M	Mother_Infant_Pair_146	Keep	26	21	MALE	SVD	Yes		Yes	No	White	Not Hispanic or Latino
p0143	Stool_1M	Mother_Infant_Pair_147	Keep	29	21.63	MALE	SVD	Yes		No	No	White	Not Hispanic or Latino
p0024	Stool_1M	Mother_Infant_Pair_148	Keep	33	19.73	MALE	AVD	Yes		Yes	No	White	Not Hispanic or Latino
p0091	Stool_1M	Mother_Infant_Pair_149	Keep	38	32.54	FEMALE	CS	Yes		No	No	White	Not Hispanic or Latino
p0043	Stool_1M	Mother_Infant_Pair_150	Keep	30	28.1	FEMALE	SVD	Yes		No	No	White	Hispanic or Latino
p0119	Stool_1M	Mother_Infant_Pair_151	Keep	40	24.4	FEMALE	SVD	Yes		Yes	No	White	Not Hispanic or Latino
p0254	Stool_1M	Mother_Infant_Pair_152	Keep	28	33.18	MALE	SVD	Yes		Yes	No	White	Not Hispanic or Latino
p0063	Stool_1M	Mother_Infant_Pair_154	Keep	32	28.18	MALE	SVD	Yes		Yes	Yes	White	Not Hispanic or Latino
p0259	Stool_1M	Mother_Infant_Pair_155	Keep	33	27.7	FEMALE	SVD	Yes		Yes	No	White	Not Hispanic or Latino
p0118	Stool_1M	Mother_Infant_Pair_156	Keep	33	26.12	FEMALE	SVD	Yes		No	No	White	Not Hispanic or Latino
p0106	Stool_1M	Mother_Infant_Pair_153	Keep	33	23.26	MALE	CS	Yes		No	No	NA	NA
p0102	Stool_1M	Mother_Infant_Pair_158	Keep	23	20.98	MALE	SVD	Yes		No	No	White	Not Hispanic or Latino
p0049	Stool_1M	Mother_Infant_Pair_159	Keep	32	26.96	FEMALE	SVD	Yes		No	No	White	Not Hispanic or Latino
p0146	Stool_1M	Mother_Infant_Pair_160	Keep	33	30.14	MALE	SVD	Yes		No	Yes	White	Not Hispanic or Latino
p0059	Stool_1M	Mother_Infant_Pair_161	Keep	30	21.34	MALE	SVD	Yes		Yes	No	White	Hispanic or Latino
p0158	Stool_1M	Mother_Infant_Pair_162	Keep	34	22.65	FEMALE	CS	Yes		No	No	White	Not Hispanic or Latino
p0322	Stool_1M	Mother_Infant_Pair_163	Keep	28	26.04	MALE	SVD	Yes		No	No	White	Not Hispanic or Latino
p0244	Stool_1M	Mother_Infant_Pair_164	Keep	36	19.1	FEMALE	SVD	Yes		No	Yes	White	Not Hispanic or Latino
p0128	Stool_1M	Mother_Infant_Pair_165	Keep	35	21.29	MALE	SVD	Yes		Yes	No	White	Not Hispanic or Latino
p0260	Stool_1M	Mother_Infant_Pair_166	Keep	31	22.91	MALE	CS	Yes		No	No	White	Not Hispanic or Latino
p0011	Stool_1M	Mother_Infant_Pair_167	Keep	33	31.45	MALE	CS	Yes		No	No	White	Not Hispanic or Latino
p0067	Stool_1M	Mother_Infant_Pair_168	Keep	32	33.83	MALE	SVD	Yes		No	No	White	Not Hispanic or Latino
p0058	Stool_1M	Mother_Infant_Pair_169	Keep	35	27.12	MALE	SVD	Yes		No	No	NA	NA
p0140	Stool_1M	Mother_Infant_Pair_170	Keep	37	21.59	FEMALE	SVD	Yes		No	No	White	Not Hispanic or Latino
p0212	Stool_1M	Mother_Infant_Pair_171	Keep	27	27.61	MALE	SVD	Yes		No	No	Black or African American	Not Hispanic or Latino
p0055	Stool_1M	Mother_Infant_Pair_172	Keep	28	19.39	FEMALE	SVD	Yes		No	Yes	White	Not Hispanic or Latino
p0278	Stool_1M	Mother_Infant_Pair_173	Keep	34	30.18	FEMALE	SVD	Yes		No	No	Black or African American	Not Hispanic or Latino
p0421	Stool_1M	Mother_Infant_Pair_174	Keep	26	25.76	MALE	SVD	Yes		Yes	Yes	White	Not Hispanic or Latino
p0125	Stool_1M	Mother_Infant_Pair_175	Keep	27	20.56	FEMALE	SVD	Yes		Yes	No	White	Not Hispanic or Latino
p0321	Stool_1M	Mother_Infant_Pair_176	Keep	26	20.34	FEMALE	SVD	Yes		No	Yes	Asian	Not Hispanic or Latino
p0277	Stool_1M	Mother_Infant_Pair_177	Keep	32	28.62	FEMALE	SVD	Yes		No	Yes	White	Not Hispanic or Latino
p0023	Stool_1M	Mother_Infant_Pair_179	Keep	32	30.02	MALE	SVD	Yes		No	No	Other	NA
p0243	Stool_1M	Mother_Infant_Pair_180	Keep	23	30.05	FEMALE	SVD	Yes		No	No	White	Not Hispanic or Latino
p0344	Stool_1M	Mother_Infant_Pair_181	Keep	35	29.76	MALE	CS	Yes		Yes	No	Black or African American	Not Hispanic or Latino
p0375	Stool_1M	Mother_Infant_Pair_182	Keep	33	27.46	MALE	SVD	Yes		No	No	White	Not Hispanic or Latino
p0221	Stool_1M	Mother_Infant_Pair_183	Keep	29	22.38	MALE	SVD	Yes		No	No	White	Not Hispanic or Latino
p0087	Stool_1M	Mother_Infant_Pair_184	Keep	31	22.68	MALE	SVD	Yes		No	No	White	Not Hispanic or Latino
p0195	Stool_1M	Mother_Infant_Pair_185	Keep	29		MALE	SVD	Yes		Yes	No	More than 1 race	Not Hispanic or Latino
p0329	Stool_1M	Mother_Infant_Pair_186	Keep	28	33.57	MALE	SVD	Yes		Yes	No	White	NA
p0399	Stool_1M	Mother_Infant_Pair_187	Keep	23	25.06	MALE	CS	Yes		Yes	Yes	White	Not Hispanic or Latino
p0354	Stool_1M	Mother_Infant_Pair_188	Keep	28	21.33	FEMALE	0	Yes		No	No	Black or African American	Not Hispanic or Latino
p0376	Stool_1M	Mother_Infant_Pair_189	Keep	23	18.64	MALE	SVD	Yes		No	No	More than 1 race	Not Hispanic or Latino
p0163	Stool_1M	Mother_Infant_Pair_191	Keep	42	34.25	MALE	CS	Yes		No	No	More than 1 race	Not Hispanic or Latino
p0400	Stool_1M	Mother_Infant_Pair_192	Keep		28.9	MALE	SVD	Yes		No	No	White	NA
p0362	Stool_1M	Mother_Infant_Pair_193	Keep	25	30.11	FEMALE	0	Yes		No	No	NA	NA
p0048	Stool_1M	Mother_Infant_Pair_194	Keep	34	28.24	MALE	SVD	Yes		No	No	White	Not Hispanic or Latino
p0095	Stool_1M	Mother_Infant_Pair_195	Keep	32	28.89	MALE	SVD	Yes		No	No	White	Not Hispanic or Latino
p0279	Stool_6M	Mother_Infant_Pair_1	Keep			MALE	SVD	Yes		Yes		White	Not Hispanic or Latino
p0188	Stool_6M	Mother_Infant_Pair_3	Keep	30	28.16	FEMALE	CS	No			No	White	Not Hispanic or Latino
p0133	Stool_6M	Mother_Infant_Pair_5	Keep	31	32.94	FEMALE	SVD	No			No	White	Not Hispanic or Latino
p0009	Stool_6M	Mother_Infant_Pair_6	Keep	34	36.55	MALE	CS	No			No	White	Not Hispanic or Latino
p0033	Stool_6M	Mother_Infant_Pair_7	Keep	22	34.67	FEMALE	SVD	No			No	NA	NA
p0283	Stool_6M	Mother_Infant_Pair_8	Keep	33	32.55	MALE	CS	No			No	White	Not Hispanic or Latino
p0198	Stool_6M	Mother_Infant_Pair_9	Keep			MALE	CS	No				White	Not Hispanic or Latino
p0229	Stool_6M	Mother_Infant_Pair_11	Keep	36	19.97	FEMALE	SVD	No			No	White	Not Hispanic or Latino
p0388	Stool_6M	Mother_Infant_Pair_12	Keep	34	23.23	FEMALE	SVD	No			No	White	Not Hispanic or Latino
p0064	Stool_6M	Mother_Infant_Pair_13	Keep	40	36.93	MALE	SVD	No			No	White	Not Hispanic or Latino
p0088	Stool_6M	Mother_Infant_Pair_17	Keep	30	19.58	MALE	CS	No			No	White	Not Hispanic or Latino
p0026	Stool_6M	Mother_Infant_Pair_21	Keep	42	24.52	MALE	CS	No			No	White	Not Hispanic or Latino
p0016	Stool_6M	Mother_Infant_Pair_22	Keep			MALE	SVD	No				Black or African American	Not Hispanic or Latino
p0046	Stool_6M	Mother_Infant_Pair_24	Keep	32	40.37	FEMALE	SVD	No			Yes	White	Not Hispanic or Latino
p0045	Stool_6M	Mother_Infant_Pair_25	Keep	37	20.28	MALE	SVD	No			Yes	Asian	Not Hispanic or Latino
p0062	Stool_6M	Mother_Infant_Pair_27	Keep	32	20.47	FEMALE	SVD	No			No	White	Not Hispanic or Latino
p0142	Stool_6M	Mother_Infant_Pair_28	Keep	33	24.88	MALE	CS	No			No	White	Not Hispanic or Latino
p0187	Stool_6M	Mother_Infant_Pair_34	Keep	39	37.27	MALE	CS	No			No	White	NA
p0019	Stool_6M	Mother_Infant_Pair_37	Keep	33	20.44	FEMALE	SVD		Yes		No	White	Not Hispanic or Latino
p0157	Stool_6M	Mother_Infant_Pair_38	Keep	28	26.85	FEMALE	SVD				No	White	Not Hispanic or Latino
p0204	Stool_6M	Mother_Infant_Pair_39	Keep	31	25.26	MALE	SVD		Yes		No	White	Not Hispanic or Latino
p0065	Stool_6M	Mother_Infant_Pair_40	Keep	27	20.09	FEMALE	SVD				Yes	White	Not Hispanic or Latino
p0239	Stool_6M	Mother_Infant_Pair_41	Keep	29	33.09	MALE	SVD	Yes		Yes	Yes	White	Not Hispanic or Latino
p0096	Stool_6M	Mother_Infant_Pair_42	Keep	38	28.62	FEMALE	SVD	Yes		No	No	NA	Not Hispanic or Latino
p0040	Stool_6M	Mother_Infant_Pair_43	Keep	26	21.97	FEMALE	SVD	Yes		Yes	No	White	NA
p0171	Stool_6M	Mother_Infant_Pair_45	Keep	29	21.08	FEMALE	SVD	Yes		Yes	No	White	Not Hispanic or Latino
p0020	Stool_6M	Mother_Infant_Pair_46	Keep	28	20.29	FEMALE	SVD	Yes		Yes	Yes	White	Not Hispanic or Latino
p0263	Stool_6M	Mother_Infant_Pair_47	Keep	37	26.95	FEMALE	SVD	Yes		No	Yes	Black or African American	Not Hispanic or Latino
p0213	Stool_6M	Mother_Infant_Pair_48	Keep	32	27.02	FEMALE	CS	Yes		No	No	White	Not Hispanic or Latino
p0284	Stool_6M	Mother_Infant_Pair_49	Keep	29	32.24	FEMALE	SVD	Yes		No	Yes	NA	Hispanic or Latino
p0164	Stool_6M	Mother_Infant_Pair_50	Keep	31	24.66	FEMALE	SVD	Yes		Yes	No	American Indian/Alaska Native	Not Hispanic or Latino
p0249	Stool_6M	Mother_Infant_Pair_51	Keep	25	22	FEMALE	SVD	Yes		No	No	White	Not Hispanic or Latino
p0255	Stool_6M	Mother_Infant_Pair_52	Keep	38	35.07	MALE	CS	No		No	No	White	Not Hispanic or Latino
p0261	Stool_6M	Mother_Infant_Pair_53	Keep	32	31.97	MALE	SVD	Yes		No	No	White	NA
p0210	Stool_6M	Mother_Infant_Pair_54	Keep	32	29.19	MALE	SVD	Yes		Yes	No	White	NA
p0166	Stool_6M	Mother_Infant_Pair_55	Keep	30	24.59	MALE	SVD	Yes	Yes	Yes	Yes	White	Not Hispanic or Latino
p0107	Stool_6M	Mother_Infant_Pair_57	Keep	39	28.9	MALE	SVD	Yes	Yes	No	No	White	Not Hispanic or Latino
p0123	Stool_6M	Mother_Infant_Pair_58	Keep	27	34.1	MALE	SVD	Yes		No	No	White	Not Hispanic or Latino
p0252	Stool_6M	Mother_Infant_Pair_59	Keep	33	20.19	FEMALE	SVD	Yes		No	No	White	Not Hispanic or Latino
p0036	Stool_6M	Mother_Infant_Pair_60	Keep	29	25.96	FEMALE	SVD	Yes		No	No	White	Not Hispanic or Latino
p0205	Stool_6M	Mother_Infant_Pair_61	Keep	36	27.11	MALE	CS	Yes	Yes	No	No	White	Not Hispanic or Latino
p0071	Stool_6M	Mother_Infant_Pair_62	Keep	32	20.72	MALE	SVD	Yes	Yes	No	No	White	Not Hispanic or Latino
p0173	Stool_6M	Mother_Infant_Pair_63	Keep	25	28.67	MALE	0	Yes		Yes	No	Black or African American	Not Hispanic or Latino
p0264	Stool_6M	Mother_Infant_Pair_64	Keep	34	28.16	MALE	SVD	Yes	Yes	Yes	No	White	Not Hispanic or Latino
p0170	Stool_6M	Mother_Infant_Pair_65	Keep	34	28.96	FEMALE	SVD	Yes	No	No	No	White	Not Hispanic or Latino
p0084	Stool_6M	Mother_Infant_Pair_66	Keep	26	31.44	FEMALE	SVD	Yes	Yes	No	No	Other	NA
p0121	Stool_6M	Mother_Infant_Pair_67	Keep	37	38.36	MALE	CS	Yes	Yes	No	No	White	Not Hispanic or Latino
p0200	Stool_6M	Mother_Infant_Pair_68	Keep	34	34.28	FEMALE	CS	Yes	Yes	Yes	No	White	Not Hispanic or Latino
p0240	Stool_6M	Mother_Infant_Pair_69	Keep	38	26.45	MALE	SVD	Yes	Yes	Yes	Yes	Black or African American	Not Hispanic or Latino
p0211	Stool_6M	Mother_Infant_Pair_70	Keep	38	35.4	FEMALE	SVD	Yes	No	No	Yes	White	Not Hispanic or Latino
p0181	Stool_6M	Mother_Infant_Pair_71	Keep	34	25.23	FEMALE	SVD	Yes		No	No	Asian	Not Hispanic or Latino
p0025	Stool_6M	Mother_Infant_Pair_72	Keep	30	20.88	FEMALE	SVD	Yes	Yes	Yes	No	White	Hispanic or Latino
p0136	Stool_6M	Mother_Infant_Pair_75	Keep	34	35.83	FEMALE	SVD	Yes	Yes	Yes	No	White	Not Hispanic or Latino
p0068	Stool_6M	Mother_Infant_Pair_76	Keep	30	28.17	MALE	SVD	No		No	No	White	Not Hispanic or Latino
p0057	Stool_6M	Mother_Infant_Pair_77	Keep	27	25.46	FEMALE	SVD	No	Yes	No	Yes	White	Not Hispanic or Latino
p0174	Stool_6M	Mother_Infant_Pair_78	Keep	34	19.94	FEMALE	SVD	Yes	No	No	No	White	Not Hispanic or Latino
p0004	Stool_6M	Mother_Infant_Pair_79	Keep	33	31.05	MALE	SVD	Yes		No	Yes	White	Not Hispanic or Latino
p0134	Stool_6M	Mother_Infant_Pair_80	Keep	26	33.96	FEMALE	SVD	Yes	Yes	No	No	White	Not Hispanic or Latino
p0010	Stool_6M	Mother_Infant_Pair_81	Keep	31	30.31	FEMALE	SVD	Yes	Yes	No	No	White	Hispanic or Latino
p0177	Stool_6M	Mother_Infant_Pair_82	Keep	28	30.62	MALE	CS	No	Yes	Yes	Yes	Black or African American	Not Hispanic or Latino
p0050	Stool_6M	Mother_Infant_Pair_83	Keep	29	30.11	FEMALE	AVD	Yes		No	No	White	Not Hispanic or Latino
p0165	Stool_6M	Mother_Infant_Pair_84	Keep	31	31.43	MALE	CS	Yes	Yes	No	No	White	Not Hispanic or Latino
p0227	Stool_6M	Mother_Infant_Pair_85	Keep	30	26.79	FEMALE	SVD	Yes	No	No	No	White	Not Hispanic or Latino
p0256	Stool_6M	Mother_Infant_Pair_87	Keep	30	21.91	MALE	SVD	Yes	No	No	No	White	Not Hispanic or Latino
p0182	Stool_6M	Mother_Infant_Pair_88	Keep	28	24.82	MALE	CS	Yes	No	Yes	No	White	Not Hispanic or Latino
p0060	Stool_6M	Mother_Infant_Pair_89	Keep	31	26.81	MALE	SVD	Yes	Yes	Yes	No	White	Not Hispanic or Latino
p0076	Stool_6M	Mother_Infant_Pair_90	Keep	29	20.58	FEMALE	SVD	Yes		No	No	White	Not Hispanic or Latino
p0105	Stool_6M	Mother_Infant_Pair_91	Keep	29	23.39	FEMALE	SVD	Yes	Yes	No	No	More than 1 race	Not Hispanic or Latino
p0236	Stool_6M	Mother_Infant_Pair_92	Keep	34	34.55	FEMALE	SVD	Yes	Yes	No	Yes	White	Not Hispanic or Latino
p0139	Stool_6M	Mother_Infant_Pair_93	Keep	36	29.19	FEMALE	SVD	Yes	Yes	No	No	White	Not Hispanic or Latino
p0017	Stool_6M	Mother_Infant_Pair_95	Keep	32	30.65	FEMALE	SVD	Yes	Yes	No	No	White	Not Hispanic or Latino
p0241	Stool_6M	Mother_Infant_Pair_96	Keep	29	26.36	MALE	CS	No	Yes	No	Yes	White	Not Hispanic or Latino
p0056	Stool_6M	Mother_Infant_Pair_97	Keep	28	23.3	MALE	SVD	No	Yes	No	Yes	White	Not Hispanic or Latino
p0235	Stool_6M	Mother_Infant_Pair_98	Keep	33	22.78	FEMALE	SVD	Yes	Yes	No	No	White	Not Hispanic or Latino
p0154	Stool_6M	Mother_Infant_Pair_99	Keep	37	23.87	FEMALE	SVD	Yes		No	No	White	Not Hispanic or Latino
p0126	Stool_6M	Mother_Infant_Pair_100	Keep	31	20.3	FEMALE	SVD	Yes		Yes	No	White	Not Hispanic or Latino
p0132	Stool_6M	Mother_Infant_Pair_101	Keep	32	27	MALE	SVD	Yes	Yes	No	No	White	Not Hispanic or Latino
p0117	Stool_6M	Mother_Infant_Pair_102	Keep	31	20.21	FEMALE	SVD	Yes	Yes	Yes	Yes	White	Not Hispanic or Latino
p0053	Stool_6M	Mother_Infant_Pair_103	Keep	28	32.88	MALE	SVD	Yes	Yes	No	No	White	Not Hispanic or Latino
p0225	Stool_6M	Mother_Infant_Pair_104	Keep	37	24.61	MALE	SVD	Yes	Yes	No	No	White	Not Hispanic or Latino
p0266	Stool_6M	Mother_Infant_Pair_105	Keep	38	30.42	FEMALE	SVD	Yes	Yes	No	No	Black or African American	Not Hispanic or Latino
p0275	Stool_6M	Mother_Infant_Pair_106	Keep	35	24.46	FEMALE	SVD	Yes		Yes	Yes	White	Not Hispanic or Latino
p0094	Stool_6M	Mother_Infant_Pair_107	Keep	24	27.22	MALE	SVD	No	No	No	No	Asian	Not Hispanic or Latino
p0144	Stool_6M	Mother_Infant_Pair_108	Keep	31	23.99	MALE	SVD	No	Yes	No	Yes	White	Not Hispanic or Latino
p0030	Stool_6M	Mother_Infant_Pair_109	Keep	29	20.1	MALE	SVD	Yes	Yes	Yes	Yes	White	Not Hispanic or Latino
p0131	Stool_6M	Mother_Infant_Pair_110	Keep	29	19.8	MALE	SVD	Yes	Yes	Yes	No	White	Not Hispanic or Latino
p0066	Stool_6M	Mother_Infant_Pair_111	Keep	25	28.98	MALE	SVD	Yes	Yes	No	No	American Indian/Alaska Native	Not Hispanic or Latino
p0148	Stool_6M	Mother_Infant_Pair_112	Keep	33	25.48	FEMALE	CS	Yes	Yes	No	No	White	Not Hispanic or Latino
p0180	Stool_6M	Mother_Infant_Pair_113	Keep	34	26.16	MALE	AVD	Yes	Yes	No	Yes	White	Not Hispanic or Latino
p0037	Stool_6M	Mother_Infant_Pair_115	Keep	31	25.99	FEMALE	SVD	Yes	No	No	No	White	Not Hispanic or Latino
p0207	Stool_6M	Mother_Infant_Pair_116	Keep	29	30.46	FEMALE	SVD	Yes	Yes	Yes	No	White	Not Hispanic or Latino
p0380	Stool_6M	Mother_Infant_Pair_117	Keep	36	26.28	MALE	SVD	Yes	No	No	No	White	Not Hispanic or Latino
p0222	Stool_6M	Mother_Infant_Pair_118	Keep	25	28.08	FEMALE	SVD	Yes	No	No	Yes	White	Not Hispanic or Latino
p0111	Stool_6M	Mother_Infant_Pair_119	Keep	26	26.08	FEMALE	SVD	Yes	Yes	No	No	White	Not Hispanic or Latino
p0178	Stool_6M	Mother_Infant_Pair_120	Keep	26	32.81	FEMALE	SVD	Yes	Yes	No	No	White	Not Hispanic or Latino
p0186	Stool_6M	Mother_Infant_Pair_122	Keep	28	24.96	FEMALE	CS	Yes	No	No	No	White	Not Hispanic or Latino
p0267	Stool_6M	Mother_Infant_Pair_123	Keep	28	20.94	FEMALE	SVD	Yes	Yes	No	No	White	Not Hispanic or Latino
p0233	Stool_6M	Mother_Infant_Pair_125	Keep	31	18.75	FEMALE	SVD	Yes	No	No	No	White	Not Hispanic or Latino
p0029	Stool_6M	Mother_Infant_Pair_126	Keep	34	26.88	FEMALE	CS	Yes	No	Yes	No	White	Not Hispanic or Latino
p0268	Stool_6M	Mother_Infant_Pair_127	Keep	35	24.05	FEMALE	CS	Yes	No	No	No	White	Not Hispanic or Latino
p0175	Stool_6M	Mother_Infant_Pair_128	Keep	32	30.23	MALE	SVD	Yes	Yes	No	No	White	Not Hispanic or Latino
p0374	Stool_6M	Mother_Infant_Pair_129	Keep	31	25.83	MALE	SVD	No	No	No	No	White	Not Hispanic or Latino
p0273	Stool_6M	Mother_Infant_Pair_130	Keep	34	26.7	FEMALE	SVD	Yes	No	Yes	No	White	Not Hispanic or Latino
p0145	Stool_6M	Mother_Infant_Pair_132	Keep	31	20.03	MALE	SVD	Yes	Yes	Yes	No	White	Not Hispanic or Latino
p0100	Stool_6M	Mother_Infant_Pair_134	Keep	36	22.69	FEMALE	SVD	Yes	No	No	No	White	Not Hispanic or Latino
p0389	Stool_6M	Mother_Infant_Pair_137	Keep	34	26.77	FEMALE	0	Yes	Yes	Yes	Yes	NA	NA
p0113	Stool_6M	Mother_Infant_Pair_138	Keep	32	31.02	MALE	SVD	Yes	Yes	No	No	White	Not Hispanic or Latino
p0012	Stool_6M	Mother_Infant_Pair_139	Keep	36	25.93	FEMALE	CS	Yes	Yes	No	No	White	Not Hispanic or Latino
p0406	Stool_6M	Mother_Infant_Pair_140	Keep	33	29.17	FEMALE	SVD	No	Yes	No	No	White	Not Hispanic or Latino
p0410	Stool_6M	Mother_Infant_Pair_141	Keep	23	21.85	FEMALE	SVD	No	Yes	No	Yes	White	Not Hispanic or Latino
p0007	Stool_6M	Mother_Infant_Pair_142	Keep	39	27.05	MALE	CS	Yes	Yes	No	No	Asian	Not Hispanic or Latino
p0197	Stool_6M	Mother_Infant_Pair_143	Keep	34	23.12	FEMALE	SVD	Yes	No	Yes	No	White	Not Hispanic or Latino
p0223	Stool_6M	Mother_Infant_Pair_144	Keep	30	20.3	FEMALE	SVD	No	Yes	No	Yes	White	Not Hispanic or Latino
p0232	Stool_6M	Mother_Infant_Pair_145	Keep	32	19.38	FEMALE	CS	Yes	No	No	No	White	Not Hispanic or Latino
p0257	Stool_6M	Mother_Infant_Pair_146	Keep	26	21	MALE	SVD	No	Yes	Yes	No	White	Not Hispanic or Latino
p0143	Stool_6M	Mother_Infant_Pair_147	Keep	29	21.63	MALE	SVD	Yes	No	No	No	White	Not Hispanic or Latino
p0024	Stool_6M	Mother_Infant_Pair_148	Keep	33	19.73	MALE	AVD	Yes	Yes	Yes	No	White	Not Hispanic or Latino
p0043	Stool_6M	Mother_Infant_Pair_150	Keep	30	28.1	FEMALE	SVD	Yes	Yes	No	No	White	Hispanic or Latino
p0119	Stool_6M	Mother_Infant_Pair_151	Keep	40	24.4	FEMALE	SVD	Yes	No	Yes	No	White	Not Hispanic or Latino
p0254	Stool_6M	Mother_Infant_Pair_152	Keep	28	33.18	MALE	SVD	Yes	Yes	Yes	No	White	Not Hispanic or Latino
p0063	Stool_6M	Mother_Infant_Pair_154	Keep	32	28.18	MALE	SVD	Yes	Yes	Yes	Yes	White	Not Hispanic or Latino
p0259	Stool_6M	Mother_Infant_Pair_155	Keep	33	27.7	FEMALE	SVD	Yes	Yes	Yes	No	White	Not Hispanic or Latino
p0118	Stool_6M	Mother_Infant_Pair_156	Keep	33	26.12	FEMALE	SVD	Yes	Yes	No	No	White	Not Hispanic or Latino
p0106	Stool_6M	Mother_Infant_Pair_157	Keep	33	23.26	MALE	CS	Yes	Yes	No	No	Other	Not Hispanic or Latino
p0102	Stool_6M	Mother_Infant_Pair_158	Keep	23	20.98	MALE	SVD	Yes	Yes	No	No	White	Not Hispanic or Latino
p0049	Stool_6M	Mother_Infant_Pair_159	Keep	32	26.96	FEMALE	SVD	Yes	Yes	No	No	White	Not Hispanic or Latino
p0059	Stool_6M	Mother_Infant_Pair_161	Keep	30	21.34	MALE	SVD	Yes	No	Yes	No	White	Hispanic or Latino
p0158	Stool_6M	Mother_Infant_Pair_162	Keep	34	22.65	FEMALE	CS	Yes	Yes	No	No	White	Not Hispanic or Latino
p0322	Stool_6M	Mother_Infant_Pair_163	Keep	28	26.04	MALE	SVD	Yes	Yes	No	No	White	Not Hispanic or Latino
p0244	Stool_6M	Mother_Infant_Pair_164	Keep	36	19.1	FEMALE	SVD	Yes	Yes	No	Yes	White	Not Hispanic or Latino
p0128	Stool_6M	Mother_Infant_Pair_165	Keep	35	21.29	MALE	SVD	Yes	No	Yes	No	White	Not Hispanic or Latino
p0260	Stool_6M	Mother_Infant_Pair_166	Keep	31	22.91	MALE	CS	Yes	Yes	No	No	White	Not Hispanic or Latino
p0011	Stool_6M	Mother_Infant_Pair_167	Keep	33	31.45	MALE	CS	Yes	Yes	No	No	White	Not Hispanic or Latino
p0067	Stool_6M	Mother_Infant_Pair_168	Keep	32	33.83	MALE	SVD	Yes	No	No	No	White	Not Hispanic or Latino
p0058	Stool_6M	Mother_Infant_Pair_169	Keep	35	27.12	MALE	SVD	Yes	No	No	No	NA	NA
p0140	Stool_6M	Mother_Infant_Pair_170	Keep	37	21.59	FEMALE	SVD	Yes	Yes	No	No	White	Not Hispanic or Latino
p0212	Stool_6M	Mother_Infant_Pair_171	Keep	27	27.61	MALE	SVD	Yes	No	No	No	Black or African American	Not Hispanic or Latino
p0055	Stool_6M	Mother_Infant_Pair_172	Keep	28	19.39	FEMALE	SVD	Yes	No	No	Yes	White	Not Hispanic or Latino
p0278	Stool_6M	Mother_Infant_Pair_173	Keep	34	30.18	FEMALE	SVD	Yes	No	No	No	Black or African American	Not Hispanic or Latino
p0421	Stool_6M	Mother_Infant_Pair_174	Keep	26	25.76	MALE	SVD	No	Yes	Yes	Yes	White	Not Hispanic or Latino
p0125	Stool_6M	Mother_Infant_Pair_175	Keep	27	20.56	FEMALE	SVD	Yes	Yes	Yes	No	White	Not Hispanic or Latino
p0321	Stool_6M	Mother_Infant_Pair_176	Keep	26	20.34	FEMALE	SVD	Yes	Yes	No	Yes	Asian	Not Hispanic or Latino
p0277	Stool_6M	Mother_Infant_Pair_177	Keep	32	28.62	FEMALE	SVD	Yes	Yes	No	Yes	White	Not Hispanic or Latino
p0199	Stool_6M	Mother_Infant_Pair_178	Keep	26	23.67	FEMALE	SVD	Yes	No	No	Yes	White	Not Hispanic or Latino
p0023	Stool_6M	Mother_Infant_Pair_179	Keep	32	30.02	MALE	SVD	Yes	Yes	No	No	Other	NA
p0243	Stool_6M	Mother_Infant_Pair_180	Keep	23	30.05	FEMALE	SVD	Yes	Yes	No	No	White	Not Hispanic or Latino
p0344	Stool_6M	Mother_Infant_Pair_181	Keep	35	29.76	MALE	CS	No	Yes	Yes	No	Black or African American	Not Hispanic or Latino
p0375	Stool_6M	Mother_Infant_Pair_182	Keep	33	27.46	MALE	SVD	No	Yes	No	No	White	Not Hispanic or Latino
p0221	Stool_6M	Mother_Infant_Pair_183	Keep	29	22.38	MALE	SVD	Yes	Yes	Yes	No	White	Not Hispanic or Latino
p0087	Stool_6M	Mother_Infant_Pair_184	Keep	31	22.68	MALE	SVD	Yes	No	Yes	No	White	Not Hispanic or Latino
p0195	Stool_6M	Mother_Infant_Pair_185	Keep	29		MALE	SVD	Yes	Yes	Yes	No	More than 1 race	Not Hispanic or Latino
p0329	Stool_6M	Mother_Infant_Pair_186	Keep	28	33.57	MALE	SVD	Yes	Yes	Yes	No	White	NA
p0354	Stool_6M	Mother_Infant_Pair_188	Keep	28	21.33	FEMALE		No	Yes	No	No	Black or African American	Not Hispanic or Latino
p0376	Stool_6M	Mother_Infant_Pair_189	Keep	23	18.64	MALE	SVD	Yes	Yes	Yes	No	More than 1 race	Not Hispanic or Latino
p0038	Stool_6M	Mother_Infant_Pair_190	Keep	30	25.44	FEMALE	SVD	Yes	No	No	No	White	Not Hispanic or Latino
p0163	Stool_6M	Mother_Infant_Pair_191	Keep	42	34.25	MALE	CS	Yes	Yes	No	No	More than 1 race	Not Hispanic or Latino
p0400	Stool_6M	Mother_Infant_Pair_192	Keep		28.9	MALE	SVD	Yes	Yes	Yes	No	White	NA
p0048	Stool_6M	Mother_Infant_Pair_194	Keep	34	28.24	MALE	SVD	Yes	Yes	Yes	No	White	Not Hispanic or Latino
p0095	Stool_6M	Mother_Infant_Pair_195	Keep	32	28.89	MALE	SVD	Yes	Yes	No	No	White	Not Hispanic or Latino
