# Supplementary material for: Assembly of the infant gut microbiome and resistome are linked to bacterial strains in mother’s milk
Source: Nat Commun. 2025 Nov 22;16:11536. doi: 10.1038/s41467-025-66497-y (PMC12749357; doi:10.1038/s41467-025-66497-y)
Supplement: Supplementary file 6 — Supplementary Data 4 [file 41467_2025_66497_MOESM6_ESM.txt]

taxon	sample1	sample2	sample1_coupleID	sample2_coupleID	sample1_sample_type	sample2_sample_type	type
SGB10068	M40027MO1_S518	M40027MO6_S360	Mother_Infant_Pair_195	Mother_Infant_Pair_195	Stool_1M	Stool_6M	same_infant
SGB15132	M21991MO1_S10	M21991MO6_S131	Mother_Infant_Pair_47	Mother_Infant_Pair_47	Stool_1M	Stool_6M	same_infant
SGB1815	M21991MO1_S10	M21991MO6_S131	Mother_Infant_Pair_47	Mother_Infant_Pair_47	Stool_1M	Stool_6M	same_infant
SGB1814	M40027MO1_S518	M40027MO6_S360	Mother_Infant_Pair_195	Mother_Infant_Pair_195	Stool_1M	Stool_6M	same_infant
SGB10068	4M30015MILK_S389	4M30015MO6_S388	Mother_Infant_Pair_1	Mother_Infant_Pair_1	Milk_1M	Stool_6M	related_MI
SGB17256	M23148MO6_S167	M23148MO1_S512	Mother_Infant_Pair_87	Mother_Infant_Pair_87	Stool_6M	Stool_1M	same_infant
SGB17256	M25188MO1_S368	M25188MO6_S353	Mother_Infant_Pair_186	Mother_Infant_Pair_186	Stool_1M	Stool_6M	same_infant
SGB17256	M22620MO6_S149	M22620MO1_S27	Mother_Infant_Pair_66	Mother_Infant_Pair_66	Stool_6M	Stool_1M	same_infant
SGB17256	M23521MO6_S188	M23521MO1_S56	Mother_Infant_Pair_107	Mother_Infant_Pair_107	Stool_6M	Stool_1M	same_infant
SGB17256	4M60008MO1_S400	4M60008MO6_S401	Mother_Infant_Pair_5	Mother_Infant_Pair_5	Stool_1M	Stool_6M	same_infant
SGB17256	M23497MO6_S186	M23497MO1_S54	Mother_Infant_Pair_105	Mother_Infant_Pair_105	Stool_6M	Stool_1M	same_infant
SGB17256	M23670MO1_S63	M23670MO6_S195	Mother_Infant_Pair_115	Mother_Infant_Pair_115	Stool_1M	Stool_6M	same_infant
SGB17256	M23315MO6_S173	M23315MO1_S44	Mother_Infant_Pair_93	Mother_Infant_Pair_93	Stool_6M	Stool_1M	same_infant
SGB17256	M22281MO6_S140	M22281MO1_S20	Mother_Infant_Pair_57	Mother_Infant_Pair_57	Stool_6M	Stool_1M	same_infant
SGB17256	M21942MO1_S3	M21942MO6_S125	Mother_Infant_Pair_40	Mother_Infant_Pair_40	Stool_1M	Stool_6M	same_infant
SGB17256	M24262MO1_S91	M24262MO6_S216	Mother_Infant_Pair_145	Mother_Infant_Pair_145	Stool_1M	Stool_6M	same_infant
SGB17256	M30004MO1_S503	M30004MO6_S359	Mother_Infant_Pair_192	Mother_Infant_Pair_192	Stool_1M	Stool_6M	same_infant
SGB17256	M23586MO1_S59	M23586MO6_S191	Mother_Infant_Pair_110	Mother_Infant_Pair_110	Stool_1M	Stool_6M	same_infant
SGB17256	M22726MO6_S153	M22726MO1_S31	Mother_Infant_Pair_70	Mother_Infant_Pair_70	Stool_6M	Stool_1M	same_infant
SGB17248	4M30015MO1_S387	4M30015MO6_S388	Mother_Infant_Pair_1	Mother_Infant_Pair_1	Stool_1M	Stool_6M	same_infant
SGB17248	M23588MO1_S60	M23588MO6_S192	Mother_Infant_Pair_111	Mother_Infant_Pair_111	Stool_1M	Stool_6M	same_infant
SGB17248	M23521MO1_S56	M23521MO6_S188	Mother_Infant_Pair_107	Mother_Infant_Pair_107	Stool_1M	Stool_6M	same_infant
SGB17248	M23269MO1_S42	M23269MO6_S171	Mother_Infant_Pair_91	Mother_Infant_Pair_91	Stool_1M	Stool_6M	same_infant
SGB17248	M24714MO1_S116	M24714MO6_S347	Mother_Infant_Pair_171	Mother_Infant_Pair_171	Stool_1M	Stool_6M	same_infant
SGB17248	M23773MO6_S200	M23773MO1_S67	Mother_Infant_Pair_120	Mother_Infant_Pair_120	Stool_6M	Stool_1M	same_infant
SGB17248	M23971MO1_S75	M23971MO6_S208	Mother_Infant_Pair_130	Mother_Infant_Pair_130	Stool_1M	Stool_6M	same_infant
SGB17248	M23586MO6_S191	M23586MO1_S59	Mother_Infant_Pair_110	Mother_Infant_Pair_110	Stool_6M	Stool_1M	same_infant
SGB17248	M23693MO1_S65	M23693MO6_S197	Mother_Infant_Pair_117	Mother_Infant_Pair_117	Stool_1M	Stool_6M	same_infant
SGB17248	M24087MO6_S211	M24087MO1_S83	Mother_Infant_Pair_138	Mother_Infant_Pair_138	Stool_6M	Stool_1M	same_infant
SGB17248	M25262MO1_S292	M25262MO6_S357	Mother_Infant_Pair_189	Mother_Infant_Pair_189	Stool_1M	Stool_6M	same_infant
SGB17248	M24734MO1_S119	M24734MO6_S350	Mother_Infant_Pair_174	Mother_Infant_Pair_174	Stool_1M	Stool_6M	same_infant
SGB17248	4M60038MO1_S470	4M60038MO6_S471	Mother_Infant_Pair_28	Mother_Infant_Pair_28	Stool_1M	Stool_6M	same_infant
SGB17248	M24731MO1_S118	M24731MO6_S349	Mother_Infant_Pair_173	Mother_Infant_Pair_173	Stool_1M	Stool_6M	same_infant
SGB17248	M21950MO1_S4	M21950MO6_S126	Mother_Infant_Pair_41	Mother_Infant_Pair_41	Stool_1M	Stool_6M	same_infant
SGB17248	M23041MO6_S162	M23041MO1_S506	Mother_Infant_Pair_81	Mother_Infant_Pair_81	Stool_6M	Stool_1M	same_infant
SGB17248	M23802MO1_S69	M23802MO6_S202	Mother_Infant_Pair_123	Mother_Infant_Pair_123	Stool_1M	Stool_6M	same_infant
SGB17248	M25027MO1_S124	M25027MO6_S361	Mother_Infant_Pair_180	Mother_Infant_Pair_180	Stool_1M	Stool_6M	same_infant
SGB17247	M23557MO6_S190	M23557MO1_S58	Mother_Infant_Pair_109	Mother_Infant_Pair_109	Stool_6M	Stool_1M	same_infant
SGB17247	M22800MO1_S36	M22800MO6_S158	Mother_Infant_Pair_77	Mother_Infant_Pair_77	Stool_1M	Stool_6M	same_infant
SGB17247	M24539MO1_S108	M24539MO6_S342	Mother_Infant_Pair_163	Mother_Infant_Pair_163	Stool_1M	Stool_6M	same_infant
SGB17247	M24239MO1_S87	M24239MO6_S214	Mother_Infant_Pair_143	Mother_Infant_Pair_143	Stool_1M	Stool_6M	same_infant
SGB17247	M24262MO6_S216	M24262MO1_S91	Mother_Infant_Pair_145	Mother_Infant_Pair_145	Stool_6M	Stool_1M	same_infant
SGB17247	M25188MO6_S353	M25188MO1_S368	Mother_Infant_Pair_186	Mother_Infant_Pair_186	Stool_6M	Stool_1M	same_infant
SGB17247	M25142MO6_S385	M25142MO1_S376	Mother_Infant_Pair_182	Mother_Infant_Pair_182	Stool_6M	Stool_1M	same_infant
SGB17247	M22098MO6_S135	M22098MO1_S14	Mother_Infant_Pair_51	Mother_Infant_Pair_51	Stool_6M	Stool_1M	same_infant
SGB10115	M24676MO6_S346	M24676MO1_S114	Mother_Infant_Pair_169	Mother_Infant_Pair_169	Stool_6M	Stool_1M	same_infant
SGB10115	M24888MO1_S122	M24888MO6_S354	Mother_Infant_Pair_177	Mother_Infant_Pair_177	Stool_1M	Stool_6M	same_infant
SGB10115	M25069MO6_S363	M23269MO1_S42	Mother_Infant_Pair_181	Mother_Infant_Pair_91	Stool_6M	Stool_1M	same_infant
SGB8005	M24358MO1_S93	M24358MO6_S237	Mother_Infant_Pair_147	Mother_Infant_Pair_147	Stool_1M	Stool_6M	same_infant
SGB8005	4M60035MO6_S462	4M60035MO1_S461	Mother_Infant_Pair_25	Mother_Infant_Pair_25	Stool_6M	Stool_1M	same_infant
SGB6952	M24430MO1_S102	M24430MO6_S219	Mother_Infant_Pair_156	Mother_Infant_Pair_156	Stool_1M	Stool_6M	same_infant
SGB6952	M23995MO1_S79	M23995MO6_S234	Mother_Infant_Pair_134	Mother_Infant_Pair_134	Stool_1M	Stool_6M	same_infant
SGB1814	M23431MO1_S49	M23431MO6_S180	Mother_Infant_Pair_99	Mother_Infant_Pair_99	Stool_1M	Stool_6M	same_infant
SGB1814	4M60035MO6_S462	4M60035MO1_S461	Mother_Infant_Pair_25	Mother_Infant_Pair_25	Stool_6M	Stool_1M	same_infant
SGB1814	M23962MO1_S74	M23962MO6_S207	Mother_Infant_Pair_129	Mother_Infant_Pair_129	Stool_1M	Stool_6M	same_infant
SGB1814	M22312MO6_S142	M22312MO1_S22	Mother_Infant_Pair_59	Mother_Infant_Pair_59	Stool_6M	Stool_1M	same_infant
SGB1814	M23625MO6_S194	M23625MO1_S62	Mother_Infant_Pair_113	Mother_Infant_Pair_113	Stool_6M	Stool_1M	same_infant
SGB1871	M40027MO1_S518	M40027MO6_S360	Mother_Infant_Pair_195	Mother_Infant_Pair_195	Stool_1M	Stool_6M	same_infant
SGB1814	M23557MO1_S58	M23557MO6_S190	Mother_Infant_Pair_109	Mother_Infant_Pair_109	Stool_1M	Stool_6M	same_infant
SGB1814	M23773MO6_S200	M23773MO1_S67	Mother_Infant_Pair_120	Mother_Infant_Pair_120	Stool_6M	Stool_1M	same_infant
SGB1814	M21900MO6_S520	M21900MO1_S1	Mother_Infant_Pair_38	Mother_Infant_Pair_38	Stool_6M	Stool_1M	same_infant
SGB1814	M22600MO6_S148	M22600MO1_S26	Mother_Infant_Pair_65	Mother_Infant_Pair_65	Stool_6M	Stool_1M	same_infant
SGB1814	M22310MO1_S21	M22310MO6_S141	Mother_Infant_Pair_58	Mother_Infant_Pair_58	Stool_1M	Stool_6M	same_infant
SGB1814	4M60045MO1_S487	4M60045MO6_S488	Mother_Infant_Pair_34	Mother_Infant_Pair_34	Stool_1M	Stool_6M	same_infant
SGB10068	M22671MO1_S29	M22671MO6_S151	Mother_Infant_Pair_68	Mother_Infant_Pair_68	Stool_1M	Stool_6M	same_infant
SGB10068	M23788MO1_S68	M23788MO6_S201	Mother_Infant_Pair_122	Mother_Infant_Pair_122	Stool_1M	Stool_6M	same_infant
SGB10068	M23113MO6_S166	M23113MO1_S510	Mother_Infant_Pair_85	Mother_Infant_Pair_85	Stool_6M	Stool_1M	same_infant
SGB10068	M23690MO6_S196	M23690MO1_S64	Mother_Infant_Pair_116	Mother_Infant_Pair_116	Stool_6M	Stool_1M	same_infant
SGB10068	M24731MO6_S349	M24731MO1_S118	Mother_Infant_Pair_173	Mother_Infant_Pair_173	Stool_6M	Stool_1M	same_infant
SGB10068	M22999MO6_S160	M22999MO1_S38	Mother_Infant_Pair_79	Mother_Infant_Pair_79	Stool_6M	Stool_1M	same_infant
SGB10068	M24690MO6_S384	M24690MO1_S115	Mother_Infant_Pair_170	Mother_Infant_Pair_170	Stool_6M	Stool_1M	same_infant
SGB10068	M23468MO6_S181	M23468MO1_S50	Mother_Infant_Pair_100	Mother_Infant_Pair_100	Stool_6M	Stool_1M	same_infant
SGB10068	M25003MO6_S356	M25003MO1_S123	Mother_Infant_Pair_179	Mother_Infant_Pair_179	Stool_6M	Stool_1M	same_infant
SGB10068	M22049MO1_S13	M22049MO6_S134	Mother_Infant_Pair_50	Mother_Infant_Pair_50	Stool_1M	Stool_6M	same_infant
SGB10068	M22620MO6_S149	M22620MO1_S27	Mother_Infant_Pair_66	Mother_Infant_Pair_66	Stool_6M	Stool_1M	same_infant
SGB10068	M22239MO6_S138	M22239MO1_S17	Mother_Infant_Pair_54	Mother_Infant_Pair_54	Stool_6M	Stool_1M	same_infant
SGB10068	M22726MO1_S31	M22726MO6_S153	Mother_Infant_Pair_70	Mother_Infant_Pair_70	Stool_1M	Stool_6M	same_infant
SGB10068	M23927MO6_S206	M23927MO1_S73	Mother_Infant_Pair_128	Mother_Infant_Pair_128	Stool_6M	Stool_1M	same_infant
SGB10068	M23773MO6_S200	M23773MO1_S67	Mother_Infant_Pair_120	Mother_Infant_Pair_120	Stool_6M	Stool_1M	same_infant
SGB10068	M24237MO1_S86	M24237MO6_S236	Mother_Infant_Pair_142	Mother_Infant_Pair_142	Stool_1M	Stool_6M	same_infant
SGB10068	M22310MO1_S21	M22310MO6_S141	Mother_Infant_Pair_58	Mother_Infant_Pair_58	Stool_1M	Stool_6M	same_infant
SGB10068	M23497MO6_S186	M23497MO1_S54	Mother_Infant_Pair_105	Mother_Infant_Pair_105	Stool_6M	Stool_1M	same_infant
SGB10068	4M60008MO1_S400	4M60008MO6_S401	Mother_Infant_Pair_5	Mother_Infant_Pair_5	Stool_1M	Stool_6M	same_infant
SGB10068	4M60037MO6_S467	4M60037MO1_S466	Mother_Infant_Pair_27	Mother_Infant_Pair_27	Stool_6M	Stool_1M	same_infant
SGB10068	M25027MO1_S124	M25027MO6_S361	Mother_Infant_Pair_180	Mother_Infant_Pair_180	Stool_1M	Stool_6M	same_infant
SGB1877	M40027MO1_S518	M40027MO6_S360	Mother_Infant_Pair_195	Mother_Infant_Pair_195	Stool_1M	Stool_6M	same_infant
SGB10068	M24405MO6_S335	M24405MO1_S98	Mother_Infant_Pair_152	Mother_Infant_Pair_152	Stool_6M	Stool_1M	same_infant
SGB10068	M24754MO6_S351	M24754MO1_S120	Mother_Infant_Pair_175	Mother_Infant_Pair_175	Stool_6M	Stool_1M	same_infant
SGB10068	4M60013MO6_S412	4M60013MO1_S411	Mother_Infant_Pair_8	Mother_Infant_Pair_8	Stool_6M	Stool_1M	same_infant
SGB10068	M21978MO1_S8	M21978MO6_S129	Mother_Infant_Pair_45	Mother_Infant_Pair_45	Stool_1M	Stool_6M	same_infant
SGB10068	M23373MO1_S46	M23373MO6_S175	Mother_Infant_Pair_96	Mother_Infant_Pair_96	Stool_1M	Stool_6M	same_infant
SGB10068	M24492MO1_S106	M24492MO6_S340	Mother_Infant_Pair_161	Mother_Infant_Pair_161	Stool_1M	Stool_6M	same_infant
SGB6939	M24237MO6_S236	M24237MO1_S86	Mother_Infant_Pair_142	Mother_Infant_Pair_142	Stool_6M	Stool_1M	same_infant
SGB6939	M23619MO6_S193	M23619MO1_S61	Mother_Infant_Pair_112	Mother_Infant_Pair_112	Stool_6M	Stool_1M	same_infant
SGB6939	M22098MO6_S135	M22098MO1_S14	Mother_Infant_Pair_51	Mother_Infant_Pair_51	Stool_6M	Stool_1M	same_infant
SGB6939	M23468MO1_S50	M23468MO6_S181	Mother_Infant_Pair_100	Mother_Infant_Pair_100	Stool_1M	Stool_6M	same_infant
SGB6939	M21950MO6_S126	M21950MO1_S4	Mother_Infant_Pair_41	Mother_Infant_Pair_41	Stool_6M	Stool_1M	same_infant
SGB6939	M25142MO1_S376	M25142MO6_S385	Mother_Infant_Pair_182	Mother_Infant_Pair_182	Stool_1M	Stool_6M	same_infant
SGB6939	M22310MO1_S21	M22310MO6_S141	Mother_Infant_Pair_58	Mother_Infant_Pair_58	Stool_1M	Stool_6M	same_infant
SGB4584	M25188MO6_S353	M25188MO1_S368	Mother_Infant_Pair_186	Mother_Infant_Pair_186	Stool_6M	Stool_1M	same_infant
SGB4584	M25003MO6_S356	M25003MO1_S123	Mother_Infant_Pair_179	Mother_Infant_Pair_179	Stool_6M	Stool_1M	same_infant
SGB4584	M30004MO6_S359	M30004MO1_S503	Mother_Infant_Pair_192	Mother_Infant_Pair_192	Stool_6M	Stool_1M	same_infant
SGB4584	M22098MO1_S14	M22098MO6_S135	Mother_Infant_Pair_51	Mother_Infant_Pair_51	Stool_1M	Stool_6M	same_infant
SGB4584	M21983MO1_S9	M21983MO6_S130	Mother_Infant_Pair_46	Mother_Infant_Pair_46	Stool_1M	Stool_6M	same_infant
SGB4584	M25262MO1_S292	M25262MO6_S357	Mother_Infant_Pair_189	Mother_Infant_Pair_189	Stool_1M	Stool_6M	same_infant
SGB1855	M23496MO6_S185	M23496MO1_S53	Mother_Infant_Pair_104	Mother_Infant_Pair_104	Stool_6M	Stool_1M	same_infant
SGB1855	M24527MO1_S107	M24527MO6_S341	Mother_Infant_Pair_162	Mother_Infant_Pair_162	Stool_1M	Stool_6M	same_infant
SGB1855	M22620MO6_S149	M22620MO1_S27	Mother_Infant_Pair_66	Mother_Infant_Pair_66	Stool_6M	Stool_1M	same_infant
SGB1855	M22312MO1_S22	M22312MO6_S142	Mother_Infant_Pair_59	Mother_Infant_Pair_59	Stool_1M	Stool_6M	same_infant
SGB1855	M23690MO6_S196	M23690MO1_S64	Mother_Infant_Pair_116	Mother_Infant_Pair_116	Stool_6M	Stool_1M	same_infant
SGB1855	M22507MO1_S24	M22507MO6_S146	Mother_Infant_Pair_63	Mother_Infant_Pair_63	Stool_1M	Stool_6M	same_infant
SGB1855	M23041MO6_S162	M23041MO1_S506	Mother_Infant_Pair_81	Mother_Infant_Pair_81	Stool_6M	Stool_1M	same_infant
SGB1855	M24482MO6_S337	M24482MO1_S104	Mother_Infant_Pair_159	Mother_Infant_Pair_159	Stool_6M	Stool_1M	same_infant
SGB1855	M22777MO6_S155	M22777MO1_S33	Mother_Infant_Pair_72	Mother_Infant_Pair_72	Stool_6M	Stool_1M	same_infant
SGB1855	M23468MO6_S181	M23468MO1_S50	Mother_Infant_Pair_100	Mother_Infant_Pair_100	Stool_6M	Stool_1M	same_infant
SGB1855	M21909MO6_S521	M21909MO1_S2	Mother_Infant_Pair_39	Mother_Infant_Pair_39	Stool_6M	Stool_1M	same_infant
SGB1855	M24416MO6_S238	M24416MO1_S100	Mother_Infant_Pair_154	Mother_Infant_Pair_154	Stool_6M	Stool_1M	same_infant
SGB1855	M30004MO6_S359	M30004MO1_S503	Mother_Infant_Pair_192	Mother_Infant_Pair_192	Stool_6M	Stool_1M	same_infant
SGB1855	M24542MO6_S343	M24835MO1_S121	Mother_Infant_Pair_164	Mother_Infant_Pair_176	Stool_6M	Stool_1M	same_infant
SGB1855	M23588MO1_S60	M23588MO6_S192	Mother_Infant_Pair_111	Mother_Infant_Pair_111	Stool_1M	Stool_6M	same_infant
SGB1855	M22751MO6_S154	M22751MO1_S32	Mother_Infant_Pair_71	Mother_Infant_Pair_71	Stool_6M	Stool_1M	same_infant
SGB1815	M22976MO1_S37	M22976MO6_S159	Mother_Infant_Pair_78	Mother_Infant_Pair_78	Stool_1M	Stool_6M	same_infant
SGB1815	M23496MO6_S185	M23496MO1_S53	Mother_Infant_Pair_104	Mother_Infant_Pair_104	Stool_6M	Stool_1M	same_infant
SGB1815	M24714MO1_S116	M24714MO6_S347	Mother_Infant_Pair_171	Mother_Infant_Pair_171	Stool_1M	Stool_6M	same_infant
SGB1815	M23041MO6_S162	M23041MO1_S506	Mother_Infant_Pair_81	Mother_Infant_Pair_81	Stool_6M	Stool_1M	same_infant
SGB1815	M22098MO1_S14	M22098MO6_S135	Mother_Infant_Pair_51	Mother_Infant_Pair_51	Stool_1M	Stool_6M	same_infant
SGB1815	M22620MO1_S27	M22620MO6_S149	Mother_Infant_Pair_66	Mother_Infant_Pair_66	Stool_1M	Stool_6M	same_infant
SGB1815	M23090MO1_S508	M23090MO6_S164	Mother_Infant_Pair_83	Mother_Infant_Pair_83	Stool_1M	Stool_6M	same_infant
SGB1815	M22507MO1_S24	M22507MO6_S146	Mother_Infant_Pair_63	Mother_Infant_Pair_63	Stool_1M	Stool_6M	same_infant
SGB1815	M21900MO1_S1	M21900MO6_S520	Mother_Infant_Pair_38	Mother_Infant_Pair_38	Stool_1M	Stool_6M	same_infant
SGB1815	M23625MO6_S194	M23625MO1_S62	Mother_Infant_Pair_113	Mother_Infant_Pair_113	Stool_6M	Stool_1M	same_infant
SGB1815	M23962MO1_S74	M23962MO6_S207	Mother_Infant_Pair_129	Mother_Infant_Pair_129	Stool_1M	Stool_6M	same_infant
SGB1815	M23773MO1_S67	M23773MO6_S200	Mother_Infant_Pair_120	Mother_Infant_Pair_120	Stool_1M	Stool_6M	same_infant
SGB1815	4M60035MO1_S461	4M60035MO6_S462	Mother_Infant_Pair_25	Mother_Infant_Pair_25	Stool_1M	Stool_6M	same_infant
SGB1815	M21909MO6_S521	M21909MO1_S2	Mother_Infant_Pair_39	Mother_Infant_Pair_39	Stool_6M	Stool_1M	same_infant
SGB1815	M23373MO6_S175	M23373MO1_S46	Mother_Infant_Pair_96	Mother_Infant_Pair_96	Stool_6M	Stool_1M	same_infant
SGB1815	M23690MO1_S64	M23690MO6_S196	Mother_Infant_Pair_116	Mother_Infant_Pair_116	Stool_1M	Stool_6M	same_infant
SGB1861	M24382MO1_S96	M24382MO6_S334	Mother_Infant_Pair_150	Mother_Infant_Pair_150	Stool_1M	Stool_6M	same_infant
SGB1861	M23090MO1_S508	M23090MO6_S164	Mother_Infant_Pair_83	Mother_Infant_Pair_83	Stool_1M	Stool_6M	same_infant
SGB1861	M22312MO6_S142	M22312MO1_S22	Mother_Infant_Pair_59	Mother_Infant_Pair_59	Stool_6M	Stool_1M	same_infant
SGB1861	M23588MO6_S192	M23588MO1_S60	Mother_Infant_Pair_111	Mother_Infant_Pair_111	Stool_6M	Stool_1M	same_infant
SGB1861	M22600MO1_S26	M22600MO6_S148	Mother_Infant_Pair_65	Mother_Infant_Pair_65	Stool_1M	Stool_6M	same_infant
SGB1861	M23431MO1_S49	M23431MO6_S180	Mother_Infant_Pair_99	Mother_Infant_Pair_99	Stool_1M	Stool_6M	same_infant
SGB1861	M23373MO1_S46	M23373MO6_S175	Mother_Infant_Pair_96	Mother_Infant_Pair_96	Stool_1M	Stool_6M	same_infant
SGB1861	M24250MO6_S215	M24250MO1_S90	Mother_Infant_Pair_144	Mother_Infant_Pair_144	Stool_6M	Stool_1M	same_infant
SGB1861	M22507MO6_S146	M22507MO1_S24	Mother_Infant_Pair_63	Mother_Infant_Pair_63	Stool_6M	Stool_1M	same_infant
SGB1861	M21909MO1_S2	M21909MO6_S521	Mother_Infant_Pair_39	Mother_Infant_Pair_39	Stool_1M	Stool_6M	same_infant
SGB17237	4M60009MO1_S404	4M60009MO6_S405	Mother_Infant_Pair_6	Mother_Infant_Pair_6	Stool_1M	Stool_6M	same_infant
SGB17237	4M60018MO6_S422	4M60018MO1_S421	Mother_Infant_Pair_11	Mother_Infant_Pair_11	Stool_6M	Stool_1M	same_infant
SGB8005	M23378MO1_S47	M23378MO6_S176	Mother_Infant_Pair_97	Mother_Infant_Pair_97	Stool_1M	Stool_6M	same_infant
SGB8005	M23586MO6_S191	M23586MO1_S59	Mother_Infant_Pair_110	Mother_Infant_Pair_110	Stool_6M	Stool_1M	same_infant
SGB8005	M24060MO6_S210	M24060MO1_S82	Mother_Infant_Pair_137	Mother_Infant_Pair_137	Stool_6M	Stool_1M	same_infant
SGB1877	M22098MO6_S135	M22098MO1_S14	Mother_Infant_Pair_51	Mother_Infant_Pair_51	Stool_6M	Stool_1M	same_infant
SGB1877	M23773MO1_S67	M23773MO6_S200	Mother_Infant_Pair_120	Mother_Infant_Pair_120	Stool_1M	Stool_6M	same_infant
SGB1877	M23431MO6_S180	M23431MO1_S49	Mother_Infant_Pair_99	Mother_Infant_Pair_99	Stool_6M	Stool_1M	same_infant
SGB1877	M24482MO1_S104	M24482MO6_S337	Mother_Infant_Pair_159	Mother_Infant_Pair_159	Stool_1M	Stool_6M	same_infant
SGB1877	M23962MO6_S207	M23962MO1_S74	Mother_Infant_Pair_129	Mother_Infant_Pair_129	Stool_6M	Stool_1M	same_infant
SGB15132	M22114MO1_S15	M22114MO6_S136	Mother_Infant_Pair_52	Mother_Infant_Pair_52	Stool_1M	Stool_6M	same_infant
SGB15132	M22098MO6_S135	M22098MO1_S14	Mother_Infant_Pair_51	Mother_Infant_Pair_51	Stool_6M	Stool_1M	same_infant
SGB15132	M25003MO1_S123	M25003MO6_S356	Mother_Infant_Pair_179	Mother_Infant_Pair_179	Stool_1M	Stool_6M	same_infant
SGB1949	M40027MO1_S518	M40027MO6_S360	Mother_Infant_Pair_195	Mother_Infant_Pair_195	Stool_1M	Stool_6M	same_infant
SGB1871	M23278MO6_S172	M23278MO1_S43	Mother_Infant_Pair_92	Mother_Infant_Pair_92	Stool_6M	Stool_1M	same_infant
SGB1871	M24466MO6_S382	M24466MO1_S103	Mother_Infant_Pair_158	Mother_Infant_Pair_158	Stool_6M	Stool_1M	same_infant
SGB1871	M23773MO1_S67	M23773MO6_S200	Mother_Infant_Pair_120	Mother_Infant_Pair_120	Stool_1M	Stool_6M	same_infant
SGB1871	M25003MO1_S123	M25003MO6_S356	Mother_Infant_Pair_179	Mother_Infant_Pair_179	Stool_1M	Stool_6M	same_infant
SGB1871	M23496MO6_S185	M23496MO1_S53	Mother_Infant_Pair_104	Mother_Infant_Pair_104	Stool_6M	Stool_1M	same_infant
SGB10114	M24731MILK_S371	M24731MO1_S118	Mother_Infant_Pair_173	Mother_Infant_Pair_173	Milk_1M	Stool_1M	related_MI
SGB10115	M24731MILK_S371	M24731MO1_S118	Mother_Infant_Pair_173	Mother_Infant_Pair_173	Milk_1M	Stool_1M	related_MI
SGB16985	M23378MILK_S283	M23378MO1_S47	Mother_Infant_Pair_97	Mother_Infant_Pair_97	Milk_1M	Stool_1M	related_MI
SGB17248	4M30015MILK_S389	4M30015MO1_S387	Mother_Infant_Pair_1	Mother_Infant_Pair_1	Milk_1M	Stool_1M	related_MI
SGB17248	4M30015MILK_S389	4M30015MO6_S388	Mother_Infant_Pair_1	Mother_Infant_Pair_1	Milk_1M	Stool_6M	related_MI
SGB17256	4M30015MILK_S389	4M30015MO6_S388	Mother_Infant_Pair_1	Mother_Infant_Pair_1	Milk_1M	Stool_6M	related_MI
SGB1814	4M30015MILK_S389	4M30015MO1_S387	Mother_Infant_Pair_1	Mother_Infant_Pair_1	Milk_1M	Stool_1M	related_MI
SGB1814	4M30015MILK_S389	4M30015MO6_S388	Mother_Infant_Pair_1	Mother_Infant_Pair_1	Milk_1M	Stool_6M	related_MI
SGB6939	4M30015MILK_S389	4M30015MO6_S388	Mother_Infant_Pair_1	Mother_Infant_Pair_1	Milk_1M	Stool_6M	related_MI
SGB8005	M23378MILK_S283	M23378MO6_S176	Mother_Infant_Pair_97	Mother_Infant_Pair_97	Milk_1M	Stool_6M	related_MI
SGB8005	M23378MILK_S283	M23378MO1_S47	Mother_Infant_Pair_97	Mother_Infant_Pair_97	Milk_1M	Stool_1M	related_MI
SGB8005	M24250MILK_S322	M24250MO1_S90	Mother_Infant_Pair_144	Mother_Infant_Pair_144	Milk_1M	Stool_1M	related_MI
SGB8005	M22200MILK_S229	M22200MO1_S16	Mother_Infant_Pair_53	Mother_Infant_Pair_53	Milk_1M	Stool_1M	related_MI
SGB8007	M23910MILK_S309	M23910MO1_S70	Mother_Infant_Pair_125	Mother_Infant_Pair_125	Milk_1M	Stool_1M	related_MI
