# Supplementary material for: Assembly of the infant gut microbiome and resistome are linked to bacterial strains in mother’s milk
Source: Nat Commun. 2025 Nov 22;16:11536. doi: 10.1038/s41467-025-66497-y (PMC12749357; doi:10.1038/s41467-025-66497-y)
Supplement: Supplementary file 7 — Supplementary Data 5 [file 41467_2025_66497_MOESM7_ESM.txt]

Pathway	4M30015MILK3_S390	4M30015MILK_S389	4M30015MO1_S387	4M30015MO6_S388	4M60004MILK_S392	4M60004MO1_S391	4M60005MILK3_S396	4M60005MILK_S395	4M60005MO1_S394	4M60005MO6_S393	4M60006MILK3_S399	4M60006MILK_S398	4M60006MO1_S397	4M60008MILK3_S403	4M60008MILK_S496	4M60008MO1_S400	4M60008MO6_S401	4M60009MILK3_S407	4M60009MILK_S406	4M60009MO1_S404	4M60009MO6_S405	4M60012MILK3_S410	4M60012MILK_S409	4M60012MO6_S408	4M60013MILK3_S414	4M60013MILK_S413	4M60013MO1_S411	4M60013MO6_S412	4M60014MILK3_S418	4M60014MILK_S417	4M60014MO1_S415	4M60014MO6_S416	4M60017MILK_S420	4M60017MO1_S419	4M60018MILK3_S424	4M60018MILK_S423	4M60018MO1_S421	4M60018MO6_S422	4M60019MILK3_S427	4M60019MO1_S425	4M60019MO6_S426	4M60020MILK3_S431	4M60020MILK_S430	4M60020MO1_S428	4M60020MO6_S429	4M60021MILK_S432	4M60022MILK3_S434	4M60022MILK_S433	4M60024MILK_S436
UNMAPPED	0.73124	0.168445	0.125085	0.145093	0.698247	0.107775	0.205024	0.814625	0.0616437	0.160337	0.661509	0.596232	0.0883292	0.702202	0.709944	0.10572	0.0905289	0	0.71519	0.146391	0.152358	0.759433	0.574163	0.140786	0.752811	0.63564	0.0591847	0.138068	0.810186	0	0.18661	0.142681	0	0.0605059	0.726812	0	0.134626	0.141827	0	0.104833	0.169922	0	0.524052	0.130467	0.136744	0.643976	0	0	0.652921
UNINTEGRATED	0.267744	0.783308	0.807314	0.802296	0.300815	0.832748	0.745512	0.184788	0.861518	0.782968	0.336901	0.400113	0.839145	0.296268	0.289582	0.840461	0.849347	0	0.284578	0.78726	0.791126	0.236833	0.416732	0.812453	0.246506	0.363742	0.855948	0.811279	0.189407	0	0.759031	0.797376	0	0.872055	0.272577	0	0.801247	0.800498	0	0.845789	0.754348	0	0.45879	0.828766	0.804646	0.353959	0	0	0.346602
UNINTEGRATED|g__Absiella.s__Absiella_dolichum	0	0	0	0	0	0	0	0	0	0	0	0	0	0	0	0	0	0	0	0	0	0	0	0	0	0	0	0	0	0	0	0.000915754	0	0	0	0	0	0	0	0	0	0	0	0	0	0	0	0	0
UNINTEGRATED|g__Acidaminococcus.s__Acidaminococcus_intestini	0	0	0	0	0	0	0	0	0	0	0	0	0	0	0	0	0	0	0	0	0	0	0	0	0	0	0	0	0	0	0	0	0	0	0	0	0	0	0	0	0	0	0	0	0	0	0	0	0
UNINTEGRATED|g__Acinetobacter.s__Acinetobacter_baumannii	0	0	0	0	0	0	0	0	0	0	0	0	0	0	0	0	0	0	0	0	0	0	0	0	0	0	0	0	0	0	0	0	0	0	0	0	0	0	0	0	0	0	0	0	0	0	0	0	0
UNINTEGRATED|g__Acinetobacter.s__Acinetobacter_calcoaceticus	0	0	0	0	0	0	0	0	0	0	0	0	0	0	0	0	0	0	0	0	0	0	0	0	0	0	0	0	0	0	0	0	0	0	0	0	0	0	0	0	0	0	0	0	0	0	0	0	0
UNINTEGRATED|g__Acinetobacter.s__Acinetobacter_junii	0	0	0	0	0	0	0	0	0	0	0	0	0	0	0	0	0	0	0	0	0	0	0	0	0	0	0	0	0	0	0	0	0	0	0	0	0	0	0	0	0	0	0	0	0	0	0	0	0
UNINTEGRATED|g__Acinetobacter.s__Acinetobacter_pittii	0	0	0	0	0	0	0	0	0	0	0	0	0	0	0	0	0	0	0	0	0	0	0	0	0	0	0	0	0	0	0	0	0	0	0	0	0	0	0	0	0	0	0	0	0	0	0	0	0
UNINTEGRATED|g__Acinetobacter.s__Acinetobacter_ursingii	0	0	0	0	0	0	0	0	0	0	0	0	0	0	0	0	0	0	0	0	0	0	0	0	0	0	0	0	0	0	0	0	0	0	0	0	0	0	0	0	0	0	0	0	0	0	0	0	0
UNINTEGRATED|g__Actinobaculum.s__Actinobaculum_massiliense	0	0	0	0	0	0	0	0	0	0	0	0	0	0	0	0	0	0	0	0	0	0	0	0	0	0	0	0	0	0	0	0	0	0	0	0	0	0	0	0	0	0	0	0	0	0	0	0	0
UNINTEGRATED|g__Actinomyces.s__Actinomyces_graevenitzii	0	0	0	0	0	0	0	0	0	0	0	0	0	0	0	0	0	0	0	0	0	0	0	0	0	0	0	0	0	0	0	0	0	0	0	0	0	0	0	0	0	0	0	0	0.00113924	0	0	0	0
UNINTEGRATED|g__Actinomyces.s__Actinomyces_naeslundii	0	0	0	0	0	0	0	0	0	0	0	0	0	0	0	0	0	0	0	0	0	0	0	0	0	0	0	0	0	0	0	0	0	0	0	0	0	0	0	0	0	0	0	0	0	0	0	0	0
UNINTEGRATED|g__Actinomyces.s__Actinomyces_neuii	0	0	0	0	0	0	0	0	0	0	0	0	0	0	0	0	0	0	0	0	0	0	0	0	0	0	0	0	0	0	0	0	0	0	0	0	0	0	0	0	0	0	0	0	0	0	0	0	0
UNINTEGRATED|g__Actinomyces.s__Actinomyces_oris	0	0	0	0	0	0	0	0	0	0	0	0	0	0	0	0	0	0	0	0	0	0	0	0	0	0	0	0	0	0	0	0	0	0	0	0	0	0	0	0	0	0	0	0	0	0	0	0	0
UNINTEGRATED|g__Actinomyces.s__Actinomyces_sp_HMSC035G02	0	0	0	0	0	0	0	0	0	0	0	0	0	0	0	0	0	0	0	0	0	0	0	0	0	0	0	0	0	0	0	0	0	0	0	0	0	0	0	0	0	0	0	0	0.000782087	0	0	0	0
UNINTEGRATED|g__Actinomyces.s__Actinomyces_sp_HPA0247	0	0	0	0	0	0	0	0	0	0	0	0	0	0	0	0	0	0	0	0	0	0	0	0	0	0	0	0	0	0	0	0	0	0	0	0	0	0.00213594	0	0	0	0	0	0	0	0	0	0	0
UNINTEGRATED|g__Actinomyces.s__Actinomyces_sp_oral_taxon_181	0	0	0	0	0	0	0	0	0	0	0	0	0	0	0	0	0	0	0	0	0	0	0	0	0	0	0	0	0	0	0	0	0	0	0	0	0	0	0	0	0	0	0	0	0.000162966	0	0	0	0
UNINTEGRATED|g__Actinomyces.s__Actinomyces_turicensis	0	0	0	0	0	0	0	0	0	0	0	0	0	0	0	0	0	0	0	0	0	0	0	0	0	0	0	0	0	0	0	0	0	0	0	0	0	0	0	0	0	0	0	0	0	0	0	0	0
UNINTEGRATED|g__Actinomyces.s__Actinomyces_urogenitalis	0	0	0	0	0	0.00264591	0	0	0	0	0	0	0	0	0	0	0	0	0	0	0	0	0	0	0	0	0	0	0	0	0	0	0	0	0	0	0	0	0	0	0	0	0	0	0	0	0	0	0
UNINTEGRATED|g__Actinomyces.s__Actinomyces_viscosus	0	0	0	0	0	0	0	0	0	0	0	0	0	0	0	0	0	0	0	0	0	0	0	0	0	0	0	0	0	0	0	0	0	0	0	0	0	0	0	0	0	0	0	0	0	0	0	0	0
UNINTEGRATED|g__Agrobacterium.s__Agrobacterium_tumefaciens	0	0	0	0	0	0	0.0130755	0	0	0	0	0	0	0	0	0	0	0	0	0	0	0	0	0	0	0	0	0	0	0	0	0	0	0	0	0	0	0	0	0	0	0	0	0	0	0	0	0	0
UNINTEGRATED|g__Akkermansia.s__Akkermansia_muciniphila	0	0	0	0	0	0	0	0	0	0	0	0	0	0	0	0	0	0	0	0	0	0	0	0.0228272	0	0	0	0	0	0	0	0	0	0	0	0	0	0	0	0	0	0	0	0	0	0	0	0	0
UNINTEGRATED|g__Alistipes.s__Alistipes_finegoldii	0	0	0	0	0	0	0	0	0	0	0	0	0	0	0	0	0	0	0	0	0	0	0	0	0	0	0	0	0	0	0	0	0	0	0	0	0	0	0	0	0	0	0	0	0	0	0	0	0
UNINTEGRATED|g__Alistipes.s__Alistipes_indistinctus	0	0	0	0	0	0	0	0	0	0	0	0	0	0	0	0	0	0	0	0	0	0	0	0	0	0	0	0	0	0	0	0	0	0	0	0	0	0	0	0	0	0	0	0	0	0	0	0	0
UNINTEGRATED|g__Alistipes.s__Alistipes_onderdonkii	0	0	0	0	0	0	0	0	0	0	0	0	0	0	0	0	0	0	0	0	0	0	0	0	0	0	0	0	0	0	0	0	0	0	0	0	0	0	0	0	0	0	0	0	0	0	0	0	0
UNINTEGRATED|g__Alistipes.s__Alistipes_putredinis	0	0	0	0	0	0	0	0	0	0	0	0	0	0	0	0	0	0	0	0	0	0	0	0	0	0	0	0	0	0	0	0	0	0	0	0	0	0	0	0	0	0	0	0	0	0	0	0	0
UNINTEGRATED|g__Alistipes.s__Alistipes_shahii	0	0	0	0	0	0	0	0	0	0	0	0	0	0	0	0	0	0	0	0	0	0	0	0	0	0	0	0	0	0	0	0	0	0	0	0	0	0	0	0	0	0	0	0	0	0	0	0	0
UNINTEGRATED|g__Anaeroglobus.s__Anaeroglobus_geminatus	0	0	0	0	0	0	0	0	0	0	0	0	0	0	0	0	0	0	0	0	0	0	0	0	0	0	0	0	0	0	0	0	0	0	0	0	0	0	0	0	0	0	0	0	0	0	0	0	0
UNINTEGRATED|g__Anaeromassilibacillus.s__Anaeromassilibacillus_sp_An250	0	0	0	0	0	0	0	0	0	0	0	0	0	0	0	0	0	0	0	0	0	0	0	0	0	0	0	0	0	0	0	0	0	0	0	0	0	0	0	0	0	0	0	0	0	0	0	0	0
UNINTEGRATED|g__Anaerostipes.s__Anaerostipes_caccae	0	0	0	0	0	0	0	0	0	0	0	0	0	0	0	0	0	0	0	0	0	0	0	0	0	0	0	0	0	0	0	0.00266642	0	0	0	0	0	0	0	0	0	0	0	0	0	0	0	0	0
UNINTEGRATED|g__Anaerostipes.s__Anaerostipes_hadrus	0	0	0	0	0	0	0	0	0	0	0	0	0	0	0	0	0	0	0	0	0	0	0	0	0	0	0	0	0	0	0	0	0	0	0	0	0	0	0	0	0	0	0	0	0	0	0	0	0
UNINTEGRATED|g__Anaerotruncus.s__Anaerotruncus_colihominis	0	0	0	0	0	0	0	0	0	0	0	0	0	0	0	0	0	0	0	0	0	0	0	0	0	0	0	0	0	0	0	0.00394183	0	0	0	0	0	0	0	0	0	0	0	0	0	0	0	0	0
UNINTEGRATED|g__Atlantibacter.s__Atlantibacter_hermannii	0	0	0	0	0	0	0	0	0	0	0	0	0	0	0	0	0	0	0	0	0	0	0	0	0	0	0	0	0	0	0	0	0	0	0	0	0	0	0	0	0	0	0	0	0	0	0	0	0
UNINTEGRATED|g__Atopobium.s__Atopobium_parvulum	0	0	0	0	0	0	0	0	0	0	0	0	0	0	0	0	0	0	0	0	0	0	0	0	0	0	0	0	0	0	0.000898562	0	0	0	0	0	0	0	0	0	0	0	0	0	0	0	0	0	0
UNINTEGRATED|g__Azospirillum.s__Azospirillum_sp_CAG_260	0	0	0	0	0	0	0	0	0	0	0	0	0	0	0	0	0	0	0	0	0	0	0	0	0	0	0	0	0	0	0	0	0	0	0	0	0	0	0	0	0	0	0	0	0	0	0	0	0
UNINTEGRATED|g__Bacteroides.s__Bacteroides_caccae	0	0	0	0	0	0	0	0	0	0	0	0	0	0	0	0	0	0	0	0	0	0	0	0.0606962	0	0	0	0	0	0	0	0	0	0	0	0	0	0	0	0	0	0	0	0	0	0	0	0	0
UNINTEGRATED|g__Bacteroides.s__Bacteroides_cellulosilyticus	0	0	0	0	0	0	0	0	0	0	0	0	0	0	0	0	0	0	0	0	0	0	0	0	0	0	0	0	0	0	0	0	0	0	0	0	0	0	0	0	0	0	0	0	0	0	0	0	0
UNINTEGRATED|g__Bacteroides.s__Bacteroides_clarus	0	0	0	0	0	0	0	0	0	0	0	0	0	0	0	0	0	0	0	0	0	0	0	0	0	0	0	0	0	0	0	0	0	0	0	0	0	0	0	0	0	0	0	0	0	0	0	0	0
UNINTEGRATED|g__Bacteroides.s__Bacteroides_dorei	0	0	0	0	0	0	0	0	0	0	0	0	0	0	0	0	0	0	0	0	0	0	0	0	0	0	0	0	0	0	0	0	0	0	0	0	0	0	0	0	0	0	0	0	0	0	0	0	0
UNINTEGRATED|g__Bacteroides.s__Bacteroides_eggerthii	0	0	0	0	0	0	0	0	0	0	0	0	0	0	0	0	0	0	0	0	0	0	0	0	0	0	0	0	0	0	0	0	0	0	0	0	0	0	0	0	0	0	0	0	0	0	0	0	0
UNINTEGRATED|g__Bacteroides.s__Bacteroides_faecis	0	0	0	0	0	0	0	0	0	0	0	0	0	0	0	0	0	0	0	0	0	0	0	0	0	0	0	0	0	0	0	0	0	0	0	0	0	0	0	0	0	0	0	0	0	0	0	0	0
UNINTEGRATED|g__Bacteroides.s__Bacteroides_finegoldii	0	0	0	0	0	0	0	0	0	0	0	0	0	0	0	0	0	0	0	0	0	0	0	0	0	0	0	0	0	0	0	0	0	0	0	0	0	0	0	0	0	0	0	0	0	0	0	0	0
UNINTEGRATED|g__Bacteroides.s__Bacteroides_fragilis	0	0	0	0	0	0	0	0	0	0	0	0	0	0	0	0	0	0	0	0	0	0	0	0	0	0	0	0	0	0	0	0	0	0	0	0	0	0	0	0	0	0	0	0.33002	0	0	0	0	0
UNINTEGRATED|g__Bacteroides.s__Bacteroides_intestinalis	0	0	0	0	0	0	0	0	0	0	0	0	0	0	0	0	0	0	0	0	0	0	0	0	0	0	0	0	0	0	0	0	0	0	0	0	0	0	0	0	0	0	0	0	0	0	0	0	0
UNINTEGRATED|g__Bacteroides.s__Bacteroides_massiliensis	0	0	0	0	0	0	0	0	0	0	0	0	0	0	0	0	0	0	0	0	0	0	0	0	0	0	0	0	0	0	0	0	0	0	0	0	0	0	0	0	0	0	0	0	0	0	0	0	0
UNINTEGRATED|g__Bacteroides.s__Bacteroides_ovatus	0	0	0	0	0	0	0	0	0	0	0	0	0	0	0	0	0.00154743	0	0	0	0	0	0	0	0	0	0	0	0	0	0	0	0	0	0	0	0	0	0	0.0192377	0	0	0	0	0	0	0	0	0
UNINTEGRATED|g__Bacteroides.s__Bacteroides_plebeius	0	0	0	0	0	0	0	0	0	0	0	0	0	0	0	0	0	0	0	0	0	0	0	0	0	0	0	0	0	0	0	0	0	0	0	0	0	0	0	0	0	0	0	0	0	0	0	0	0
UNINTEGRATED|g__Bacteroides.s__Bacteroides_stercoris	0	0	0	0	0	0	0	0	0	0	0	0	0	0	0	0	0	0	0	0	0	0	0	0	0	0	0	0	0	0	0	0	0	0	0	0	0	0	0	0	0	0	0	0	0	0	0	0	0
UNINTEGRATED|g__Bacteroides.s__Bacteroides_thetaiotaomicron	0	0	0	0	0	0	0	0	0	0	0	0	0	0	0	0.0015569	0.00243893	0	0	0	0	0	0	0	0	0	0	0	0	0	0	0	0	0	0	0	0	0	0	0	0	0	0	0	0	0	0	0	0
UNINTEGRATED|g__Bacteroides.s__Bacteroides_uniformis	0	0	0	0	0	0	0	0	0	0	0	0	0	0	0	0.0254019	0.00201749	0	0	0	0	0	0	0.0857467	0	0	0	0	0	0	0	0	0	0	0	0	0	0	0	0	0	0	0	0	0	0	0	0	0
UNINTEGRATED|g__Bacteroides.s__Bacteroides_vulgatus	0	0.00919009	0.283397	0.0133717	0	0	0	0	0	0	0	0	0	0	0	0.00298115	0.0112633	0	0	0	0	0	0	0.186266	0	0	0	0	0	0	0	0	0	0	0	0	0.0218117	0.107315	0	0	0	0	0	0	0	0	0	0	0
UNINTEGRATED|g__Bacteroides.s__Bacteroides_xylanisolvens	0	0	0	0	0	0	0	0	0	0	0	0	0	0	0	0.00237178	0	0	0	0	0	0	0	0.0448562	0	0	0	0	0	0	0	0	0	0	0	0	0	0	0	0	0	0	0	0	0	0	0	0	0
UNINTEGRATED|g__Bifidobacterium.s__Bifidobacterium_adolescentis	0	0	0	0	0	0	0	0	0	0	0	0	0	0	0	0	0	0	0	0	0	0	0	0	0	0	0	0	0	0	0	0	0	0	0	0	0	0	0	0	0	0	0	0	0	0	0	0	0
UNINTEGRATED|g__Bifidobacterium.s__Bifidobacterium_angulatum	0	0	0	0	0	0	0	0	0	0	0	0	0	0	0	0	0	0	0	0	0	0	0	0	0	0	0	0	0	0	0	0	0	0	0	0	0	0	0	0	0	0	0	0	0	0	0	0	0
UNINTEGRATED|g__Bifidobacterium.s__Bifidobacterium_animalis	0	0	0	0	0	0	0	0	0	0	0	0	0	0	0	0	0	0	0	0	0	0	0	0	0	0	0	0	0	0	0	0	0	0	0	0	0	0	0	0	0	0	0	0	0	0	0	0	0
UNINTEGRATED|g__Bifidobacterium.s__Bifidobacterium_bifidum	0	0.0358992	0.000829185	0.0462829	0	0	0	0	0	0.0805127	0	0	0	0	0	0.469563	0.00826315	0	0	0	0	0	0	0.0170499	0	0	0	0	0	0	0	0	0	0	0	0	0	0.276425	0	0.0524189	0	0	0	0	0.0128276	0	0	0	0
UNINTEGRATED|g__Bifidobacterium.s__Bifidobacterium_breve	0	0.0584463	0.00150692	0.0634012	0	0	0	0	0	0.0417926	0	0	0	0	0	0	0.00567263	0	0	0	0	0	0	0.00527781	0	0	0	0.550669	0	0	0	0	0	0	0	0	0	0	0	0.0102114	0	0	0	0.489673	0	0	0	0	0
UNINTEGRATED|g__Bifidobacterium.s__Bifidobacterium_catenulatum	0	0	0	0	0	0	0	0	0	0.0101732	0	0	0	0	0	0	0	0	0	0	0	0	0	0	0	0	0	0	0	0	0	0	0	0	0	0	0	0	0	0	0	0	0	0	0	0	0	0	0
UNINTEGRATED|g__Bifidobacterium.s__Bifidobacterium_dentium	0	0	0	0	0	0	0	0	0	0.000461585	0	0	0	0	0	0	0	0	0	0	0	0	0	0	0	0	0	0	0	0	0.259787	0	0	0	0	0	0	0	0	0	0	0	0	0	0	0	0	0	0
UNINTEGRATED|g__Bifidobacterium.s__Bifidobacterium_gallinarum	0	0	0	0	0	0	0	0	0	0.00187346	0	0	0	0	0	0	0	0	0	0	0	0	0	0	0	0	0	0	0	0	0	0	0	0	0	0	0	0	0	0	0	0	0	0	0	0	0	0	0
UNINTEGRATED|g__Bifidobacterium.s__Bifidobacterium_longum	0	0.628712	0.0134357	0.61809	0	0	0	0	0	0.084405	0	0	0.0999102	0	0.0900065	0	0.0777293	0	0	0.0862022	0.681603	0	0	0.0753667	0	0	0	0.0430274	0	0	0	0	0	0	0	0	0	0	0	0.252409	0.223329	0	0	0.0304321	0.465007	0	0	0	0
UNINTEGRATED|g__Bifidobacterium.s__Bifidobacterium_pseudocatenulatum	0	0	0	0	0	0	0	0	0	0	0	0	0	0	0	0	0	0	0	0.27939	0.0355744	0	0	0.0236591	0	0	0	0	0	0	0	0	0	0	0	0	0.0511404	0.106868	0	0	0	0	0	0	0	0	0	0	0
UNINTEGRATED|g__Bifidobacterium.s__Bifidobacterium_pullorum	0	0	0	0	0	0	0	0	0	0.00180551	0	0	0	0	0	0	0	0	0	0	0	0	0	0	0	0	0	0	0	0	0	0	0	0	0	0	0	0	0	0	0	0	0	0	0	0	0	0	0
UNINTEGRATED|g__Bifidobacterium.s__Bifidobacterium_scardovii	0	0	0	0	0	0	0	0	0	0	0	0	0	0	0	0	0	0	0	0	0	0	0	0	0	0	0	0	0	0	0	0	0	0	0	0	0	0	0	0	0	0	0	0	0	0	0	0	0
UNINTEGRATED|g__Bifidobacterium.s__Bifidobacterium_tsurumiense	0	0	0	0	0	0	0	0	0	0	0	0	0	0	0	0	0	0	0	0	0	0	0	0	0	0	0	0	0	0	0	0	0	0	0	0	0	0	0	0	0	0	0	0	0	0	0	0	0
UNINTEGRATED|g__Bilophila.s__Bilophila_wadsworthia	0	0	0	0	0	0	0	0	0	0	0	0	0	0	0	0.00266091	0	0	0	0	0	0	0	0.00366322	0	0	0	0	0	0	0	0	0	0	0	0	0	0	0	0	0	0	0	0	0	0	0	0	0
UNINTEGRATED|g__Blautia.s__Blautia_coccoides	0	0	0	0	0	0	0	0	0	0	0	0	0	0	0	0	0	0	0	0	0	0	0	0	0	0	0	0	0	0	0	0.00107618	0	0	0	0	0	0	0	0	0	0	0	0	0	0	0	0	0
UNINTEGRATED|g__Blautia.s__Blautia_obeum	0	0	0	0	0	0	0	0	0	0	0	0	0	0	0	0	0	0	0	0	0.00373976	0	0	0.00678334	0	0	0	0	0	0	0	0	0	0	0	0	0	0	0	0	0	0	0	0	0	0	0	0	0
UNINTEGRATED|g__Blautia.s__Blautia_sp	0	0	0	0	0	0	0	0	0	0	0	0	0	0	0	0	0	0	0	0	0	0	0	0	0	0	0	0	0	0	0	0	0	0	0	0	0	0	0	0	0	0	0	0	0	0	0	0	0
UNINTEGRATED|g__Blautia.s__Blautia_sp_CAG_257	0	0	0	0	0	0	0	0	0	0	0	0	0	0	0	0	0	0	0	0	0	0	0	0	0	0	0	0	0	0	0	0.00315316	0	0	0	0	0	0	0	0	0	0	0	0	0	0	0	0	0
UNINTEGRATED|g__Blautia.s__Blautia_sp_CAG_52	0	0	0	0	0	0	0	0	0	0	0	0	0	0	0	0	0	0	0	0	0	0	0	0	0	0	0	0	0	0	0	0	0	0	0	0	0	0	0	0	0	0	0	0	0	0	0	0	0
UNINTEGRATED|g__Blautia.s__Blautia_sp_N6H1_15	0	0	0	0	0	0	0	0	0	0	0	0	0	0	0	0	0	0	0	0	0	0	0	0	0	0	0	0	0	0	0	0	0	0	0	0	0	0	0	0	0	0	0	0	0	0	0	0	0
UNINTEGRATED|g__Blautia.s__Blautia_wexlerae	0	0	0	0	0	0	0	0	0	0	0	0	0	0	0	0	0	0	0	0	0.00234597	0	0	0.00521559	0	0	0	0	0	0	0	0	0	0	0	0	0	0	0	0	0	0	0	0	0	0	0	0	0
UNINTEGRATED|g__Blautia.s__Ruminococcus_gnavus	0	0	0	0	0	0	0	0	0	0.0377668	0	0	0	0	0	0.00127512	0	0	0	0	0	0	0	0.00558874	0	0	0	0	0	0	0	0.0198259	0	0	0	0	0	0	0	0	0	0	0	0.00555414	0	0	0	0	0
UNINTEGRATED|g__Blautia.s__Ruminococcus_torques	0	0	0	0	0	0	0	0	0	0	0	0	0	0	0	0	0	0	0	0	0	0	0	0.00895239	0	0	0	0	0	0	0	0	0	0	0	0	0	0	0	0	0	0	0	0	0	0	0	0	0
UNINTEGRATED|g__Butyricicoccus.s__Butyricicoccus_pullicaecorum	0	0	0	0	0	0	0	0	0	0	0	0	0	0	0	0	0	0	0	0	0	0	0	0	0	0	0	0	0	0	0	0	0	0	0	0	0	0	0	0	0	0	0	0	0	0	0	0	0
UNINTEGRATED|g__Butyricimonas.s__Butyricimonas_synergistica	0	0	0	0	0	0	0	0	0	0	0	0	0	0	0	0	0	0	0	0	0	0	0	0	0	0	0	0	0	0	0	0	0	0	0	0	0	0	0	0	0	0	0	0	0	0	0	0	0
UNINTEGRATED|g__Butyricimonas.s__Butyricimonas_virosa	0	0	0	0	0	0	0	0	0	0	0	0	0	0	0	0	0	0	0	0	0	0	0	0	0	0	0	0	0	0	0	0	0	0	0	0	0	0	0	0	0	0	0	0	0	0	0	0	0
UNINTEGRATED|g__Campylobacter.s__Campylobacter_concisus	0	0	0	0	0	0	0	0	0	0	0	0	0	0	0	0	0	0	0	0	0	0	0	0	0	0	0	0	0	0	0	0	0	0	0	0	0	0	0	0	0.000810274	0	0	0	0	0	0	0	0
UNINTEGRATED|g__Campylobacter.s__Campylobacter_gracilis	0	0	0	0	0	0	0	0	0	0	0	0	0	0	0	0	0	0	0	0	0	0	0	0	0	0	0	0	0	0	0	0	0	0	0	0	0	0	0	0	0	0	0	0	0	0	0	0	0
UNINTEGRATED|g__Candida.s__Candida_albicans	0	0	0	0	0	0	0	0	0	0	0	0	0	0	0	0	0	0	0	0	0	0	0	0	0	0	0	0	0	0	0	0	0	0	0	0	0	0	0	0	0	0	0	0	0	0	0	0	0
UNINTEGRATED|g__Cedecea.s__Cedecea_lapagei	0	0	0	0	0	0	0	0	0	0	0	0	0	0	0	0	0	0	0	0	0	0	0	0	0	0	0	0	0	0	0	0	0	0	0	0	0	0	0	0	0	0	0	0	0	0	0	0	0
UNINTEGRATED|g__Chryseobacterium.s__Chryseobacterium_culicis	0	0	0	0	0	0	0	0	0	0	0	0	0	0	0	0	0	0	0	0	0	0	0	0	0	0	0	0	0	0	0	0	0	0	0	0	0	0	0	0	0	0	0	0	0	0	0	0	0
UNINTEGRATED|g__Citrobacter.s__Citrobacter_amalonaticus	0	0	0	0	0	0	0	0	0	0	0	0	0	0	0	0	0	0	0	0	0	0	0	0	0	0	0	0	0	0	0	0	0	0	0	0	0	0	0	0	0.0266144	0	0	0	0	0	0	0	0
UNINTEGRATED|g__Citrobacter.s__Citrobacter_braakii	0	0	0	0	0	0	0	0	0	0	0	0	0	0	0	0	0	0	0	0	0	0	0	0	0	0	0	0	0	0	0	0	0	0	0	0	0	0	0	0	0.058356	0	0	0	0	0	0	0	0
UNINTEGRATED|g__Citrobacter.s__Citrobacter_freundii	0	0	0	0.00151943	0	0	0	0	0	0	0	0	0	0	0	0	0	0	0	0	0	0	0	0	0	0	0	0	0	0	0.000307975	0	0	0	0	0	0	0	0	0	0.0316231	0	0	0	0.0027766	0	0	0	0
UNINTEGRATED|g__Citrobacter.s__Citrobacter_koseri	0	0	0	0	0	0	0	0	0	0	0	0	0	0	0	0	0	0	0	0	0	0	0	0	0	0	0	0	0	0	0	0	0	0	0	0	0	0	0	0	0	0	0	0	0	0	0	0	0
UNINTEGRATED|g__Citrobacter.s__Citrobacter_portucalensis	0	0	0	0	0	0	0	0	0	0	0	0	0	0	0	0	0	0	0	0	0	0	0	0	0	0	0	0	0	0	0	0	0	0	0	0	0	0	0	0	0	0	0	0	0	0	0	0	0
UNINTEGRATED|g__Citrobacter.s__Citrobacter_youngae	0	0	0	0	0	0	0	0	0	0	0	0	0	0	0	0	0	0	0	0	0	0	0	0	0	0	0	0	0	0	0	0	0	0	0	0	0	0	0	0	0	0	0	0	0	0	0	0	0
UNINTEGRATED|g__Clostridioides.s__Clostridioides_difficile	0	0	0	0.00212954	0	0	0	0	0	0.0471957	0	0	0	0	0	0	0	0	0	0	0	0	0	0.0103602	0	0	0	0	0	0	0.074593	0.0177136	0	0	0	0	0	0	0	0	0	0	0	0.00239904	0	0	0	0	0
UNINTEGRATED|g__Clostridium.s__Clostridium_baratii	0	0	0	0	0	0	0	0	0	0	0	0	0	0	0	0	0	0	0	0	0	0	0	0	0	0	0	0	0	0	0	0	0	0	0	0	0	0	0	0	0	0	0	0	0	0	0	0	0
UNINTEGRATED|g__Clostridium.s__Clostridium_botulinum	0	0	0	0	0	0	0	0	0	0	0	0	0	0	0	0	0	0	0	0	0	0	0	0	0	0	0	0	0	0	0	0	0	0	0	0	0	0	0	0	0	0	0	0	0	0	0	0	0
UNINTEGRATED|g__Clostridium.s__Clostridium_butyricum	0	0	0	0	0	0	0	0	0	0	0	0	0	0	0	0	0	0	0	0	0	0	0	0	0	0	0	0	0	0	0	0	0	0	0	0	0	0	0	0	0	0	0	0	0	0	0	0	0
UNINTEGRATED|g__Clostridium.s__Clostridium_disporicum	0	0	0	0	0	0	0	0	0	0	0	0	0	0	0	0	0	0	0	0	0	0	0	0	0	0	0.00232407	0	0	0	0	0	0	0	0	0	0	0	0	0	0	0	0	0	0	0	0	0	0
UNINTEGRATED|g__Clostridium.s__Clostridium_neonatale	0	0	0.0377672	0.00193281	0	0	0	0	0	0.000277843	0	0	0	0	0	0	0	0	0	0	0.000990448	0	0	0	0	0	0	0	0	0	0	0.00276245	0	0	0	0	0	0.000347538	0	0	0	0	0	0.0261117	0	0	0	0	0
UNINTEGRATED|g__Clostridium.s__Clostridium_paraputrificum	0	0	0	0	0	0	0	0	0	0.000513196	0	0	0.0256463	0	0	0	0	0	0	0	0	0	0	0	0	0	0	0	0	0	0.0195226	0	0	0	0	0	0	0	0	0	0	0	0	0	0	0	0	0	0
UNINTEGRATED|g__Clostridium.s__Clostridium_perfringens	0	0	0	0	0	0	0	0	0.0010702	0	0	0	0	0	0	0	0	0	0	0	0	0	0	0	0	0	0.00113369	0	0	0	0.000666076	0	0	0	0	0	0	0	0	0	0	0	0	0	0	0	0	0	0
UNINTEGRATED|g__Clostridium.s__Clostridium_sartagoforme	0	0	0	0	0	0	0	0	0	0	0	0	0	0	0	0	0	0	0	0	0	0	0	0	0	0	0	0	0	0	0	0	0	0	0	0	0	0	0	0	0	0	0	0	0	0	0	0	0
UNINTEGRATED|g__Clostridium.s__Clostridium_sp_7_2_43FAA	0	0	0	0	0	0	0	0	0	0	0	0	0	0	0	0	0	0	0	0	0	0	0	0	0	0	0	0	0	0	0	0	0	0	0	0	0	0	0	0	0	0	0	0	0	0	0	0	0
UNINTEGRATED|g__Clostridium.s__Clostridium_sp_CAG_217	0	0	0	0	0	0	0	0	0	0	0	0	0	0	0	0	0	0	0	0	0	0	0	0	0	0	0	0	0	0	0	0	0	0	0	0	0	0	0	0	0	0	0	0	0	0	0	0	0
UNINTEGRATED|g__Clostridium.s__Clostridium_sp_CAG_273	0	0	0	0	0	0	0	0	0	0	0	0	0	0	0	0	0	0	0	0	0	0	0	0	0	0	0	0	0	0	0	0	0	0	0	0	0	0	0	0	0	0	0	0	0	0	0	0	0
UNINTEGRATED|g__Clostridium.s__Clostridium_sp_CAG_505	0	0	0	0	0	0	0	0	0	0	0	0	0	0	0	0	0	0	0	0	0	0	0	0	0	0	0	0	0	0	0	0	0	0	0	0	0	0	0	0	0	0	0	0	0	0	0	0	0
UNINTEGRATED|g__Clostridium.s__Clostridium_sp_CAG_58	0	0	0	0	0	0	0	0	0	0	0	0	0	0	0	0	0	0	0	0	0	0	0	0	0	0	0	0	0	0	0	0	0	0	0	0	0	0	0	0	0	0	0	0	0	0	0	0	0
UNINTEGRATED|g__Clostridium.s__Clostridium_sp_D5	0	0	0	0	0	0	0	0	0	0	0	0	0	0	0	0	0	0	0	0	0	0	0	0	0	0	0	0	0	0	0	0	0	0	0	0	0	0	0	0	0	0	0	0	0	0	0	0	0
UNINTEGRATED|g__Clostridium.s__Clostridium_sp_MSTE9	0	0	0	0	0	0	0	0	0	0	0	0	0	0	0	0	0	0	0	0	0	0	0	0	0	0	0	0	0	0	0	0	0	0	0	0	0	0	0	0	0	0	0	0	0	0	0	0	0
UNINTEGRATED|g__Clostridium.s__Clostridium_sporogenes	0	0	0	0	0	0	0	0	0	0	0	0	0	0	0	0	0	0	0	0	0	0	0	0	0	0	0	0	0	0	0	0	0	0	0	0	0	0	0	0	0	0	0	0	0	0	0	0	0
UNINTEGRATED|g__Collinsella.s__Collinsella_aerofaciens	0	0	0	0	0	0	0	0	0	0	0	0	0	0	0	0	0	0	0	0	0	0	0	0	0	0	0	0	0	0	0	0	0	0	0	0	0	0	0	0	0	0	0	0	0	0	0	0	0
UNINTEGRATED|g__Collinsella.s__Collinsella_intestinalis	0	0	0	0	0	0	0	0	0	0	0	0	0	0	0	0	0	0	0	0	0	0	0	0.00846612	0	0	0	0	0	0	0	0	0	0	0	0	0	0	0	0	0	0	0	0	0	0	0	0	0
UNINTEGRATED|g__Collinsella.s__Collinsella_sp_CAG_289	0	0	0	0	0	0	0	0	0	0	0	0	0	0	0	0	0	0	0	0	0	0	0	0	0	0	0	0	0	0	0	0	0	0	0	0	0	0	0	0	0	0	0	0	0	0	0	0	0
UNINTEGRATED|g__Coprobacillus.s__Coprobacillus_cateniformis	0	0	0	0	0	0	0	0	0	0	0	0	0	0	0	0	0	0	0	0	0	0	0	0	0	0	0	0	0	0	0	0.00024104	0	0	0	0	0	0	0	0	0	0	0	0	0	0	0	0	0
UNINTEGRATED|g__Coprobacter.s__Coprobacter_fastidiosus	0	0	0	0	0	0	0	0	0	0	0	0	0	0	0	0	0	0	0	0	0	0	0	0	0	0	0	0	0	0	0	0	0	0	0	0	0	0	0	0	0	0	0	0	0	0	0	0	0
UNINTEGRATED|g__Corynebacterium.s__Corynebacterium_kefirresidentii	0	0	0	0	0	0	0	0	0	0	0	0	0	0	0	0	0	0	0	0	0	0	0	0	0	0	0	0	0	0	0	0	0	0	0	0	0	0	0	0	0	0	0	0	0	0	0	0	0
UNINTEGRATED|g__Corynebacterium.s__Corynebacterium_kroppenstedtii	0	0	0	0	0	0	0	0	0	0	0	0	0	0	0	0	0	0	0	0	0	0	0	0	0	0	0	0	0	0	0	0	0	0	0	0	0	0	0	0.000347739	0	0	0	0	0	0	0	0	0
UNINTEGRATED|g__Corynebacterium.s__Corynebacterium_pseudodiphtheriticum	0	0	0	0	0	0	0	0	0	0	0	0	0	0	0	0	0	0	0	0	0	0	0	0	0	0	0	0	0	0	0	0	0	0	0	0	0	0	0	0	0	0	0	0	0	0	0	0	0
UNINTEGRATED|g__Corynebacterium.s__Corynebacterium_pseudogenitalium	0	0	0	0	0	0	0	0	0	0	0	0	0	0	0	0	0	0	0	0	0	0	0	0	0	0	0	0	0	0	0	0	0	0	0	0	0	0	0	0	0	0	0	0	0	0	0	0	0
UNINTEGRATED|g__Corynebacterium.s__Corynebacterium_tuberculostearicum	0	0	0	0	0	0	0	0	0	0	0	0	0	0	0	0	0	0	0	0	0	0	0	0	0	0	0	0	0	0	0	0	0	0	0	0	0	0	0	0	0	0	0	0	0	0	0	0	0
UNINTEGRATED|g__Cronobacter.s__Cronobacter_sakazakii	0	0	0	0	0	0	0	0	0	0	0	0	0	0	0	0	0	0	0	0	0	0	0	0	0	0	0	0	0	0	0	0	0	0	0	0	0	0	0	0	0	0	0	0	0	0	0	0	0
UNINTEGRATED|g__Cutibacterium.s__Cutibacterium_acnes	0	0	0	0	0	0	0	0	0	0	0	0	0	0	0	0	0	0	0	0	0	0	0	0	0	0	0	0	0	0	0	0	0	0	0	0	0	0	0	0	0	0	0	0	0	0	0	0	0
UNINTEGRATED|g__Cutibacterium.s__Cutibacterium_avidum	0	0	0	0	0	0	0	0	0	0	0	0	0	0	0	0	0	0	0	0	0	0	0	0	0	0	0	0	0	0	0	0	0	0	0	0	0	0	0	0	0	0	0	0	0	0	0	0	0
UNINTEGRATED|g__Cutibacterium.s__Propionibacterium_humerusii	0	0	0	0	0	0	0	0	0	0	0	0	0	0	0	0	0	0	0	0	0	0	0	0	0	0	0	0	0	0	0	0	0	0	0	0	0	0	0	0	0	0	0	0	0	0	0	0	0
UNINTEGRATED|g__Dermabacter.s__Dermabacter_hominis	0	0	0	0	0	0	0	0	0	0	0	0	0	0	0	0	0	0	0	0	0	0	0	0	0	0	0	0	0	0	0	0	0	0	0	0	0	0	0	0	0	0	0	0	0	0	0	0	0
UNINTEGRATED|g__Desulfovibrio.s__Desulfovibrio_fairfieldensis	0	0	0	0	0	0	0	0	0	0	0	0	0	0	0	0	0	0	0	0	0	0	0	0	0	0	0	0	0	0	0	0	0	0	0	0	0	0	0	0	0	0	0	0	0	0	0	0	0
UNINTEGRATED|g__Dielma.s__Dielma_fastidiosa	0	0	0	0	0	0	0	0	0	0	0	0	0	0	0	0	0	0	0	0	0	0	0	0	0	0	0	0	0	0	0	0	0	0	0	0	0	0	0	0	0	0	0	0	0	0	0	0	0
UNINTEGRATED|g__Dorea.s__Dorea_formicigenerans	0	0	0	0	0	0	0	0	0	0	0	0	0	0	0	0	0	0	0	0	0	0	0	0	0	0	0	0	0	0	0	0	0	0	0	0	0	0	0	0	0	0	0	0	0	0	0	0	0
UNINTEGRATED|g__Dorea.s__Dorea_longicatena	0	0	0	0	0	0	0	0	0	0	0	0	0	0	0	0	0	0	0	0	0	0	0	0	0	0	0	0	0	0	0	0	0	0	0	0	0	0	0	0	0	0	0	0	0	0	0	0	0
UNINTEGRATED|g__Eggerthella.s__Eggerthella_lenta	0	0	0	0	0	0	0	0	0	0.0025453	0	0	0	0	0	0	0	0	0	0	0.00171007	0	0	0.000224626	0	0	0	0	0	0	0.000787165	0.000278254	0	0	0	0	0	0.00134407	0	0	0	0	0	0	0	0	0	0	0
UNINTEGRATED|g__Eisenbergiella.s__Eisenbergiella_massiliensis	0	0	0	0	0	0	0	0	0	0	0	0	0	0	0	0	0	0	0	0	0	0	0	0	0	0	0	0	0	0	0	0.020506	0	0	0	0	0	0	0	0	0	0	0	0	0	0	0	0	0
UNINTEGRATED|g__Eisenbergiella.s__Eisenbergiella_tayi	0	0	0	0	0	0	0	0	0	0	0	0	0	0	0	0	0	0	0	0	0	0	0	0.00268068	0	0	0	0	0	0	0	0	0	0	0	0	0	0	0	0	0	0	0	0	0	0	0	0	0
UNINTEGRATED|g__Enterobacter.s__Enterobacter_asburiae	0	0	0	0	0	0	0	0	0	0	0	0	0	0	0	0	0	0	0	0	0	0	0	0	0	0	0.00159213	0.00731737	0	0	0	0.00195302	0	0	0	0	0	0	0	0	0.00387868	0	0	0	0.000510513	0	0	0	0
UNINTEGRATED|g__Enterobacter.s__Enterobacter_cloacae	0	0	0	0	0	0	0	0	0	0	0	0	0	0	0	0	0	0	0	0	0	0	0	0.000162427	0	0	0.000631185	0.00136498	0	0	0	0.00251851	0	0	0	0	0	0	0	0	0.00997286	0	0	0	0.00484432	0	0	0	0
UNINTEGRATED|g__Enterobacter.s__Enterobacter_hormaechei	0	0	0	0	0	0	0	0	0	0	0	0	0	0	0	0	0	0	0	0	0	0	0	0	0	0	0	0	0	0	0	0	0	0	0	0	0	0	0	0	0	0	0	0	0.000845332	0	0	0	0
UNINTEGRATED|g__Enterobacter.s__Enterobacter_kobei	0	0	0	0	0	0	0	0	0	0	0	0	0	0	0	0	0	0	0	0	0	0	0	0	0	0	0	0	0	0	0	0	0	0	0	0	0	0	0	0	0	0	0	0	0	0	0	0	0
UNINTEGRATED|g__Enterobacter.s__Enterobacter_mori	0	0	0	0	0	0	0	0	0	0	0	0	0	0	0	0	0	0	0	0	0	0	0	0	0	0	0	0	0	0	0	0	0	0	0	0	0	0	0	0	0	0	0	0	0	0	0	0	0
UNINTEGRATED|g__Enterobacter.s__Enterobacter_roggenkampii	0	0	0	0	0	0	0	0	0	0	0	0	0	0	0	0	0	0	0	0	0	0	0	0	0	0	0.00187759	0.0016202	0	0	0	0.00165324	0	0	0	0	0	0	0	0	0.0042096	0	0	0	0.000793171	0	0	0	0
UNINTEGRATED|g__Enterococcus.s__Enterococcus_avium	0	0	0	0	0	0	0	0	0	0.000814329	0	0	0	0	0	0	0	0	0	0	0	0	0	0	0	0	0	0	0	0	0	0	0	0	0	0	0	0	0	0	0	0	0	0	0	0	0	0	0
UNINTEGRATED|g__Enterococcus.s__Enterococcus_casseliflavus	0	0	0	0	0	0	0	0	0	0	0	0	0	0	0	0	0	0	0	0	0	0	0	0	0	0	0	0	0	0	0	0	0	0	0	0	0	0	0	0	0	0	0	0	0	0	0	0	0
UNINTEGRATED|g__Enterococcus.s__Enterococcus_durans	0	0	0	0	0	0	0	0	0	0	0	0	0	0	0	0	0	0	0	0	0	0	0	0	0	0	0	0	0	0	0	0	0	0	0	0	0	0	0	0	0	0	0	0	0	0	0	0	0
UNINTEGRATED|g__Enterococcus.s__Enterococcus_faecalis	0	0.00605839	0	0.0149682	0	0.00066938	0	0	0	0	0	0	0	0	0	0	0.000265349	0	0	0	0.00115125	0	0	0	0	0	0.0108384	0.0027475	0	0	0.00663684	0	0	0	0	0	0	0	0	0	0	0	0	0	0	0	0	0	0
UNINTEGRATED|g__Enterococcus.s__Enterococcus_faecium	0	0	0	0.00435908	0	0	0	0	0	0.00236124	0	0	0	0	0	0	0	0	0	0	0.00102255	0	0	0	0	0	0	0	0	0	0	0	0	0.000804382	0	0	0	0	0	0	0	0	0	0	0	0	0	0	0
UNINTEGRATED|g__Enterococcus.s__Enterococcus_gallinarum	0	0	0	0	0	0	0	0	0	0	0	0	0	0	0	0	0	0	0	0	0	0	0	0	0	0	0	0	0	0	0	0	0	0	0	0	0	0	0	0	0	0	0	0	0	0	0	0	0
UNINTEGRATED|g__Enterococcus.s__Enterococcus_gilvus	0	0	0	0	0	0	0	0	0	0	0	0	0	0	0	0	0	0	0	0	0	0	0	0	0	0	0	0	0	0	0	0	0	0	0	0	0	0	0	0	0	0	0	0	0	0	0	0	0
UNINTEGRATED|g__Enterococcus.s__Enterococcus_hirae	0	0	0	0	0	0	0	0	0	0	0	0	0	0	0	0	0	0	0	0	0	0	0	0	0	0	0	0	0	0	0	0	0	0	0	0	0	0	0	0	0	0	0	0	0	0	0	0	0
UNINTEGRATED|g__Enterococcus.s__Enterococcus_raffinosus	0	0	0	0	0	0	0	0	0	0	0	0	0	0	0	0	0	0	0	0	0	0	0	0	0	0	0	0	0	0	0	0	0	0	0	0	0	0	0	0	0	0	0	0	0	0	0	0	0
UNINTEGRATED|g__Enterococcus.s__Enterococcus_saccharolyticus	0	0	0	0	0	0	0	0	0	0	0	0	0	0	0	0	0	0	0	0	0	0	0	0	0	0	0	0	0	0	0	0	0	0	0	0	0	0	0	0	0	0	0	0	0	0	0	0	0
UNINTEGRATED|g__Erysipelatoclostridium.s__Clostridium_spiroforme	0	0	0	0.000388648	0	0	0	0	0	0	0	0	0	0	0	0	0	0	0	0	0	0	0	0	0	0	0	0	0	0	0	0	0	0	0	0	0	0	0	0	0	0	0	0	0	0	0	0	0
UNINTEGRATED|g__Erysipelatoclostridium.s__Erysipelatoclostridium_ramosum	0	0	0	0.00540867	0	0	0	0	0	0.00220975	0	0	0.0043256	0	0	0	0	0	0	0	0	0	0	0.00122381	0	0	0	0	0	0	0	0.0373611	0	0	0	0	0	0	0	0	0	0	0	0	0	0	0	0	0
UNINTEGRATED|g__Escherichia.s__Escherichia_coli	0	0.0304065	0.00251559	0.0388798	0	0	0	0	0.744862	0.136823	0	0	0	0	0	0.300807	0.454473	0	0	0	0.0539572	0	0	0.000869011	0	0	0.665954	0.151571	0	0	0.0199308	0.221067	0	0.757538	0	0	0	0	0	0.357676	0	0	0	0	0.141544	0	0	0	0
UNINTEGRATED|g__Escherichia.s__Escherichia_fergusonii	0	0	0.000224839	0.000483528	0	0	0	0	0.00628397	0.0014749	0	0	0	0	0	0.00172735	0.00293598	0	0	0	0.000942159	0	0	0	0	0	0.00337074	0.00130629	0	0	0.00049115	0.00381362	0	0.00769791	0	0	0	0	0	0.00149432	0	0	0	0	0.00219038	0	0	0	0
UNINTEGRATED|g__Escherichia.s__Escherichia_marmotae	0	0	0	0	0	0	0	0	0	0	0	0	0	0	0	0	0	0	0	0	0	0	0	0	0	0	0	0	0	0	0	0	0	0	0	0	0	0	0	0	0	0	0	0	0	0	0	0	0
UNINTEGRATED|g__Eubacterium.s__Eubacterium_callanderi	0	0	0	0	0	0	0	0	0	0.00132668	0	0	0	0	0	0	0	0	0	0	0	0	0	0	0	0	0	0	0	0	0	0	0	0	0	0	0	0	0	0	0	0	0	0	0	0	0	0	0
UNINTEGRATED|g__Eubacterium.s__Eubacterium_eligens	0	0	0	0	0	0	0	0	0	0	0	0	0	0	0	0	0	0	0	0	0	0	0	0	0	0	0	0	0	0	0	0	0	0	0	0	0	0	0	0	0	0	0	0	0	0	0	0	0
UNINTEGRATED|g__Eubacterium.s__Eubacterium_hallii	0	0	0	0	0	0	0	0	0	0	0	0	0	0	0	0	0	0	0	0	0	0	0	0	0	0	0	0	0	0	0	0	0	0	0	0	0	0	0	0	0	0	0	0	0	0	0	0	0
UNINTEGRATED|g__Eubacterium.s__Eubacterium_limosum	0	0	0	0	0	0	0	0	0	0	0	0	0	0	0	0	0	0	0	0	0	0	0	0	0	0	0	0	0	0	0	0	0	0	0	0	0	0	0	0	0	0	0	0	0	0	0	0	0
UNINTEGRATED|g__Eubacterium.s__Eubacterium_sp_CAG_38	0	0	0	0	0	0	0	0	0	0	0	0	0	0	0	0	0	0	0	0	0	0	0	0	0	0	0	0	0	0	0	0	0	0	0	0	0	0	0	0	0	0	0	0	0	0	0	0	0
UNINTEGRATED|g__Faecalibacterium.s__Faecalibacterium_prausnitzii	0	0	0	0	0	0	0	0	0	0	0	0	0	0	0	0	0	0	0	0	0	0	0	0	0	0	0	0	0	0	0	0.090714	0	0	0	0	0	0	0	0	0	0	0	0	0	0	0	0	0
UNINTEGRATED|g__Faecalicatena.s__Faecalicatena_contorta	0	0	0	0	0	0	0	0	0	0	0	0	0	0	0	0	0	0	0	0	0	0	0	0	0	0	0	0	0	0	0	0	0	0	0	0	0	0	0	0	0	0	0	0	0	0	0	0	0
UNINTEGRATED|g__Finegoldia.s__Finegoldia_magna	0	0	0	0	0	0	0	0	0	0	0	0	0	0	0	0	0	0	0	0	0	0	0	0	0	0	0	0	0	0	0	0	0	0	0	0	0	0	0	0	0	0	0	0	0	0	0	0	0
UNINTEGRATED|g__Firmicutes_unclassified.s__Firmicutes_bacterium_CAG_145	0	0	0	0	0	0	0	0	0	0	0	0	0	0	0	0	0	0	0	0	0	0	0	0	0	0	0	0	0	0	0	0	0	0	0	0	0	0	0	0	0	0	0	0	0	0	0	0	0
UNINTEGRATED|g__Firmicutes_unclassified.s__Firmicutes_bacterium_CAG_646	0	0	0	0	0	0	0	0	0	0	0	0	0	0	0	0	0	0	0	0	0	0	0	0	0	0	0	0	0	0	0	0	0	0	0	0	0	0	0	0	0	0	0	0	0	0	0	0	0
UNINTEGRATED|g__Flavonifractor.s__Flavonifractor_plautii	0	0	0	0	0	0	0	0	0	0.0264413	0	0	0	0	0	0	0	0	0	0	0	0	0	0.0135744	0	0	0	0	0	0	0	0.0305895	0	0	0	0	0	0	0	0	0	0	0	0	0	0	0	0	0
UNINTEGRATED|g__Fusicatenibacter.s__Fusicatenibacter_saccharivorans	0	0	0	0	0	0	0	0	0	0	0	0	0	0	0	0	0	0	0	0.00177057	0	0	0	0	0	0	0	0	0	0	0	0	0	0	0	0	0	0	0	0	0	0	0	0	0	0	0	0	0
UNINTEGRATED|g__Fusobacterium.s__Fusobacterium_nucleatum	0	0	0	0	0	0	0	0	0	0	0	0	0	0	0	0	0	0	0	0	0	0	0	0	0	0	0	0	0	0	0	0	0	0	0	0	0	0	0	0	0	0	0	0	0	0	0	0	0
UNINTEGRATED|g__Fusobacterium.s__Fusobacterium_periodonticum	0	0	0	0	0	0	0	0	0	0	0	0	0	0	0	0	0	0	0	0	0	0	0	0	0	0	0	0	0	0	0	0	0	0	0	0	0	0	0	0	0	0	0	0	0	0	0	0	0
UNINTEGRATED|g__Gardnerella.s__Gardnerella_vaginalis	0	0	0	0	0	0	0	0	0	0	0	0	0	0	0	0	0	0	0	0	0	0	0	0	0	0	0	0	0	0	0	0	0	0	0	0	0	0	0	0	0	0	0	0	0	0	0	0	0
UNINTEGRATED|g__Gemella.s__Gemella_haemolysans	0	0	0	0	0	0	0	0	0	0	0	0	0	0	0	0	0	0	0	0	0	0	0	0	0	0	0	0	0	0	0	0	0	0	0	0	0	0	0	0	0	0	0	0	0	0	0	0	0
UNINTEGRATED|g__Gemella.s__Gemella_sanguinis	0	0	0	0	0	0	0	0	0	0	0	0	0	0	0	0	0	0	0	0	0	0	0	0	0	0	0	0	0	0	0	0	0	0	0	0	0	0	0	0	0	0	0	0	0	0	0	0	0
UNINTEGRATED|g__Gordonibacter.s__Gordonibacter_pamelaeae	0	0	0	0	0	0	0	0	0	0	0	0	0	0	0	0	0	0	0	0	0	0	0	0	0	0	0	0	0	0	0	0	0	0	0	0	0	0	0	0	0	0	0	0	0	0	0	0	0
UNINTEGRATED|g__Granulicatella.s__Granulicatella_elegans	0	0	0	0	0	0	0	0	0	0	0	0	0	0	0	0	0	0	0	0	0	0	0	0	0	0	0	0	0	0	0	0	0	0	0	0	0	0	0	0	0	0	0	0	0	0	0	0	0
UNINTEGRATED|g__Haemophilus.s__Haemophilus_haemolyticus	0	0	0	0	0	0	0	0	0	0	0	0	0.00075871	0	0	0	0	0	0	0	0.000172567	0	0	0	0	0	0	0	0	0	0	0	0	0	0	0	0	0	0	0	0.0096721	0	0	0	0	0	0	0	0
UNINTEGRATED|g__Haemophilus.s__Haemophilus_influenzae	0	0	0	0	0	0.000394667	0	0	0	0.00042893	0	0	0.00135479	0	0	0	0	0	0	0	0.000395378	0	0	0	0	0	0.00151897	0.000501132	0	0	0	0	0	0	0	0	0	0	0	0	0.00369195	0	0	0	0	0	0	0	0
UNINTEGRATED|g__Haemophilus.s__Haemophilus_parahaemolyticus	0	0	0	0	0	0.00098238	0	0	0	0	0	0	0	0	0	0	0	0	0	0	0	0	0	0	0	0	0	0	0	0	0	0	0	0	0	0	0	0	0	0	0	0	0	0	0	0	0	0	0
UNINTEGRATED|g__Haemophilus.s__Haemophilus_parainfluenzae	0	0	0	0	0	0.000188057	0	0	0	0.000520175	0	0	0.00634662	0	0	0	0	0	0	0	0.00314797	0	0	0	0	0	0.00181369	0.000498187	0	0	0	0.00010542	0	0	0	0	0	0	0	0	0.00801767	0	0	0	9.46649e-05	0	0	0	0
UNINTEGRATED|g__Haemophilus.s__Haemophilus_paraphrohaemolyticus	0	0	0	0	0	0	0	0	0	0	0	0	0	0	0	0	0	0	0	0	0	0	0	0	0	0	0	0	0	0	0	0	0	0	0	0	0	0	0	0	0	0	0	0	0	0	0	0	0
UNINTEGRATED|g__Haemophilus.s__Haemophilus_sp_C1	0	0	0	0	0	0	0	0	0	0	0	0	0	0	0	0	0	0	0	0	0	0	0	0	0	0	0	0	0	0	0	0	0	0	0	0	0	0	0	0	0	0	0	0	0	0	0	0	0
UNINTEGRATED|g__Hungatella.s__Hungatella_effluvii	0	0	0	0	0	0	0	0	0	0	0	0	0	0	0	0	0	0	0	0	0	0	0	0	0	0	0	0	0	0	0	0	0	0	0	0	0	0	0	0	0	0	0	0	0	0	0	0	0
UNINTEGRATED|g__Hungatella.s__Hungatella_hathewayi	0	0	0	0	0	0	0	0	0	0.0179512	0	0	0	0	0	0	0	0	0	0	0	0	0	0	0	0	0	0	0	0	0	0.035717	0	0	0	0	0	0	0	0	0	0	0	0	0	0	0	0	0
UNINTEGRATED|g__Intestinibacter.s__Intestinibacter_bartlettii	0	0	0	0	0	0	0	0	0	0	0	0	0	0	0	0	0	0	0	0	0	0	0	0	0	0	0	0	0	0	0	0	0	0	0	0	0	0	0	0	0	0	0	0	0	0	0	0	0
UNINTEGRATED|g__Intestinimonas.s__Intestinimonas_butyriciproducens	0	0	0	0	0	0	0	0	0	0	0	0	0	0	0	0	0	0	0	0	0	0	0	0.000479503	0	0	0	0	0	0	0	0	0	0	0	0	0	0	0	0	0	0	0	0	0	0	0	0	0
UNINTEGRATED|g__Klebsiella.s__Klebsiella_aerogenes	0	0.00341422	0.256674	0	0	0.00638604	0	0	0	0	0	0	0.0170329	0	0	0	0	0	0	0	0	0	0	0	0	0	0	0	0	0	0	0	0	0	0	0	0	0	0	0	0.00113544	0	0	0	0.00338794	0	0	0	0
UNINTEGRATED|g__Klebsiella.s__Klebsiella_grimontii	0	0	0	0	0	0	0	0	0	0	0	0	0	0	0	0	0	0	0	0	0	0	0	0	0	0	0	0	0	0	0	0	0	0	0	0	0	0	0	0	0	0	0	0	0	0	0	0	0
UNINTEGRATED|g__Klebsiella.s__Klebsiella_michiganensis	0	0	0	0	0	0	0	0	0	0	0	0	0	0	0	0	0	0	0	0.149198	0	0	0	0	0	0	0	0	0	0	0	0.00307663	0	0	0	0	0	0	0	0	0.00325035	0	0	0	0	0	0	0	0
UNINTEGRATED|g__Klebsiella.s__Klebsiella_oxytoca	0	0.00223262	0	0.00156968	0	0	0	0	0.0220074	0.00329279	0	0	0.0197907	0	0	0.00830754	0.0106143	0	0	0.0489209	0.0029539	0	0	0.000548588	0	0	0.00820936	0.00136194	0	0	0.000883224	0.00932381	0	0.0217134	0	0	0.285151	0.159166	0	0.00234763	0.00513225	0	0	0.0148906	0.00696213	0	0	0	0
UNINTEGRATED|g__Klebsiella.s__Klebsiella_pneumoniae	0	0.004248	0.00380733	0	0	0.165238	0	0	0	0	0	0	0.514074	0	0	0	0.0129567	0	0	0	0.00264385	0	0	0	0	0	0	0	0	0	0	0	0	0	0	0	0	0	0	0	0.0147491	0	0	0	0.0454588	0	0	0	0
UNINTEGRATED|g__Klebsiella.s__Klebsiella_quasipneumoniae	0	0	0	0	0	0.012649	0	0	0	0	0	0	0	0	0	0	0	0	0	0	0	0	0	0	0	0	0	0	0	0	0	0	0	0	0	0	0	0	0	0	0	0	0	0	0	0	0	0	0
UNINTEGRATED|g__Klebsiella.s__Klebsiella_variicola	0	0	0.00498247	0	0	0.347775	0	0	0	0	0	0	0	0	0	0	0.000236113	0	0	0	0.00116981	0	0	0	0	0	0	0	0	0	0	0	0	0	0	0	0	0	0	0	0	0	0	0	0	0	0	0	0
UNINTEGRATED|g__Kluyvera.s__Kluyvera_cryocrescens	0	0	0	0	0	0	0	0	0	0	0	0	0	0	0	0	0	0	0	0	0	0	0	0	0	0	0	0	0	0	0	0	0	0	0	0	0	0	0	0	0	0	0	0	0	0	0	0	0
UNINTEGRATED|g__Kosakonia.s__Kosakonia_cowanii	0	0	0	0	0	0	0	0	0	0	0	0	0	0	0	0	0	0	0	0	0	0	0	0	0	0	0	0	0	0	0	0	0	0	0	0	0	0	0	0	0	0	0	0	0	0	0	0	0
UNINTEGRATED|g__Lachnoclostridium.s__Clostridium_aldenense	0	0	0	0	0	0	0	0	0	0	0	0	0	0	0	0	0	0	0	0	0	0	0	0	0	0	0	0	0	0	0.182047	0.00420069	0	0	0	0	0	0	0	0	0	0	0	0	0	0	0	0	0
UNINTEGRATED|g__Lachnoclostridium.s__Clostridium_asparagiforme	0	0	0	0	0	0	0	0	0	0	0	0	0	0	0	0	0	0	0	0	0	0	0	0	0	0	0	0	0	0	0	0	0	0	0	0	0	0	0	0	0	0	0	0	0	0	0	0	0
UNINTEGRATED|g__Lachnoclostridium.s__Clostridium_citroniae	0	0	0	0	0	0	0	0	0	0	0	0	0	0	0	0	0	0	0	0	0	0	0	0.00366816	0	0	0	0	0	0	0	0.0111961	0	0	0	0	0	0	0	0	0	0	0	0	0	0	0	0	0
UNINTEGRATED|g__Lachnoclostridium.s__Clostridium_clostridioforme	0	0	0	0	0	0	0	0	0	0	0	0	0	0	0	0	0	0	0	0	0	0	0	0.0165653	0	0	0	0	0	0	0	0.0121232	0	0	0	0	0	0	0	0	0	0	0	0	0	0	0	0	0
UNINTEGRATED|g__Lachnoclostridium.s__Clostridium_lavalense	0	0	0	0	0	0	0	0	0	0	0	0	0	0	0	0	0	0	0	0	0	0	0	0	0	0	0	0	0	0	0	0	0	0	0	0	0	0	0	0	0	0	0	0	0	0	0	0	0
UNINTEGRATED|g__Lachnoclostridium.s__Clostridium_scindens	0	0	0	0	0	0	0	0	0	0	0	0	0	0	0	0	0	0	0	0	0	0	0	0	0	0	0	0	0	0	0	0	0	0	0	0	0	0	0	0	0	0	0	0	0	0	0	0	0
UNINTEGRATED|g__Lachnoclostridium.s__Clostridium_symbiosum	0	0	0	0	0	0	0	0	0	0	0	0	0	0	0	0	0	0	0	0	0	0	0	0	0	0	0	0	0	0	0	0.0222255	0	0	0	0	0	0	0	0	0	0	0	0	0	0	0	0	0
UNINTEGRATED|g__Lachnoclostridium.s__Lachnoclostridium_phytofermentans	0	0	0	0	0	0	0	0	0	0	0	0	0	0	0	0	0	0	0	0	0.00196184	0	0	0	0	0	0	0	0	0	0	0	0	0	0	0	0	0	0	0	0	0	0	0	0	0	0	0	0
UNINTEGRATED|g__Lachnoclostridium.s__Lachnoclostridium_sp_An76	0	0	0	0	0	0	0	0	0	0	0	0	0	0	0	0	0	0	0	0	0	0	0	0	0	0	0	0	0	0	0	0	0	0	0	0	0	0	0	0	0	0	0	0	0	0	0	0	0
UNINTEGRATED|g__Lachnospira.s__Lachnospira_pectinoschiza	0	0	0	0	0	0	0	0	0	0.0434532	0	0	0	0	0	0	0	0	0	0	0	0	0	0	0	0	0	0	0	0	0	0	0	0	0	0	0	0	0	0	0	0	0	0	0	0	0	0	0
UNINTEGRATED|g__Lachnospiraceae_unclassified.s__Eubacterium_rectale	0	0	0	0	0	0	0	0	0	0	0	0	0	0	0	0	0	0	0	0	0	0	0	0	0	0	0	0	0	0	0	0	0	0	0	0	0	0	0	0	0	0	0	0	0	0	0	0	0
UNINTEGRATED|g__Lachnospiraceae_unclassified.s__Lachnospiraceae_bacterium_2_1_46FAA	0	0	0	0	0	0	0	0	0	0.00124956	0	0	0	0	0	0	0	0	0	0	0	0	0	0	0	0	0	0	0	0	0	0	0	0	0	0	0	0	0	0	0	0	0	0	0	0	0	0	0
UNINTEGRATED|g__Lactobacillus.s__Lactobacillus_acidophilus	0	0	0	0	0	0	0	0	0	0	0	0	0	0	0	0	0	0	0	0	0	0	0	0	0	0	0	0	0	0	0	0	0	0	0	0	0	0	0	0	0	0	0	0	0	0	0	0	0
UNINTEGRATED|g__Lactobacillus.s__Lactobacillus_casei_group	0	0	0	0	0	0	0	0	0	0	0	0	0	0	0	0	0	0	0	0	0	0	0	0	0	0	0	0	0	0	0	0	0	0	0	0	0	0	0	0	0	0	0	0	0	0	0	0	0
UNINTEGRATED|g__Lactobacillus.s__Lactobacillus_fermentum	0	0	0	0	0	0	0	0	0	0	0	0	0	0	0	0	0	0	0	0	0	0	0	0	0	0	0	0	0	0	0	0	0	0	0	0	0	0	0	0	0	0	0	0	0	0	0	0	0
UNINTEGRATED|g__Lactobacillus.s__Lactobacillus_gallinarum	0	0	0	0	0	0	0	0	0	0	0	0	0	0	0	0	0	0	0	0	0	0	0	0	0	0	0	0	0	0	0	0	0	0	0	0	0	0	0	0	0	0	0	0	0	0	0	0	0
UNINTEGRATED|g__Lactobacillus.s__Lactobacillus_gasseri	0	0	0	0	0	0	0	0	0	0	0	0	0	0	0	0	0.0010146	0	0	0	0.00132099	0	0	0	0	0	0	0	0	0	0	0	0	0	0	0	0	0	0	0.00113401	0	0	0	0	0	0	0	0	0
UNINTEGRATED|g__Lactobacillus.s__Lactobacillus_helveticus	0	0	0	0	0	0	0	0	0	0	0	0	0	0	0	0	0	0	0	0	0	0	0	0	0	0	0	0	0	0	0	0	0	0	0	0	0	0	0	0	0	0	0	0	0	0	0	0	0
UNINTEGRATED|g__Lactobacillus.s__Lactobacillus_paragasseri	0	0	0	0	0	0	0	0	0	0	0	0	0	0	0	0	0.0016318	0	0	0	0	0	0	0	0	0	0	0	0	0	0	0	0	0	0	0	0	0	0	0.00130559	0	0	0	0	0	0	0	0	0
UNINTEGRATED|g__Lactobacillus.s__Lactobacillus_plantarum	0	0	0	0	0	0	0	0	0	0	0	0	0	0	0	0	0	0	0	0	0	0	0	0	0	0	0	0	0	0	0	0	0	0	0	0	0	0	0	0	0	0	0	0	0	0	0	0	0
UNINTEGRATED|g__Lactobacillus.s__Lactobacillus_rhamnosus	0	0	0	0	0	0	0	0	0	0	0	0	0	0	0	0.00031192	0	0	0	0.0398003	0.0050476	0	0	0	0	0	0	0	0	0	0.00552262	0	0	0	0	0	0	0.00186158	0	0	0	0	0	0	0	0	0	0	0
UNINTEGRATED|g__Lactobacillus.s__Lactobacillus_vaccinostercus	0	0	0	0	0	0	0	0	0	0	0	0	0	0	0	0	0	0	0	0	0	0	0	0	0	0	0	0	0	0	0	0	0	0	0	0	0	0	0	0	0	0	0	0	0	0	0	0	0
UNINTEGRATED|g__Lactobacillus.s__Lactobacillus_vaginalis	0	0	0	0	0	0	0	0	0	0	0	0	0	0	0	0	0	0	0	0	0	0	0	0	0	0	0	0	0	0	0	0	0	0	0	0	0	0	0	0	0	0	0	0	0	0	0	0	0
UNINTEGRATED|g__Lactococcus.s__Lactococcus_lactis	0	0	0	0	0	0	0	0	0	0	0	0	0	0	0	0	0	0	0	0	0	0	0	0	0	0	0	0	0	0	0	0	0	0	0	0	0	0	0	0	0	0	0	0	0	0	0	0	0
UNINTEGRATED|g__Lawsonibacter.s__Lawsonibacter_asaccharolyticus	0	0	0	0	0	0	0	0	0	0	0	0	0	0	0	0	0	0	0	0	0	0	0	0.00295599	0	0	0	0	0	0	0	0	0	0	0	0	0	0	0	0	0	0	0	0	0	0	0	0	0
UNINTEGRATED|g__Leclercia.s__Leclercia_adecarboxylata	0	0	0	0	0	0	0	0	0	0	0	0	0	0	0	0	0	0	0	0	0	0	0	0	0	0	0.000150407	0	0	0	0	0.000640051	0	0	0	0	0	0	0	0	0.00124242	0	0	0	0	0	0	0	0
UNINTEGRATED|g__Megamonas.s__Megamonas_funiformis	0	0	0	0	0	0	0	0	0	0	0	0	0	0	0	0	0	0	0	0	0	0	0	0	0	0	0	0	0	0	0	0	0	0	0	0	0	0	0	0	0	0	0	0	0	0	0	0	0
UNINTEGRATED|g__Megamonas.s__Megamonas_hypermegale	0	0	0	0	0	0	0	0	0	0	0	0	0	0	0	0	0	0	0	0	0	0	0	0	0	0	0	0	0	0	0	0	0	0	0	0	0	0	0	0	0	0	0	0	0	0	0	0	0
UNINTEGRATED|g__Megamonas.s__Megamonas_rupellensis	0	0	0	0	0	0	0	0	0	0	0	0	0	0	0	0	0	0	0	0	0	0	0	0	0	0	0	0	0	0	0	0	0	0	0	0	0	0	0	0	0	0	0	0	0	0	0	0	0
UNINTEGRATED|g__Megasphaera.s__Megasphaera_micronuciformis	0	0	0	0	0	0	0	0	0	0	0	0	0	0	0	0	0.00037526	0	0	0	0.000521674	0	0	0	0	0	0	0	0	0	0	0	0	0	0	0	0	0	0	0	0	0	0	0	0	0	0	0	0
UNINTEGRATED|g__Megasphaera.s__Megasphaera_sp_BV3C16_1	0	0	0	0	0	0	0	0	0	0	0	0	0	0	0	0	0	0	0	0	0	0	0	0	0	0	0	0	0	0	0	0	0	0	0	0	0	0	0	0	0	0	0	0	0	0	0	0	0
UNINTEGRATED|g__Megasphaera.s__Megasphaera_sp_DISK_18	0	0	0	0	0	0	0	0	0	0	0	0	0	0	0	0	0	0	0	0.0121029	0.0284254	0	0	0.0120321	0	0	0	0	0	0	0	0	0	0	0	0	0	0	0	0	0	0	0	0	0	0	0	0	0
UNINTEGRATED|g__Megasphaera.s__Megasphaera_sp_MJR8396C	0	0	0	0	0	0	0	0	0	0	0	0	0	0	0	0	0	0	0	0	0	0	0	0	0	0	0	0	0	0	0	0	0	0	0	0	0	0	0	0	0	0	0	0	0	0	0	0	0
UNINTEGRATED|g__Microbacterium.s__Microbacterium_hominis	0	0	0	0	0	0	0.00208709	0	0	0	0	0	0	0	0	0	0	0	0	0	0	0	0	0	0	0	0	0	0	0	0	0	0	0	0	0	0	0	0	0	0	0	0	0	0	0	0	0	0
UNINTEGRATED|g__Microbacterium.s__Microbacterium_laevaniformans	0	0	0	0	0	0	0.00193825	0	0	0	0	0	0	0	0	0	0	0	0	0	0	0	0	0	0	0	0	0	0	0	0	0	0	0	0	0	0	0	0	0	0	0	0	0	0	0	0	0	0
UNINTEGRATED|g__Mitsuokella.s__Mitsuokella_jalaludinii	0	0	0	0	0	0	0	0	0	0	0	0	0	0	0	0	0	0	0	0	0	0	0	0	0	0	0	0	0	0	0	0	0	0	0	0	0	0	0	0	0	0	0	0	0	0	0	0	0
UNINTEGRATED|g__Morganella.s__Morganella_morganii	0	0	0	0	0	0	0	0	0	0	0	0	0	0	0	0	0	0	0	0	0	0	0	0	0	0	0	0	0	0	0	0	0	0	0	0	0	0	0	0	0	0	0	0	0	0	0	0	0
UNINTEGRATED|g__Mycobacterium.s__Mycobacterium_gordonae	0	0	0	0	0	0	0	0	0	0	0	0	0	0	0	0	0	0	0	0	0	0	0	0	0	0	0	0	0	0	0	0	0	0	0	0	0	0	0	0	0	0	0	0	0	0	0	0	0
UNINTEGRATED|g__Negativicoccus.s__Negativicoccus_succinicivorans	0	0	0	0	0	0	0	0	0	0	0	0	0	0	0	0	0	0	0	0	0	0	0	0	0	0	0	0	0	0	0	0	0	0	0	0	0	0	0	0	0	0	0	0	0	0	0	0	0
UNINTEGRATED|g__Neisseria.s__Neisseria_flavescens	0	0	0	0	0	0	0	0	0	0	0	0	0	0	0	0	0	0	0	0	0.000121138	0	0	0	0	0	0	0	0	0	0	0	0	0	0	0	0	0	0	0	0	0	0	0	0	0	0	0	0
UNINTEGRATED|g__Neisseria.s__Neisseria_meningitidis	0	0	0	0	0	0	0	0	0	0	0	0	0	0	0	0	0	0	0	0	0	0	0	0	0	0	0	0	0	0	0	0	0	0	0	0	0	0	0	0	0	0	0	0	0	0	0	0	0
UNINTEGRATED|g__Neisseria.s__Neisseria_subflava	0	0	0	0	0	0	0	0	0	0	0	0	0	0	0	0	0	0	0	0	0	0	0	0	0	0	0	0	0	0	0	0	0	0	0	0	0	0	0	0	0	0	0	0	0	0	0	0	0
UNINTEGRATED|g__Odoribacter.s__Odoribacter_splanchnicus	0	0	0	0	0	0	0	0	0	0	0	0	0	0	0	0	0	0	0	0	0	0	0	0.00954094	0	0	0	0	0	0	0	0	0	0	0	0	0	0	0	0	0	0	0	0	0	0	0	0	0
UNINTEGRATED|g__Pantoea.s__Pantoea_dispersa	0	0	0	0	0	0	0	0	0	0	0	0	0	0	0	0	0	0	0	0	0	0	0	0	0	0	0	0	0	0	0	0	0	0	0	0	0	0	0	0	0	0	0	0	0	0	0	0	0
UNINTEGRATED|g__Pantoea.s__Pantoea_sesami	0	0	0	0	0	0	0	0	0	0	0	0	0	0	0	0	0	0	0	0	0	0	0	0	0	0	0.000795166	0.0107094	0	0	0	0	0	0	0	0	0	0	0	0	0	0	0	0	0	0	0	0	0
UNINTEGRATED|g__Parabacteroides.s__Parabacteroides_distasonis	0	0	0	0	0	0	0	0	0	0	0	0	0	0	0	0	0	0	0	0	0	0	0	0	0	0	0	0	0	0	0	0	0	0	0	0	0.223456	0.0246822	0	0	0	0	0	0	0	0	0	0	0
UNINTEGRATED|g__Parabacteroides.s__Parabacteroides_goldsteinii	0	0	0	0	0	0	0	0	0	0	0	0	0	0	0	0	0	0	0	0	0	0	0	0	0	0	0	0	0	0	0	0	0	0	0	0	0	0	0	0	0	0	0	0	0	0	0	0	0
UNINTEGRATED|g__Parabacteroides.s__Parabacteroides_johnsonii	0	0	0	0	0	0	0	0	0	0	0	0	0	0	0	0	0	0	0	0	0	0	0	0	0	0	0	0	0	0	0	0	0	0	0	0	0.0138625	0	0	0	0	0	0	0	0	0	0	0	0
UNINTEGRATED|g__Parabacteroides.s__Parabacteroides_merdae	0	0	0	0	0	0	0	0	0	0	0	0	0	0	0	0	0	0	0	0	0	0	0	0.0342931	0	0	0	0	0	0	0	0	0	0	0	0	0	0	0	0	0	0	0	0	0	0	0	0	0
UNINTEGRATED|g__Paraprevotella.s__Paraprevotella_clara	0	0	0	0	0	0	0	0	0	0	0	0	0	0	0	0	0	0	0	0	0	0	0	0	0	0	0	0	0	0	0	0	0	0	0	0	0	0	0	0	0	0	0	0	0	0	0	0	0
UNINTEGRATED|g__Parascardovia.s__Parascardovia_denticolens	0	0	0	0	0	0	0	0	0	0	0	0	0	0	0	0	0	0	0	0	0	0	0	0	0	0	0	0	0	0	0	0	0	0	0	0	0	0	0	0	0	0	0	0	0	0	0	0	0
UNINTEGRATED|g__Parasutterella.s__Parasutterella_excrementihominis	0	0	0	0	0	0	0	0	0	0	0	0	0	0	0	0	0	0	0	0	0	0	0	0	0	0	0	0	0	0	0	0	0	0	0	0	0	0	0	0	0	0	0	0	0	0	0	0	0
UNINTEGRATED|g__Peptoniphilus.s__Peptoniphilus_harei	0	0	0	0	0	0	0	0	0	0	0	0	0	0	0	0	0	0	0	0	0	0	0	0	0	0	0	0	0	0	0	0	0	0	0	0	0	0	0	0	0	0	0	0	0	0	0	0	0
UNINTEGRATED|g__Peptoniphilus.s__Peptoniphilus_lacrimalis	0	0	0	0	0	0	0	0	0	0	0	0	0	0	0	0	0	0	0	0	0	0	0	0	0	0	0	0	0	0	0	0	0	0	0	0	0	0	0	0	0	0	0	0	0	0	0	0	0
UNINTEGRATED|g__Peptoniphilus.s__Peptoniphilus_sp_HMSC062D09	0	0	0	0	0	0	0	0	0	0	0	0	0	0	0	0	0	0	0	0	0	0	0	0	0	0	0	0	0	0	0	0	0	0	0	0	0	0	0	0	0	0	0	0	0	0	0	0	0
UNINTEGRATED|g__Phascolarctobacterium.s__Phascolarctobacterium_faecium	0	0	0	0	0	0	0	0	0	0	0	0	0	0	0	0	0	0	0	0	0	0	0	0	0	0	0	0	0	0	0	0	0	0	0	0	0	0	0	0	0	0	0	0	0	0	0	0	0
UNINTEGRATED|g__Phascolarctobacterium.s__Phascolarctobacterium_succinatutens	0	0	0	0	0	0	0	0	0	0	0	0	0	0	0	0	0	0	0	0	0	0	0	0	0	0	0	0	0	0	0	0	0	0	0	0	0	0	0	0	0	0	0	0	0	0	0	0	0
UNINTEGRATED|g__Pluralibacter.s__Pluralibacter_gergoviae	0	0	0	0	0	0	0	0	0	0	0	0	0	0	0	0	0	0	0	0	0	0	0	0	0	0	0	0	0	0	0	0	0	0	0	0	0	0	0	0	0	0	0	0	0	0	0	0	0
UNINTEGRATED|g__Porphyromonas.s__Porphyromonas_sp_HMSC065F10	0	0	0	0	0	0	0	0	0	0.000371587	0	0	0	0	0	0	0	0	0	0	0	0	0	0	0	0	0	0	0	0	0	0	0	0	0	0	0	0	0	0	0	0	0	0	0	0	0	0	0
UNINTEGRATED|g__Prevotella.s__Prevotella_bivia	0	0	0	0	0	0	0	0	0	0	0	0	0	0	0	0	0	0	0	0	0	0	0	0	0	0	0	0	0	0	0	0	0	0	0	0	0	0	0	0	0	0	0	0	0	0	0	0	0
UNINTEGRATED|g__Prevotella.s__Prevotella_buccalis	0	0	0	0	0	0	0	0	0	0	0	0	0	0	0	0	0	0	0	0	0	0	0	0	0	0	0	0	0	0	0	0	0	0	0	0	0	0	0	0	0	0	0	0	0	0	0	0	0
UNINTEGRATED|g__Prevotella.s__Prevotella_colorans	0	0	0	0	0	0	0	0	0	0	0	0	0	0	0	0	0	0	0	0	0	0	0	0	0	0	0	0	0	0	0	0	0	0	0	0	0	0	0	0	0	0	0	0	0	0	0	0	0
UNINTEGRATED|g__Prevotella.s__Prevotella_copri	0	0	0	0	0	0	0	0	0	0	0	0	0	0	0	0	0	0	0	0	0	0	0	0	0	0	0	0	0	0	0	0	0	0	0	0	0	0	0	0	0	0	0	0	0	0	0	0	0
UNINTEGRATED|g__Prevotella.s__Prevotella_timonensis	0	0	0	0	0	0	0	0	0	0	0	0	0	0	0	0	0	0	0	0	0	0	0	0	0	0	0	0	0	0	0	0	0	0	0	0	0	0	0	0	0	0	0	0	0	0	0	0	0
UNINTEGRATED|g__Proteobacteria_unclassified.s__Proteobacteria_bacterium_CAG_139	0	0	0	0	0	0	0	0	0	0	0	0	0	0	0	0	0	0	0	0	0	0	0	0.00550726	0	0	0	0	0	0	0	0	0	0	0	0	0	0	0	0	0	0	0	0	0	0	0	0	0
UNINTEGRATED|g__Proteus.s__Proteus_mirabilis	0	0	0	0	0	0	0	0	0	0	0	0	0	0	0	0	0	0	0	0	0	0	0	0	0	0	0.0139758	0	0	0	0	0	0	0	0	0	0	0	0	0	0	0	0	0	0	0	0	0	0
UNINTEGRATED|g__Pseudoflavonifractor.s__Pseudoflavonifractor_sp_An184	0	0	0	0	0	0	0	0	0	0	0	0	0	0	0	0	0	0	0	0	0	0	0	0	0	0	0	0	0	0	0	0	0	0	0	0	0	0	0	0	0	0	0	0	0	0	0	0	0
UNINTEGRATED|g__Pseudomonas.s__Pseudomonas_aeruginosa	0	0	0	0	0	0	0	0	0	0	0	0	0	0	0	0	0	0	0	0	0	0	0	0	0	0	0	0	0	0	0	0	0	0	0	0	0	0	0	0	0	0	0	0	0	0	0	0	0
UNINTEGRATED|g__Pseudomonas.s__Pseudomonas_aeruginosa_group	0	0	0	0	0	0	0	0	0	0	0	0	0	0	0	0	0	0	0	0	0	0	0	0	0	0	0	0	0	0	0	0	0	0	0	0	0	0	0	0	0	0	0	0	0	0	0	0	0
UNINTEGRATED|g__Raoultella.s__Raoultella_ornithinolytica	0	0	0	0	0	0	0	0	0	0	0	0	0	0	0	0	0	0	0	0	0	0	0	0	0	0	0	0	0	0	0	0	0	0	0	0	0	0	0	0	0	0	0	0	0	0	0	0	0
UNINTEGRATED|g__Raoultella.s__Raoultella_planticola	0	0	0	0	0	0	0	0	0	0	0	0	0	0	0	0	0	0	0	0	0	0	0	0	0	0	0	0	0	0	0	0	0	0	0	0	0	0	0	0	0	0	0	0	0	0	0	0	0
UNINTEGRATED|g__Rhizobium.s__Rhizobium_pusense	0	0	0	0	0	0	0.115294	0	0	0	0	0	0	0	0	0	0	0	0	0	0	0	0	0	0	0	0	0	0	0	0	0	0	0	0	0	0	0	0	0	0	0	0	0	0	0	0	0	0
UNINTEGRATED|g__Robinsoniella.s__Robinsoniella_sp_RHS	0	0	0	0	0	0	0	0	0	0	0	0	0	0	0	0	0	0	0	0	0	0	0	0	0	0	0	0	0	0	0	0	0	0	0	0	0	0	0	0	0	0	0	0	0	0	0	0	0
UNINTEGRATED|g__Roseburia.s__Roseburia_hominis	0	0	0	0	0	0	0	0	0	0	0	0	0	0	0	0	0	0	0	0	0	0	0	0	0	0	0	0	0	0	0	0	0	0	0	0	0	0	0	0	0	0	0	0	0	0	0	0	0
UNINTEGRATED|g__Roseburia.s__Roseburia_intestinalis	0	0	0	0	0	0	0	0	0	0	0	0	0	0	0	0	0	0	0	0	0	0	0	0	0	0	0	0	0	0	0	0	0	0	0	0	0	0	0	0	0	0	0	0	0	0	0	0	0
UNINTEGRATED|g__Roseburia.s__Roseburia_inulinivorans	0	0	0	0	0	0	0	0	0	0	0	0	0	0	0	0	0	0	0	0	0	0	0	0	0	0	0	0	0	0	0	0	0	0	0	0	0	0	0	0	0	0	0	0	0	0	0	0	0
UNINTEGRATED|g__Rothia.s__Rothia_mucilaginosa	0	0	0.000757368	0	0	0.000394446	0	0	0	0	0	0	0.00181282	0	0	0	0.00121352	0	0	0	0	0	0	0	0	0	0	0	0	0	0	0	0	0	0	0	0	0	0	0	0.000763245	0	0	0	0.000680691	0	0	0	0
UNINTEGRATED|g__Ruminococcaceae_unclassified.s__Clostridium_leptum	0	0	0	0	0	0	0	0	0	0	0	0	0	0	0	0	0	0	0	0	0	0	0	0.00218231	0	0	0	0	0	0	0	0	0	0	0	0	0	0	0	0	0	0	0	0	0	0	0	0	0
UNINTEGRATED|g__Ruminococcus.s__Ruminococcus_lactaris	0	0	0	0	0	0	0	0	0	0	0	0	0	0	0	0	0	0	0	0	0	0	0	0	0	0	0	0	0	0	0	0	0	0	0	0	0	0	0	0	0	0	0	0	0	0	0	0	0
UNINTEGRATED|g__Ruthenibacterium.s__Ruthenibacterium_lactatiformans	0	0.00296154	0	0	0	0	0	0	0	0	0	0	0	0	0	0	0	0	0	0	0	0	0	0.0058158	0	0	0	0	0	0	0.0787572	0.00423678	0	0	0	0	0	0	0	0	0	0	0	0	0	0	0	0	0
UNINTEGRATED|g__Salmonella.s__Salmonella_bongori	0	0	0	0	0	0	0	0	0	0	0	0	0	0	0	0	0	0	0	0	0	0	0	0	0	0	0	0	0	0	0	0	0	0	0	0	0	0	0	0	0	0	0	0	0	0	0	0	0
UNINTEGRATED|g__Salmonella.s__Salmonella_enterica	0	0	0	0	0	0	0	0	0	0	0	0	0	0	0	0	0	0	0	0	0	0	0	0	0	0	0	0	0	0	0	0	0	0	0	0	0	0	0	0	0	0	0	0	0	0	0	0	0
UNINTEGRATED|g__Scardovia.s__Scardovia_wiggsiae	0	0	0	0	0	0	0	0	0	0	0	0	0	0	0	0	0	0	0	9.35768e-05	0	0	0	0	0	0	0	0	0	0	0	0	0	0	0	0	0	0	0	0	0	0	0	0	0	0	0	0	0
UNINTEGRATED|g__Sellimonas.s__Sellimonas_intestinalis	0	0	0	0	0	0	0	0	0	0	0	0	0	0	0	0	0	0	0	0	0	0	0	0.00413472	0	0	0	0	0	0	0	0.000764427	0	0	0	0	0	0	0	0	0	0	0	0	0	0	0	0	0
UNINTEGRATED|g__Senegalimassilia.s__Senegalimassilia_anaerobia	0	0	0	0	0	0	0	0	0	0	0	0	0	0	0	0	0	0	0	0	0	0	0	0	0	0	0	0	0	0	0	0	0	0	0	0	0	0	0	0	0	0	0	0	0	0	0	0	0
UNINTEGRATED|g__Serratia.s__Serratia_liquefaciens	0	0	0	0.00295679	0	0	0	0	0	0	0	0	0	0	0	0	0	0	0	0	0	0	0	0	0	0	0	0	0	0	0	0	0	0	0	0	0	0	0	0	0	0	0	0	0	0	0	0	0
UNINTEGRATED|g__Serratia.s__Serratia_marcescens	0	0	0	0	0	0	0	0	0	0	0	0	0	0	0	0	0	0	0	0	0	0	0	0	0	0	0	0	0	0	0	0	0	0	0	0	0	0	0	0	0	0	0	0	0	0	0	0	0
UNINTEGRATED|g__Serratia.s__Serratia_nematodiphila	0	0	0	0	0	0	0	0	0	0	0	0	0	0	0	0	0	0	0	0	0	0	0	0	0	0	0	0	0	0	0	0	0	0	0	0	0	0	0	0	0	0	0	0	0	0	0	0	0
UNINTEGRATED|g__Serratia.s__Serratia_ureilytica	0	0	0	0	0	0	0	0	0	0	0	0	0	0	0	0	0	0	0	0	0	0	0	0	0	0	0	0	0	0	0	0	0	0	0	0	0	0	0	0	0	0	0	0	0	0	0	0	0
UNINTEGRATED|g__Sphingobium.s__Sphingobium_yanoikuyae	0	0	0	0	0	0	0	0	0	0	0	0	0	0	0	0	0	0	0	0	0	0	0	0	0	0	0	0	0	0	0	0	0	0	0	0	0	0	0	0	0	0	0	0	0	0	0	0	0
UNINTEGRATED|g__Sphingomonas.s__Sphingomonas_dokdonensis	0	0	0	0	0	0	0.000565435	0	0	0	0	0	0	0	0	0	0	0	0	0	0	0	0	0	0	0	0	0	0	0	0	0	0	0	0	0	0	0	0	0	0	0	0	0	0	0	0	0	0
UNINTEGRATED|g__Sphingomonas.s__Sphingomonas_sp_Ag1	0	0	0	0	0	0	0.0748488	0	0	0	0	0	0	0	0	0	0	0	0	0	0	0	0	0	0	0	0	0	0	0	0	0	0	0	0	0	0	0	0	0	0	0	0	0	0	0	0	0	0
UNINTEGRATED|g__Staphylococcus.s__Staphylococcus_aureus	0	0	0	0	0	0	0	0	0	0	0	0	0	0	0	0	0	0	0	0	0	0	0	0	0	0	0	0	0	0	0	0	0	0	0	0	0.000901372	0	0	0	0.00635492	0	0	0.00257779	0	0	0	0	0
UNINTEGRATED|g__Staphylococcus.s__Staphylococcus_epidermidis	0	0	0	0	0	0.00268437	0	0	0	0	0	0	0.00222828	0	0	0	0.00220419	0	0	0	0	0.1305	0.151242	0	0	0	0.00270246	0	0	0	0	0	0	0	0	0	0.00111314	0	0	0	0	0	0	0.000399353	0	0.149069	0	0	0
UNINTEGRATED|g__Staphylococcus.s__Staphylococcus_haemolyticus	0	0	0	0	0	0	0	0	0	0	0	0	0	0	0	0	0	0	0	0	0	0	0	0	0	0	0	0	0	0	0	0	0	0	0	0	0	0	0	0	0	0	0	0	0	0	0	0	0
UNINTEGRATED|g__Staphylococcus.s__Staphylococcus_hominis	0	0	0	0	0	0	0	0	0	0	0	0	0	0	0	0	0	0	0	0	0	0	0	0	0	0	4.73469e-05	0	0	0	0	0	0	0	0	0	0.00015726	0	0	0	0	0	0	0	0	0	0	0	0
UNINTEGRATED|g__Staphylococcus.s__Staphylococcus_lugdunensis	0	0	0	0	0	0	0	0	0	0	0	0	0	0	0	0	0	0	0	0	0	0	0	0	0	0	0	0	0	0	0	0	0	0	0	0	0	0	0	0	0	0	0	0	0	0	0	0	0
UNINTEGRATED|g__Stenotrophomonas.s__Stenotrophomonas_maltophilia	0	0	0	0	0	0	0.443105	0	0	0	0	0	0	0	0	0	0	0	0	0	0	0	0	0	0	0	0	0	0	0	0	0	0	0	0	0	0	0	0	0	0	0	0	0	0	0	0	0	0
UNINTEGRATED|g__Streptococcus.s__Streptococcus_agalactiae	0	0	0	0	0	0	0	0	0	0	0	0	0	0	0	0	0	0	0	0	0	0	0	0	0	0	0	0	0	0	0	0	0	0	0	0	0	0	0	0	0	0	0	0	0	0	0	0	0
UNINTEGRATED|g__Streptococcus.s__Streptococcus_anginosus_group	0	0	0	0	0	0	0	0	0	0	0	0	0	0	0	0	0	0	0	0	0	0	0	0	0	0	0	0	0	0	0	0	0	0	0	0	0	0	0	0	0	0	0	0	0	0	0	0	0
UNINTEGRATED|g__Streptococcus.s__Streptococcus_australis	0	0	0	0	0	0	0	0	0	0	0	0	0	0	0	0	0	0	0	0	0	0	0	0	0	0	0	0	0	0	0	0	0	0	0	0	0	0	0	0	0	0	0	0	0	0	0	0	0
UNINTEGRATED|g__Streptococcus.s__Streptococcus_equinus	0	0	0.000899024	0	0	0	0	0	0	0.000466602	0	0	0	0	0	0	0	0	0	0	5.4491e-05	0	0	0	0	0	0	0	0	0	0	0	0	0	0	0	0	0	0	0	0	0	0	0	0	0	0	0	0
UNINTEGRATED|g__Streptococcus.s__Streptococcus_gallolyticus	0	0	0.000888317	0	0	0	0	0	0	0	0	0	0	0	0	0	0	0	0	0	0	0	0	0	0	0	0	0	0	0	0	0	0	0	0	0	0	0	0	0	0	0	0	0	0	0	0	0	0
UNINTEGRATED|g__Streptococcus.s__Streptococcus_infantarius	0	0	0	0	0	0	0	0	0	0.00040361	0	0	0	0	0	0	0	0	0	0	0	0	0	0	0	0	0	0	0	0	0	0	0	0	0	0	0	0	0	0	0	0	0	0	0	0	0	0	0
UNINTEGRATED|g__Streptococcus.s__Streptococcus_infantis	0	0	0	0	0	0	0	0	0	0	0	0	0	0	0	0	0	0	0	0	0	0	0	0	0	0	0	0	0	0	0	0	0	0	0	0	0	0	0	0	0	0	0	0	0	0	0	0	0
UNINTEGRATED|g__Streptococcus.s__Streptococcus_lutetiensis	0	0	0	0	0	0	0	0	0	0.000612928	0	0	0	0	0	0	0	0	0	0	0	0	0	0	0	0	0	0	0	0	0	0	0	0	0	0	0	0	0	0	0	0	0	0	0	0	0	0	0
UNINTEGRATED|g__Streptococcus.s__Streptococcus_macedonicus	0	0	0.000252675	0	0	0	0	0	0	0	0	0	0	0	0	0	0	0	0	0	0	0	0	0	0	0	0	0	0	0	0	0	0	0	0	0	0	0	0	0	0	0	0	0	0	0	0	0	0
UNINTEGRATED|g__Streptococcus.s__Streptococcus_milleri	0	0	0	0	0	0	0	0	0	0	0	0	0	0	0	0	0	0	0	0	0	0	0	0	0	0	0	0	0	0	0	0	0	0	0	0	0	0	0	0	0	0	0	0	0	0	0	0	0
UNINTEGRATED|g__Streptococcus.s__Streptococcus_mitis	0	0	0.000175514	0	0	0.000578232	0	0	0	0	0	0	0.000713604	0	0	0	0.000565964	0	0	0	0.000305666	0	0	7.66067e-05	0	0	0	0.00180847	0	0	0	0	0	0	0	0	0	3.84388e-05	0	0.000145069	0.000639445	0	0.264389	0.000313901	0.000998458	0	0	0	0
UNINTEGRATED|g__Streptococcus.s__Streptococcus_mutans	0	0	0	0	0	0	0	0	0	0	0	0	0	0	0	0	0	0	0	0	0	0	0	0	0	0	0	0	0	0	0	0	0	0	0	0	0	0	0	0	0	0	0	0	0	0	0	0	0
UNINTEGRATED|g__Streptococcus.s__Streptococcus_oralis	0	0	0	0	0	0	0	0	0	0	0	0	0	0	0	0	0	0	0	0	0	0	0	0	0	0	0	0	0	0	0	0	0	0	0	0	0	0	0	0	0	0	0	0	0	0	0	0	0
UNINTEGRATED|g__Streptococcus.s__Streptococcus_parasanguinis	0	0	0	0	0	0.00252236	0	0	0	0	0	0	0	0	0	0	0	0	0	0	0.00175184	0	0	0.00014252	0	0	0	0	0	0	0	0	0	0	0	0	0.000994491	0.000461086	0	0	0	0	0	0	0	0	0	0	0
UNINTEGRATED|g__Streptococcus.s__Streptococcus_pasteurianus	0	0	0.00227002	0	0	0	0	0	0	0	0	0	0	0	0	0	0	0	0	0	0	0	0	0	0	0	0	0	0	0	0	0	0	0	0	0	0	0	0	0	0	0	0	0	0	0	0	0	0
UNINTEGRATED|g__Streptococcus.s__Streptococcus_peroris	0	0	0	0	0	0	0	0	0	0	0	0	0	0	0	0	0.00025363	0	0	0	0	0	0	0	0	0	0	0.000274187	0	0	0	0.000139361	0	0	0	0	0	5.49573e-05	0	0	0.000158962	0	0	0	0	0	0	0	0
UNINTEGRATED|g__Streptococcus.s__Streptococcus_pneumoniae	0	0	0.00123254	0	0	0.0025437	0	0	0	0	0	0	0	0	0	0.000326398	0	0	0	0.000497654	0	0	0	0.000191092	0	0	0.00389466	0	0	0	0.00462259	0	0	0.00130623	0	0	0.00316097	0.000543177	0	0.0004545	0	0	0	0	0	0	0	0	0
UNINTEGRATED|g__Streptococcus.s__Streptococcus_pseudopneumoniae	0	0	0	0	0	0	0	0	0	0	0	0	0	0	0	0	0	0	0	0	0	0	0	0	0	0	0	0	0	0	0	0	0	0	0	0	0	0	0	0	0	0	0	0	0	0	0	0	0
UNINTEGRATED|g__Streptococcus.s__Streptococcus_salivarius	0	0	0.000773456	0	0	0.000955634	0	0	0	0.000682324	0	0	0	0	0	0.000482882	0.00145554	0	0	0.000792414	0.000652593	0	0	0.000490277	0	0	0.0011155	0.00108887	0	0	0.000909215	0.000758421	0	0.00012907	0	0	0.00666636	0.000611653	0	0.000209017	0.00381502	0	0	0.00114203	0.0045157	0	0	0	0
UNINTEGRATED|g__Streptococcus.s__Streptococcus_sp_A12	0	0	0	0	0	0	0	0	0	0	0	0	0	0	0	0	0	0	0	0	0	0	0	0	0	0	0	0	0	0	0	0	0	0	0	0	0	0	0	0	0	0	0	0	0	0	0	0	0
UNINTEGRATED|g__Streptococcus.s__Streptococcus_sp_F0442	0	0	0	0	0	0	0	0	0	0	0	0	0	0	0	0	0	0	0	0	0	0	0	0	0	0	0	0	0	0	0	0	0	0	0	0	0	0	0	0	0	0	0	0	0	0	0	0	0
UNINTEGRATED|g__Streptococcus.s__Streptococcus_thermophilus	0	0	0	0	0	0	0	0	0	0	0	0	0	0	0	0	0	0	0	0	0	0	0	0	0	0	0	0	0	0	0	0	0	0	0	0	0	0	0	0	0	0	0	0	0	0	0	0	0
UNINTEGRATED|g__Streptococcus.s__Streptococcus_troglodytae	0	0	0	0	0	0	0	0	0	0	0	0	0	0	0	0	0	0	0	0	0	0	0	0	0	0	0	0	0	0	0	0	0	0	0	0	0	0	0	0	0	0	0	0	0	0	0	0	0
UNINTEGRATED|g__Streptococcus.s__Streptococcus_urinalis	0	0	0	0	0	0	0	0	0	0	0	0	0	0	0	0	0	0	0	0	0	0	0	0	0	0	0	0	0	0	0	0	0	0	0	0	0	0	0	0	0	0	0	0	0	0	0	0	0
UNINTEGRATED|g__Streptococcus.s__Streptococcus_vestibularis	0	0	0	0	0	0	0	0	0	1.11677e-05	0	0	0.000182447	0	0	0	0.000151588	0	0	0	2.71232e-05	0	0	0	0	0	0	0.000109725	0	0	0	2.21695e-05	0	0	0	0	0.0122247	0	0	0	0.000562149	0	0	0.000238829	0.000444677	0	0	0	0
UNINTEGRATED|g__Streptococcus.s__Streptococcus_viridans	0	0	0	0	0	0	0	0	0	0	0	0	0	0	0	0	0	0	0	0	0	0	0	0	0	0	0	0	0	0	0	0	0	0	0	0	0	0	0	0	0	0	0	0	0	0	0	0	0
UNINTEGRATED|g__Sutterella.s__Sutterella_sp_CAG_351	0	0	0	0	0	0	0	0	0	0	0	0	0	0	0	0	0	0	0	0	0	0	0	0	0	0	0	0	0	0	0	0	0	0	0	0	0	0	0	0	0	0	0	0	0	0	0	0	0
UNINTEGRATED|g__Sutterella.s__Sutterella_wadsworthensis	0	0	0	0	0	0	0	0	0	0	0	0	0	0	0	0	0	0	0	0	0	0	0	0	0	0	0	0.0040925	0	0	0	0	0	0	0	0	0	0	0	0	0	0	0	0	0	0	0	0	0
UNINTEGRATED|g__Terrisporobacter.s__Terrisporobacter_othiniensis	0	0	0	0	0	0	0	0	0	0	0	0	0	0	0	0	0	0	0	0	0	0	0	0	0	0	0	0	0	0	0	0	0	0	0	0	0	0	0	0	0	0	0	0	0	0	0	0	0
UNINTEGRATED|g__Tyzzerella.s__Tyzzerella_nexilis	0	0	0	0	0	0	0	0	0	0	0	0	0	0	0	0	0	0	0	0	0	0	0	0	0	0	0	0	0	0	0	0.0152311	0	0	0	0	0	0	0	0	0	0	0	0	0	0	0	0	0
UNINTEGRATED|g__Varibaculum.s__Varibaculum_cambriense	0	0	0	0	0	0	0	0	0	0	0	0	0	0	0	0	0	0	0	0	0	0	0	0	0	0	0	0	0	0	0	0	0	0	0	0	0	0	0	0	0	0	0	0	0	0	0	0	0
UNINTEGRATED|g__Veillonella.s__Veillonella_atypica	0	0	0	0	0	0	0	0	9.77524e-05	0.000616465	0	0	0	0	0	0	0.000560677	0	0	0	0.00130815	0	0	0	0	0	0	0	0	0	0.0150909	0	0	0	0	0	0.000377109	0	0	0	0.0710602	0	0	0	0.000174364	0	0	0	0
UNINTEGRATED|g__Veillonella.s__Veillonella_denticariosi	0	0	0	0	0	0	0	0	0	0	0	0	0	0	0	0	0	0	0	0	0	0	0	0	0	0	0	0	0	0	0	0	0	0	0	0	0	0	0	0	0	0	0	0	0	0	0	0	0
UNINTEGRATED|g__Veillonella.s__Veillonella_dispar	0	0	0	0	0	0.00071772	0	0	0.000347069	0.000936324	0	0	0	0	0	0	0	0	0	0.000250801	0.00219016	0	0	0	0	0	0	0.000708842	0	0	0	0.000118655	0	0.000558899	0	0	4.63118e-05	0	0	0	0.0121869	0	0	0	0.00374431	0	0	0	0
UNINTEGRATED|g__Veillonella.s__Veillonella_infantium	0	0	0	0	0	0.000255215	0	0	5.25395e-05	0.000363074	0	0	0	0	0	0	0	0	0	7.13514e-05	0.000943253	0	0	0	0	0	0	0.000170689	0	0	0	0	0	0.000243846	0	0	2.52346e-05	0	0	0	0.00574684	0	0	0	0.00197627	0	0	0	0
UNINTEGRATED|g__Veillonella.s__Veillonella_parvula	0	0.0036047	0.000124323	0.0154202	0	0.000760534	0	0	0	0	0	0	0.0014875	0	0	0	0.00952141	0	0	0	0.0077643	0	0	0	0	0	0.00453246	0.00925594	0	0	0	0.0006036	0	0	0	0	0	0.000588964	0	0	0.000779552	0	0	0	0.00029341	0	0	0	0
UNINTEGRATED|g__Veillonella.s__Veillonella_rodentium	0	0	0	0	0	0	0	0	0	0	0	0	0	0	0	0	0	0	0	0	0	0	0	0	0	0	0	0	0	0	0	0	0	0	0	0	0	0	0	0	0	0	0	0	0	0	0	0	0
UNINTEGRATED|g__Veillonella.s__Veillonella_rogosae	0	0	0	0	0	0	0	0	0	0	0	0	0	0	0	0	0	0	0	0	0	0	0	0	0	0	0.00264439	0	0	0	0	0	0	0	0	0	0	0	0	0	0	0	0	0	0	0	0	0	0
UNINTEGRATED|g__Veillonella.s__Veillonella_seminalis	0	0	0	0	0	0	0	0	0	0	0	0	0	0	0	0	0	0	0	0	0	0	0	0	0	0	0	0	0	0	0	0	0	0	0	0	0	0	0	0	0	0	0	0	0	0	0	0	0
UNINTEGRATED|g__Veillonella.s__Veillonella_sp_CAG_933	0	0	0	0	0	0	0	0	0	0.0692979	0	0	0	0	0	0	0	0	0	0	0	0	0	0	0	0	0	0	0	0	0	0	0	0	0	0	0	0	0	0	0	0	0	0	0	0	0	0	0
UNINTEGRATED|unclassified	0.254789	0.0413082	0.00961063	0.0154884	0.285896	0.00720276	0.0357446	0.184788	0.0127471	0.0396866	0.218688	0.227069	0.0071615	0.21397	0	0.0198426	0.0581333	0	0	0.0173891	0.0344682	0.107352	0.137632	0.0524294	0	0.243961	0.0111308	0.0133724	0.154427	0	0.0570777	0.0490881	0	0.0157429	0.223894	0	0.0106127	0.00871557	0	0.00889218	0.0259402	0	0.127818	0.00582713	0.0276236	0	0	0	0.0558157
12DICHLORETHDEG-PWY: 1,2-dichloroethane degradation	0	0	0	0	0	0	0	0	0	0	0	0	0	0	0	0	0	0	0	0	0	0	0	0	0	0	0	0	0	0	0	0	0	0	0	0	0	0	0	0	0	0	0	0	0	0	0	0	0
12DICHLORETHDEG-PWY: 1,2-dichloroethane degradation|g__Raoultella.s__Raoultella_planticola	0	0	0	0	0	0	0	0	0	0	0	0	0	0	0	0	0	0	0	0	0	0	0	0	0	0	0	0	0	0	0	0	0	0	0	0	0	0	0	0	0	0	0	0	0	0	0	0	0
1CMET2-PWY: folate transformations III (E. coli)	0	0.000133542	0.000347308	0.000124551	0	0.000233066	0.00033313	0	0.000250851	0.000312872	0	0	0.000319616	0	0	0.000144547	0.000208703	0	0	0.000327816	0.000175135	0	0	0.000429007	0	0	0.000273065	0.000195915	0	0	0.000182052	0.000280937	0	0.000226644	0	0	0.000294141	0.000305591	0	0.000284226	0.000422428	0	0	0.000223051	0.000292697	0	0	0	0
1CMET2-PWY: folate transformations III (E. coli)|g__Acinetobacter.s__Acinetobacter_pittii	0	0	0	0	0	0	0	0	0	0	0	0	0	0	0	0	0	0	0	0	0	0	0	0	0	0	0	0	0	0	0	0	0	0	0	0	0	0	0	0	0	0	0	0	0	0	0	0	0
1CMET2-PWY: folate transformations III (E. coli)|g__Akkermansia.s__Akkermansia_muciniphila	0	0	0	0	0	0	0	0	0	0	0	0	0	0	0	0	0	0	0	0	0	0	0	1.56335e-05	0	0	0	0	0	0	0	0	0	0	0	0	0	0	0	0	0	0	0	0	0	0	0	0	0
1CMET2-PWY: folate transformations III (E. coli)|g__Alistipes.s__Alistipes_finegoldii	0	0	0	0	0	0	0	0	0	0	0	0	0	0	0	0	0	0	0	0	0	0	0	0	0	0	0	0	0	0	0	0	0	0	0	0	0	0	0	0	0	0	0	0	0	0	0	0	0
1CMET2-PWY: folate transformations III (E. coli)|g__Alistipes.s__Alistipes_putredinis	0	0	0	0	0	0	0	0	0	0	0	0	0	0	0	0	0	0	0	0	0	0	0	0	0	0	0	0	0	0	0	0	0	0	0	0	0	0	0	0	0	0	0	0	0	0	0	0	0
1CMET2-PWY: folate transformations III (E. coli)|g__Anaerostipes.s__Anaerostipes_hadrus	0	0	0	0	0	0	0	0	0	0	0	0	0	0	0	0	0	0	0	0	0	0	0	0	0	0	0	0	0	0	0	0	0	0	0	0	0	0	0	0	0	0	0	0	0	0	0	0	0
1CMET2-PWY: folate transformations III (E. coli)|g__Atlantibacter.s__Atlantibacter_hermannii	0	0	0	0	0	0	0	0	0	0	0	0	0	0	0	0	0	0	0	0	0	0	0	0	0	0	0	0	0	0	0	0	0	0	0	0	0	0	0	0	0	0	0	0	0	0	0	0	0
1CMET2-PWY: folate transformations III (E. coli)|g__Bacteroides.s__Bacteroides_caccae	0	0	0	0	0	0	0	0	0	0	0	0	0	0	0	0	0	0	0	0	0	0	0	3.3409e-05	0	0	0	0	0	0	0	0	0	0	0	0	0	0	0	0	0	0	0	0	0	0	0	0	0
1CMET2-PWY: folate transformations III (E. coli)|g__Bacteroides.s__Bacteroides_cellulosilyticus	0	0	0	0	0	0	0	0	0	0	0	0	0	0	0	0	0	0	0	0	0	0	0	0	0	0	0	0	0	0	0	0	0	0	0	0	0	0	0	0	0	0	0	0	0	0	0	0	0
1CMET2-PWY: folate transformations III (E. coli)|g__Bacteroides.s__Bacteroides_dorei	0	0	0	0	0	0	0	0	0	0	0	0	0	0	0	0	0	0	0	0	0	0	0	0	0	0	0	0	0	0	0	0	0	0	0	0	0	0	0	0	0	0	0	0	0	0	0	0	0
1CMET2-PWY: folate transformations III (E. coli)|g__Bacteroides.s__Bacteroides_eggerthii	0	0	0	0	0	0	0	0	0	0	0	0	0	0	0	0	0	0	0	0	0	0	0	0	0	0	0	0	0	0	0	0	0	0	0	0	0	0	0	0	0	0	0	0	0	0	0	0	0
1CMET2-PWY: folate transformations III (E. coli)|g__Bacteroides.s__Bacteroides_faecis	0	0	0	0	0	0	0	0	0	0	0	0	0	0	0	0	0	0	0	0	0	0	0	0	0	0	0	0	0	0	0	0	0	0	0	0	0	0	0	0	0	0	0	0	0	0	0	0	0
1CMET2-PWY: folate transformations III (E. coli)|g__Bacteroides.s__Bacteroides_finegoldii	0	0	0	0	0	0	0	0	0	0	0	0	0	0	0	0	0	0	0	0	0	0	0	0	0	0	0	0	0	0	0	0	0	0	0	0	0	0	0	0	0	0	0	0	0	0	0	0	0
1CMET2-PWY: folate transformations III (E. coli)|g__Bacteroides.s__Bacteroides_fragilis	0	0	0	0	0	0	0	0	0	0	0	0	0	0	0	0	0	0	0	0	0	0	0	0	0	0	0	0	0	0	0	0	0	0	0	0	0	0	0	0	0	0	0	9.1127e-05	0	0	0	0	0
1CMET2-PWY: folate transformations III (E. coli)|g__Bacteroides.s__Bacteroides_massiliensis	0	0	0	0	0	0	0	0	0	0	0	0	0	0	0	0	0	0	0	0	0	0	0	0	0	0	0	0	0	0	0	0	0	0	0	0	0	0	0	0	0	0	0	0	0	0	0	0	0
1CMET2-PWY: folate transformations III (E. coli)|g__Bacteroides.s__Bacteroides_ovatus	0	0	0	0	0	0	0	0	0	0	0	0	0	0	0	0	0	0	0	0	0	0	0	0	0	0	0	0	0	0	0	0	0	0	0	0	0	0	0	4.70919e-06	0	0	0	0	0	0	0	0	0
1CMET2-PWY: folate transformations III (E. coli)|g__Bacteroides.s__Bacteroides_plebeius	0	0	0	0	0	0	0	0	0	0	0	0	0	0	0	0	0	0	0	0	0	0	0	0	0	0	0	0	0	0	0	0	0	0	0	0	0	0	0	0	0	0	0	0	0	0	0	0	0
1CMET2-PWY: folate transformations III (E. coli)|g__Bacteroides.s__Bacteroides_stercoris	0	0	0	0	0	0	0	0	0	0	0	0	0	0	0	0	0	0	0	0	0	0	0	0	0	0	0	0	0	0	0	0	0	0	0	0	0	0	0	0	0	0	0	0	0	0	0	0	0
1CMET2-PWY: folate transformations III (E. coli)|g__Bacteroides.s__Bacteroides_thetaiotaomicron	0	0	0	0	0	0	0	0	0	0	0	0	0	0	0	0	6.96405e-07	0	0	0	0	0	0	0	0	0	0	0	0	0	0	0	0	0	0	0	0	0	0	0	0	0	0	0	0	0	0	0	0
1CMET2-PWY: folate transformations III (E. coli)|g__Bacteroides.s__Bacteroides_vulgatus	0	0	0.000158064	7.4691e-06	0	0	0	0	0	0	0	0	0	0	0	0	5.82782e-06	0	0	0	0	0	0	0.000107658	0	0	0	0	0	0	0	0	0	0	0	0	0	5.96995e-05	0	0	0	0	0	0	0	0	0	0	0
1CMET2-PWY: folate transformations III (E. coli)|g__Bacteroides.s__Bacteroides_xylanisolvens	0	0	0	0	0	0	0	0	0	0	0	0	0	0	0	0	0	0	0	0	0	0	0	1.34619e-05	0	0	0	0	0	0	0	0	0	0	0	0	0	0	0	0	0	0	0	0	0	0	0	0	0
1CMET2-PWY: folate transformations III (E. coli)|g__Blautia.s__Blautia_wexlerae	0	0	0	0	0	0	0	0	0	0	0	0	0	0	0	0	0	0	0	0	0	0	0	0	0	0	0	0	0	0	0	0	0	0	0	0	0	0	0	0	0	0	0	0	0	0	0	0	0
1CMET2-PWY: folate transformations III (E. coli)|g__Blautia.s__Ruminococcus_torques	0	0	0	0	0	0	0	0	0	0	0	0	0	0	0	0	0	0	0	0	0	0	0	2.74248e-06	0	0	0	0	0	0	0	0	0	0	0	0	0	0	0	0	0	0	0	0	0	0	0	0	0
1CMET2-PWY: folate transformations III (E. coli)|g__Citrobacter.s__Citrobacter_braakii	0	0	0	0	0	0	0	0	0	0	0	0	0	0	0	0	0	0	0	0	0	0	0	0	0	0	0	0	0	0	0	0	0	0	0	0	0	0	0	0	2.73202e-05	0	0	0	0	0	0	0	0
1CMET2-PWY: folate transformations III (E. coli)|g__Citrobacter.s__Citrobacter_freundii	0	0	0	0	0	0	0	0	0	0	0	0	0	0	0	0	0	0	0	0	0	0	0	0	0	0	0	0	0	0	0	0	0	0	0	0	0	0	0	0	0	0	0	0	0	0	0	0	0
1CMET2-PWY: folate transformations III (E. coli)|g__Citrobacter.s__Citrobacter_koseri	0	0	0	0	0	0	0	0	0	0	0	0	0	0	0	0	0	0	0	0	0	0	0	0	0	0	0	0	0	0	0	0	0	0	0	0	0	0	0	0	0	0	0	0	0	0	0	0	0
1CMET2-PWY: folate transformations III (E. coli)|g__Citrobacter.s__Citrobacter_portucalensis	0	0	0	0	0	0	0	0	0	0	0	0	0	0	0	0	0	0	0	0	0	0	0	0	0	0	0	0	0	0	0	0	0	0	0	0	0	0	0	0	0	0	0	0	0	0	0	0	0
1CMET2-PWY: folate transformations III (E. coli)|g__Citrobacter.s__Citrobacter_youngae	0	0	0	0	0	0	0	0	0	0	0	0	0	0	0	0	0	0	0	0	0	0	0	0	0	0	0	0	0	0	0	0	0	0	0	0	0	0	0	0	0	0	0	0	0	0	0	0	0
1CMET2-PWY: folate transformations III (E. coli)|g__Clostridium.s__Clostridium_baratii	0	0	0	0	0	0	0	0	0	0	0	0	0	0	0	0	0	0	0	0	0	0	0	0	0	0	0	0	0	0	0	0	0	0	0	0	0	0	0	0	0	0	0	0	0	0	0	0	0
1CMET2-PWY: folate transformations III (E. coli)|g__Clostridium.s__Clostridium_disporicum	0	0	0	0	0	0	0	0	0	0	0	0	0	0	0	0	0	0	0	0	0	0	0	0	0	0	1.5793e-06	0	0	0	0	0	0	0	0	0	0	0	0	0	0	0	0	0	0	0	0	0	0
1CMET2-PWY: folate transformations III (E. coli)|g__Clostridium.s__Clostridium_sp_7_2_43FAA	0	0	0	0	0	0	0	0	0	0	0	0	0	0	0	0	0	0	0	0	0	0	0	0	0	0	0	0	0	0	0	0	0	0	0	0	0	0	0	0	0	0	0	0	0	0	0	0	0
1CMET2-PWY: folate transformations III (E. coli)|g__Coprobacter.s__Coprobacter_fastidiosus	0	0	0	0	0	0	0	0	0	0	0	0	0	0	0	0	0	0	0	0	0	0	0	0	0	0	0	0	0	0	0	0	0	0	0	0	0	0	0	0	0	0	0	0	0	0	0	0	0
1CMET2-PWY: folate transformations III (E. coli)|g__Cutibacterium.s__Cutibacterium_avidum	0	0	0	0	0	0	0	0	0	0	0	0	0	0	0	0	0	0	0	0	0	0	0	0	0	0	0	0	0	0	0	0	0	0	0	0	0	0	0	0	0	0	0	0	0	0	0	0	0
1CMET2-PWY: folate transformations III (E. coli)|g__Dorea.s__Dorea_longicatena	0	0	0	0	0	0	0	0	0	0	0	0	0	0	0	0	0	0	0	0	0	0	0	0	0	0	0	0	0	0	0	0	0	0	0	0	0	0	0	0	0	0	0	0	0	0	0	0	0
1CMET2-PWY: folate transformations III (E. coli)|g__Eisenbergiella.s__Eisenbergiella_tayi	0	0	0	0	0	0	0	0	0	0	0	0	0	0	0	0	0	0	0	0	0	0	0	0	0	0	0	0	0	0	0	0	0	0	0	0	0	0	0	0	0	0	0	0	0	0	0	0	0
1CMET2-PWY: folate transformations III (E. coli)|g__Enterobacter.s__Enterobacter_cloacae	0	0	0	0	0	0	0	0	0	0	0	0	0	0	0	0	0	0	0	0	0	0	0	0	0	0	0	0	0	0	0	0	0	0	0	0	0	0	0	0	0	0	0	0	0	0	0	0	0
1CMET2-PWY: folate transformations III (E. coli)|g__Enterobacter.s__Enterobacter_mori	0	0	0	0	0	0	0	0	0	0	0	0	0	0	0	0	0	0	0	0	0	0	0	0	0	0	0	0	0	0	0	0	0	0	0	0	0	0	0	0	0	0	0	0	0	0	0	0	0
1CMET2-PWY: folate transformations III (E. coli)|g__Enterococcus.s__Enterococcus_raffinosus	0	0	0	0	0	0	0	0	0	0	0	0	0	0	0	0	0	0	0	0	0	0	0	0	0	0	0	0	0	0	0	0	0	0	0	0	0	0	0	0	0	0	0	0	0	0	0	0	0
1CMET2-PWY: folate transformations III (E. coli)|g__Escherichia.s__Escherichia_coli	0	0	0	8.3746e-06	0	0	0	0	0.000194549	2.50411e-05	0	0	0	0	0	6.01803e-05	8.95017e-05	0	0	0	1.25466e-05	0	0	0	0	0	0.000183238	3.43017e-05	0	0	2.32534e-06	5.50824e-05	0	0.000177225	0	0	0	0	0	7.14356e-05	0	0	0	0	4.16752e-05	0	0	0	0
1CMET2-PWY: folate transformations III (E. coli)|g__Escherichia.s__Escherichia_fergusonii	0	0	0	0	0	0	0	0	1.45263e-08	0	0	0	0	0	0	0	0	0	0	0	0	0	0	0	0	0	0	0	0	0	0	0	0	0	0	0	0	0	0	0	0	0	0	0	0	0	0	0	0
1CMET2-PWY: folate transformations III (E. coli)|g__Escherichia.s__Escherichia_marmotae	0	0	0	0	0	0	0	0	0	0	0	0	0	0	0	0	0	0	0	0	0	0	0	0	0	0	0	0	0	0	0	0	0	0	0	0	0	0	0	0	0	0	0	0	0	0	0	0	0
1CMET2-PWY: folate transformations III (E. coli)|g__Haemophilus.s__Haemophilus_haemolyticus	0	0	0	0	0	0	0	0	0	0	0	0	0	0	0	0	0	0	0	0	0	0	0	0	0	0	0	0	0	0	0	0	0	0	0	0	0	0	0	0	1.03972e-05	0	0	0	0	0	0	0	0
1CMET2-PWY: folate transformations III (E. coli)|g__Haemophilus.s__Haemophilus_parainfluenzae	0	0	0	0	0	0	0	0	0	0	0	0	8.02485e-06	0	0	0	0	0	0	0	4.60407e-06	0	0	0	0	0	2.45866e-06	0	0	0	0	0	0	0	0	0	0	0	0	0	3.67057e-06	0	0	0	0	0	0	0	0
1CMET2-PWY: folate transformations III (E. coli)|g__Hungatella.s__Hungatella_effluvii	0	0	0	0	0	0	0	0	0	0	0	0	0	0	0	0	0	0	0	0	0	0	0	0	0	0	0	0	0	0	0	0	0	0	0	0	0	0	0	0	0	0	0	0	0	0	0	0	0
1CMET2-PWY: folate transformations III (E. coli)|g__Hungatella.s__Hungatella_hathewayi	0	0	0	0	0	0	0	0	0	0	0	0	0	0	0	0	0	0	0	0	0	0	0	0	0	0	0	0	0	0	0	8.32319e-06	0	0	0	0	0	0	0	0	0	0	0	0	0	0	0	0	0
1CMET2-PWY: folate transformations III (E. coli)|g__Intestinimonas.s__Intestinimonas_butyriciproducens	0	0	0	0	0	0	0	0	0	0	0	0	0	0	0	0	0	0	0	0	0	0	0	0	0	0	0	0	0	0	0	0	0	0	0	0	0	0	0	0	0	0	0	0	0	0	0	0	0
1CMET2-PWY: folate transformations III (E. coli)|g__Klebsiella.s__Klebsiella_aerogenes	0	0	0.000119994	0	0	0	0	0	0	0	0	0	0	0	0	0	0	0	0	0	0	0	0	0	0	0	0	0	0	0	0	0	0	0	0	0	0	0	0	0	0	0	0	0	0	0	0	0	0
1CMET2-PWY: folate transformations III (E. coli)|g__Klebsiella.s__Klebsiella_grimontii	0	0	0	0	0	0	0	0	0	0	0	0	0	0	0	0	0	0	0	0	0	0	0	0	0	0	0	0	0	0	0	0	0	0	0	0	0	0	0	0	0	0	0	0	0	0	0	0	0
1CMET2-PWY: folate transformations III (E. coli)|g__Klebsiella.s__Klebsiella_michiganensis	0	0	0	0	0	0	0	0	0	0	0	0	0	0	0	0	0	0	0	6.93303e-07	0	0	0	0	0	0	0	0	0	0	0	4.4027e-07	0	0	0	0	0	0	0	0	0	0	0	0	0	0	0	0	0
1CMET2-PWY: folate transformations III (E. coli)|g__Klebsiella.s__Klebsiella_oxytoca	0	0	0	0	0	0	0	0	0	0	0	0	0	0	0	0	0	0	0	0	2.80985e-07	0	0	0	0	0	0	0	0	0	0	3.17664e-06	0	0	0	0	0.000103588	5.89726e-05	0	0	0	0	0	3.4075e-06	0	0	0	0	0
1CMET2-PWY: folate transformations III (E. coli)|g__Klebsiella.s__Klebsiella_pneumoniae	0	0	0	0	0	1.33947e-06	0	0	0	0	0	0	0.000167193	0	0	0	0	0	0	0	0	0	0	0	0	0	0	0	0	0	0	0	0	0	0	0	0	0	0	0	0	0	0	0	1.54683e-05	0	0	0	0
1CMET2-PWY: folate transformations III (E. coli)|g__Klebsiella.s__Klebsiella_quasipneumoniae	0	0	0	0	0	0	0	0	0	0	0	0	0	0	0	0	0	0	0	0	0	0	0	0	0	0	0	0	0	0	0	0	0	0	0	0	0	0	0	0	0	0	0	0	0	0	0	0	0
1CMET2-PWY: folate transformations III (E. coli)|g__Klebsiella.s__Klebsiella_variicola	0	0	8.3128e-07	0	0	0.000140565	0	0	0	0	0	0	0	0	0	0	0	0	0	0	9.42048e-07	0	0	0	0	0	0	0	0	0	0	0	0	0	0	0	0	0	0	0	0	0	0	0	0	0	0	0	0
1CMET2-PWY: folate transformations III (E. coli)|g__Kluyvera.s__Kluyvera_cryocrescens	0	0	0	0	0	0	0	0	0	0	0	0	0	0	0	0	0	0	0	0	0	0	0	0	0	0	0	0	0	0	0	0	0	0	0	0	0	0	0	0	0	0	0	0	0	0	0	0	0
1CMET2-PWY: folate transformations III (E. coli)|g__Kosakonia.s__Kosakonia_cowanii	0	0	0	0	0	0	0	0	0	0	0	0	0	0	0	0	0	0	0	0	0	0	0	0	0	0	0	0	0	0	0	0	0	0	0	0	0	0	0	0	0	0	0	0	0	0	0	0	0
1CMET2-PWY: folate transformations III (E. coli)|g__Lachnoclostridium.s__Clostridium_citroniae	0	0	0	0	0	0	0	0	0	0	0	0	0	0	0	0	0	0	0	0	0	0	0	1.20274e-06	0	0	0	0	0	0	0	3.45739e-06	0	0	0	0	0	0	0	0	0	0	0	0	0	0	0	0	0
1CMET2-PWY: folate transformations III (E. coli)|g__Leclercia.s__Leclercia_adecarboxylata	0	0	0	0	0	0	0	0	0	0	0	0	0	0	0	0	0	0	0	0	0	0	0	0	0	0	0	0	0	0	0	0	0	0	0	0	0	0	0	0	0	0	0	0	0	0	0	0	0
1CMET2-PWY: folate transformations III (E. coli)|g__Mycobacterium.s__Mycobacterium_gordonae	0	0	0	0	0	0	0	0	0	0	0	0	0	0	0	0	0	0	0	0	0	0	0	0	0	0	0	0	0	0	0	0	0	0	0	0	0	0	0	0	0	0	0	0	0	0	0	0	0
1CMET2-PWY: folate transformations III (E. coli)|g__Neisseria.s__Neisseria_flavescens	0	0	0	0	0	0	0	0	0	0	0	0	0	0	0	0	0	0	0	0	0	0	0	0	0	0	0	0	0	0	0	0	0	0	0	0	0	0	0	0	0	0	0	0	0	0	0	0	0
1CMET2-PWY: folate transformations III (E. coli)|g__Odoribacter.s__Odoribacter_splanchnicus	0	0	0	0	0	0	0	0	0	0	0	0	0	0	0	0	0	0	0	0	0	0	0	5.94595e-06	0	0	0	0	0	0	0	0	0	0	0	0	0	0	0	0	0	0	0	0	0	0	0	0	0
1CMET2-PWY: folate transformations III (E. coli)|g__Pantoea.s__Pantoea_dispersa	0	0	0	0	0	0	0	0	0	0	0	0	0	0	0	0	0	0	0	0	0	0	0	0	0	0	0	0	0	0	0	0	0	0	0	0	0	0	0	0	0	0	0	0	0	0	0	0	0
1CMET2-PWY: folate transformations III (E. coli)|g__Pantoea.s__Pantoea_sesami	0	0	0	0	0	0	0	0	0	0	0	0	0	0	0	0	0	0	0	0	0	0	0	0	0	0	4.13785e-07	5.6566e-06	0	0	0	0	0	0	0	0	0	0	0	0	0	0	0	0	0	0	0	0	0
1CMET2-PWY: folate transformations III (E. coli)|g__Parabacteroides.s__Parabacteroides_distasonis	0	0	0	0	0	0	0	0	0	0	0	0	0	0	0	0	0	0	0	0	0	0	0	0	0	0	0	0	0	0	0	0	0	0	0	0	0	0	0	0	0	0	0	0	0	0	0	0	0
1CMET2-PWY: folate transformations III (E. coli)|g__Parabacteroides.s__Parabacteroides_johnsonii	0	0	0	0	0	0	0	0	0	0	0	0	0	0	0	0	0	0	0	0	0	0	0	0	0	0	0	0	0	0	0	0	0	0	0	0	9.49631e-06	0	0	0	0	0	0	0	0	0	0	0	0
1CMET2-PWY: folate transformations III (E. coli)|g__Parabacteroides.s__Parabacteroides_merdae	0	0	0	0	0	0	0	0	0	0	0	0	0	0	0	0	0	0	0	0	0	0	0	1.16249e-05	0	0	0	0	0	0	0	0	0	0	0	0	0	0	0	0	0	0	0	0	0	0	0	0	0
1CMET2-PWY: folate transformations III (E. coli)|g__Pluralibacter.s__Pluralibacter_gergoviae	0	0	0	0	0	0	0	0	0	0	0	0	0	0	0	0	0	0	0	0	0	0	0	0	0	0	0	0	0	0	0	0	0	0	0	0	0	0	0	0	0	0	0	0	0	0	0	0	0
1CMET2-PWY: folate transformations III (E. coli)|g__Proteus.s__Proteus_mirabilis	0	0	0	0	0	0	0	0	0	0	0	0	0	0	0	0	0	0	0	0	0	0	0	0	0	0	5.00094e-06	0	0	0	0	0	0	0	0	0	0	0	0	0	0	0	0	0	0	0	0	0	0
1CMET2-PWY: folate transformations III (E. coli)|g__Pseudomonas.s__Pseudomonas_aeruginosa	0	0	0	0	0	0	0	0	0	0	0	0	0	0	0	0	0	0	0	0	0	0	0	0	0	0	0	0	0	0	0	0	0	0	0	0	0	0	0	0	0	0	0	0	0	0	0	0	0
1CMET2-PWY: folate transformations III (E. coli)|g__Pseudomonas.s__Pseudomonas_aeruginosa_group	0	0	0	0	0	0	0	0	0	0	0	0	0	0	0	0	0	0	0	0	0	0	0	0	0	0	0	0	0	0	0	0	0	0	0	0	0	0	0	0	0	0	0	0	0	0	0	0	0
1CMET2-PWY: folate transformations III (E. coli)|g__Raoultella.s__Raoultella_ornithinolytica	0	0	0	0	0	0	0	0	0	0	0	0	0	0	0	0	0	0	0	0	0	0	0	0	0	0	0	0	0	0	0	0	0	0	0	0	0	0	0	0	0	0	0	0	0	0	0	0	0
1CMET2-PWY: folate transformations III (E. coli)|g__Raoultella.s__Raoultella_planticola	0	0	0	0	0	0	0	0	0	0	0	0	0	0	0	0	0	0	0	0	0	0	0	0	0	0	0	0	0	0	0	0	0	0	0	0	0	0	0	0	0	0	0	0	0	0	0	0	0
1CMET2-PWY: folate transformations III (E. coli)|g__Rhizobium.s__Rhizobium_pusense	0	0	0	0	0	0	5.78457e-05	0	0	0	0	0	0	0	0	0	0	0	0	0	0	0	0	0	0	0	0	0	0	0	0	0	0	0	0	0	0	0	0	0	0	0	0	0	0	0	0	0	0
1CMET2-PWY: folate transformations III (E. coli)|g__Salmonella.s__Salmonella_enterica	0	0	0	0	0	0	0	0	0	0	0	0	0	0	0	0	0	0	0	0	0	0	0	0	0	0	0	0	0	0	0	0	0	0	0	0	0	0	0	0	0	0	0	0	0	0	0	0	0
1CMET2-PWY: folate transformations III (E. coli)|g__Serratia.s__Serratia_liquefaciens	0	0	0	1.17711e-06	0	0	0	0	0	0	0	0	0	0	0	0	0	0	0	0	0	0	0	0	0	0	0	0	0	0	0	0	0	0	0	0	0	0	0	0	0	0	0	0	0	0	0	0	0
1CMET2-PWY: folate transformations III (E. coli)|g__Serratia.s__Serratia_marcescens	0	0	0	0	0	0	0	0	0	0	0	0	0	0	0	0	0	0	0	0	0	0	0	0	0	0	0	0	0	0	0	0	0	0	0	0	0	0	0	0	0	0	0	0	0	0	0	0	0
1CMET2-PWY: folate transformations III (E. coli)|g__Serratia.s__Serratia_ureilytica	0	0	0	0	0	0	0	0	0	0	0	0	0	0	0	0	0	0	0	0	0	0	0	0	0	0	0	0	0	0	0	0	0	0	0	0	0	0	0	0	0	0	0	0	0	0	0	0	0
1CMET2-PWY: folate transformations III (E. coli)|g__Sphingomonas.s__Sphingomonas_sp_Ag1	0	0	0	0	0	0	5.26195e-05	0	0	0	0	0	0	0	0	0	0	0	0	0	0	0	0	0	0	0	0	0	0	0	0	0	0	0	0	0	0	0	0	0	0	0	0	0	0	0	0	0	0
1CMET2-PWY: folate transformations III (E. coli)|g__Staphylococcus.s__Staphylococcus_aureus	0	0	0	0	0	0	0	0	0	0	0	0	0	0	0	0	0	0	0	0	0	0	0	0	0	0	0	0	0	0	0	0	0	0	0	0	0	0	0	0	0	0	0	0	0	0	0	0	0
1CMET2-PWY: folate transformations III (E. coli)|g__Staphylococcus.s__Staphylococcus_epidermidis	0	0	0	0	0	0	0	0	0	0	0	0	0	0	0	0	0	0	0	0	0	0	0	0	0	0	0	0	0	0	0	0	0	0	0	0	0	0	0	0	0	0	0	0	0	0	0	0	0
1CMET2-PWY: folate transformations III (E. coli)|g__Stenotrophomonas.s__Stenotrophomonas_maltophilia	0	0	0	0	0	0	0.000189538	0	0	0	0	0	0	0	0	0	0	0	0	0	0	0	0	0	0	0	0	0	0	0	0	0	0	0	0	0	0	0	0	0	0	0	0	0	0	0	0	0	0
1CMET2-PWY: folate transformations III (E. coli)|g__Streptococcus.s__Streptococcus_pneumoniae	0	0	0	0	0	0	0	0	0	0	0	0	0	0	0	0	0	0	0	0	0	0	0	0	0	0	8.36029e-07	0	0	0	0	0	0	0	0	0	1.63741e-06	0	0	0	0	0	0	0	0	0	0	0	0
1CMET2-PWY: folate transformations III (E. coli)|g__Veillonella.s__Veillonella_dispar	0	0	0	0	0	0	0	0	0	0	0	0	0	0	0	0	0	0	0	0	0	0	0	0	0	0	0	0	0	0	0	0	0	0	0	0	0	0	0	0	0	0	0	0	1.52767e-06	0	0	0	0
1CMET2-PWY: folate transformations III (E. coli)|unclassified	0	0	0	2.56136e-06	0	3.69531e-06	0	0	0	0	0	0	0	0	0	0	7.11215e-06	0	0	0	0	0	0	2.1552e-05	0	0	6.08176e-07	2.94934e-06	0	0	3.76238e-06	2.32017e-05	0	0	0	0	0	0	0	0	6.03596e-06	0	0	0	1.25497e-05	0	0	0	0
3-HYDROXYPHENYLACETATE-DEGRADATION-PWY: 4-hydroxyphenylacetate degradation	0	0	3.02937e-05	4.86893e-06	0	0.000146206	0	0	0	0	0	0	6.56158e-05	0	0	0	4.15994e-07	0	0	0	4.69108e-07	0	0	0	0	0	0.00013151	2.93481e-05	0	0	0	3.31967e-06	0	0	0	0	1.10928e-05	2.14887e-06	0	4.60843e-05	7.52275e-06	0	0	1.92676e-06	5.03554e-06	0	0	0	0
3-HYDROXYPHENYLACETATE-DEGRADATION-PWY: 4-hydroxyphenylacetate degradation|g__Escherichia.s__Escherichia_coli	0	0	0	3.15236e-06	0	0	0	0	0	0	0	0	0	0	0	0	0	0	0	0	0	0	0	0	0	0	0.000107065	1.54163e-05	0	0	0	0	0	0	0	0	0	0	0	4.506e-05	0	0	0	0	0	0	0	0	0
3-HYDROXYPHENYLACETATE-DEGRADATION-PWY: 4-hydroxyphenylacetate degradation|g__Escherichia.s__Escherichia_fergusonii	0	0	0	3.77237e-07	0	0	0	0	0	0	0	0	0	0	0	0	0	0	0	0	0	0	0	0	0	0	0	0	0	0	0	0	0	0	0	0	0	0	0	0	0	0	0	0	0	0	0	0	0
3-HYDROXYPHENYLACETATE-DEGRADATION-PWY: 4-hydroxyphenylacetate degradation|g__Klebsiella.s__Klebsiella_aerogenes	0	0	0	0	0	0	0	0	0	0	0	0	0	0	0	0	0	0	0	0	0	0	0	0	0	0	0	0	0	0	0	0	0	0	0	0	0	0	0	0	0	0	0	0	0	0	0	0	0
3-HYDROXYPHENYLACETATE-DEGRADATION-PWY: 4-hydroxyphenylacetate degradation|g__Klebsiella.s__Klebsiella_oxytoca	0	0	0	0	0	0	0	0	0	0	0	0	0	0	0	0	0	0	0	0	0	0	0	0	0	0	0	0	0	0	0	0	0	0	0	0	1.10918e-05	0	0	0	0	0	0	1.52763e-06	3.54347e-07	0	0	0	0
3-HYDROXYPHENYLACETATE-DEGRADATION-PWY: 4-hydroxyphenylacetate degradation|g__Klebsiella.s__Klebsiella_pneumoniae	0	0	0	0	0	0	0	0	0	0	0	0	3.48324e-05	0	0	0	0	0	0	0	0	0	0	0	0	0	0	0	0	0	0	0	0	0	0	0	0	0	0	0	0	0	0	0	6.96628e-07	0	0	0	0
3-HYDROXYPHENYLACETATE-DEGRADATION-PWY: 4-hydroxyphenylacetate degradation|g__Klebsiella.s__Klebsiella_quasipneumoniae	0	0	0	0	0	0	0	0	0	0	0	0	0	0	0	0	0	0	0	0	0	0	0	0	0	0	0	0	0	0	0	0	0	0	0	0	0	0	0	0	0	0	0	0	0	0	0	0	0
3-HYDROXYPHENYLACETATE-DEGRADATION-PWY: 4-hydroxyphenylacetate degradation|g__Klebsiella.s__Klebsiella_variicola	0	0	0	0	0	2.20926e-05	0	0	0	0	0	0	0	0	0	0	0	0	0	0	0	0	0	0	0	0	0	0	0	0	0	0	0	0	0	0	0	0	0	0	0	0	0	0	0	0	0	0	0
3-HYDROXYPHENYLACETATE-DEGRADATION-PWY: 4-hydroxyphenylacetate degradation|g__Raoultella.s__Raoultella_planticola	0	0	0	0	0	0	0	0	0	0	0	0	0	0	0	0	0	0	0	0	0	0	0	0	0	0	0	0	0	0	0	0	0	0	0	0	0	0	0	0	0	0	0	0	0	0	0	0	0
3-HYDROXYPHENYLACETATE-DEGRADATION-PWY: 4-hydroxyphenylacetate degradation|g__Salmonella.s__Salmonella_enterica	0	0	0	0	0	0	0	0	0	0	0	0	0	0	0	0	0	0	0	0	0	0	0	0	0	0	0	0	0	0	0	0	0	0	0	0	0	0	0	0	0	0	0	0	0	0	0	0	0
3-HYDROXYPHENYLACETATE-DEGRADATION-PWY: 4-hydroxyphenylacetate degradation|unclassified	0	0	0	0	0	0	0	0	0	0	0	0	0	0	0	0	0	0	0	0	0	0	0	0	0	0	0	0	0	0	0	0	0	0	0	0	0	0	0	0	0	0	0	0	0	0	0	0	0
AEROBACTINSYN-PWY: aerobactin biosynthesis	0	0	0	9.65342e-07	0	0	0	0	0	2.14937e-05	0	0	0	0	0	5.3964e-05	9.42118e-05	0	0	0	0	0	0	0	0	0	0	0	0	0	0	0	0	0	0	0	0	0	0	0	0	0	0	0	0	0	0	0	0
AEROBACTINSYN-PWY: aerobactin biosynthesis|g__Citrobacter.s__Citrobacter_koseri	0	0	0	0	0	0	0	0	0	0	0	0	0	0	0	0	0	0	0	0	0	0	0	0	0	0	0	0	0	0	0	0	0	0	0	0	0	0	0	0	0	0	0	0	0	0	0	0	0
AEROBACTINSYN-PWY: aerobactin biosynthesis|g__Enterobacter.s__Enterobacter_cloacae	0	0	0	0	0	0	0	0	0	0	0	0	0	0	0	0	0	0	0	0	0	0	0	0	0	0	0	0	0	0	0	0	0	0	0	0	0	0	0	0	0	0	0	0	0	0	0	0	0
AEROBACTINSYN-PWY: aerobactin biosynthesis|g__Escherichia.s__Escherichia_coli	0	0	0	0	0	0	0	0	0	2.13054e-05	0	0	0	0	0	4.708e-05	5.94986e-05	0	0	0	0	0	0	0	0	0	0	0	0	0	0	0	0	0	0	0	0	0	0	0	0	0	0	0	0	0	0	0	0
AEROBACTINSYN-PWY: aerobactin biosynthesis|g__Escherichia.s__Escherichia_fergusonii	0	0	0	0	0	0	0	0	0	0	0	0	0	0	0	0	0	0	0	0	0	0	0	0	0	0	0	0	0	0	0	0	0	0	0	0	0	0	0	0	0	0	0	0	0	0	0	0	0
AEROBACTINSYN-PWY: aerobactin biosynthesis|g__Klebsiella.s__Klebsiella_aerogenes	0	0	0	0	0	0	0	0	0	0	0	0	0	0	0	0	0	0	0	0	0	0	0	0	0	0	0	0	0	0	0	0	0	0	0	0	0	0	0	0	0	0	0	0	0	0	0	0	0
AEROBACTINSYN-PWY: aerobactin biosynthesis|g__Klebsiella.s__Klebsiella_oxytoca	0	0	0	0	0	0	0	0	0	0	0	0	0	0	0	0	6.28748e-08	0	0	0	0	0	0	0	0	0	0	0	0	0	0	0	0	0	0	0	0	0	0	0	0	0	0	0	0	0	0	0	0
AEROBACTINSYN-PWY: aerobactin biosynthesis|g__Klebsiella.s__Klebsiella_pneumoniae	0	0	0	0	0	0	0	0	0	0	0	0	0	0	0	0	2.07123e-05	0	0	0	0	0	0	0	0	0	0	0	0	0	0	0	0	0	0	0	0	0	0	0	0	0	0	0	0	0	0	0	0
AEROBACTINSYN-PWY: aerobactin biosynthesis|g__Klebsiella.s__Klebsiella_variicola	0	0	0	0	0	0	0	0	0	0	0	0	0	0	0	0	0	0	0	0	0	0	0	0	0	0	0	0	0	0	0	0	0	0	0	0	0	0	0	0	0	0	0	0	0	0	0	0	0
AEROBACTINSYN-PWY: aerobactin biosynthesis|g__Serratia.s__Serratia_liquefaciens	0	0	0	9.65342e-07	0	0	0	0	0	0	0	0	0	0	0	0	0	0	0	0	0	0	0	0	0	0	0	0	0	0	0	0	0	0	0	0	0	0	0	0	0	0	0	0	0	0	0	0	0
ALLANTOINDEG-PWY: superpathway of allantoin degradation in yeast	0	0	0	0	0	0	0	0	0	0	0	0	0	0	0	0	0	0	0	0	0	0	0	0	0	0	0	0	0	0	0	6.43352e-06	0	0	0	0	0	0	0	0	0	0	0	0	2.60618e-05	0	0	0	0
ALLANTOINDEG-PWY: superpathway of allantoin degradation in yeast|g__Escherichia.s__Escherichia_coli	0	0	0	0	0	0	0	0	0	0	0	0	0	0	0	0	0	0	0	0	0	0	0	0	0	0	0	0	0	0	0	0	0	0	0	0	0	0	0	0	0	0	0	0	7.82415e-06	0	0	0	0
ALLANTOINDEG-PWY: superpathway of allantoin degradation in yeast|g__Klebsiella.s__Klebsiella_aerogenes	0	0	0	0	0	0	0	0	0	0	0	0	0	0	0	0	0	0	0	0	0	0	0	0	0	0	0	0	0	0	0	0	0	0	0	0	0	0	0	0	0	0	0	0	0	0	0	0	0
ALLANTOINDEG-PWY: superpathway of allantoin degradation in yeast|g__Klebsiella.s__Klebsiella_grimontii	0	0	0	0	0	0	0	0	0	0	0	0	0	0	0	0	0	0	0	0	0	0	0	0	0	0	0	0	0	0	0	0	0	0	0	0	0	0	0	0	0	0	0	0	0	0	0	0	0
ALLANTOINDEG-PWY: superpathway of allantoin degradation in yeast|g__Klebsiella.s__Klebsiella_michiganensis	0	0	0	0	0	0	0	0	0	0	0	0	0	0	0	0	0	0	0	0	0	0	0	0	0	0	0	0	0	0	0	0	0	0	0	0	0	0	0	0	0	0	0	0	0	0	0	0	0
ALLANTOINDEG-PWY: superpathway of allantoin degradation in yeast|g__Klebsiella.s__Klebsiella_oxytoca	0	0	0	0	0	0	0	0	0	0	0	0	0	0	0	0	0	0	0	0	0	0	0	0	0	0	0	0	0	0	0	1.21385e-07	0	0	0	0	0	0	0	0	0	0	0	0	0	0	0	0	0
ALLANTOINDEG-PWY: superpathway of allantoin degradation in yeast|g__Klebsiella.s__Klebsiella_pneumoniae	0	0	0	0	0	0	0	0	0	0	0	0	0	0	0	0	0	0	0	0	0	0	0	0	0	0	0	0	0	0	0	0	0	0	0	0	0	0	0	0	0	0	0	0	1.82081e-06	0	0	0	0
ALLANTOINDEG-PWY: superpathway of allantoin degradation in yeast|g__Klebsiella.s__Klebsiella_quasipneumoniae	0	0	0	0	0	0	0	0	0	0	0	0	0	0	0	0	0	0	0	0	0	0	0	0	0	0	0	0	0	0	0	0	0	0	0	0	0	0	0	0	0	0	0	0	0	0	0	0	0
ALLANTOINDEG-PWY: superpathway of allantoin degradation in yeast|g__Klebsiella.s__Klebsiella_variicola	0	0	0	0	0	0	0	0	0	0	0	0	0	0	0	0	0	0	0	0	0	0	0	0	0	0	0	0	0	0	0	0	0	0	0	0	0	0	0	0	0	0	0	0	0	0	0	0	0
ALLANTOINDEG-PWY: superpathway of allantoin degradation in yeast|unclassified	0	0	0	0	0	0	0	0	0	0	0	0	0	0	0	0	0	0	0	0	0	0	0	0	0	0	0	0	0	0	0	0	0	0	0	0	0	0	0	0	0	0	0	0	0	0	0	0	0
ANAEROFRUCAT-PWY: homolactic fermentation	0	0.00016227	0.000274296	0.000170711	0	0.000225603	0.000158426	0	0.000302323	0.000348709	0	0	0.000372374	0	0	0.000301647	0.000237662	0	0	0.000329804	0.000303693	0	0	0.000233576	0	0	0.000309391	0.000212258	0	0	0.00040854	0.00026114	0	0.000257508	0	0	0.00029747	0.000336215	0	0.000205062	0.000355871	0	0	0.000312621	0.000259456	0	0	0	0
ANAEROFRUCAT-PWY: homolactic fermentation|g__Atlantibacter.s__Atlantibacter_hermannii	0	0	0	0	0	0	0	0	0	0	0	0	0	0	0	0	0	0	0	0	0	0	0	0	0	0	0	0	0	0	0	0	0	0	0	0	0	0	0	0	0	0	0	0	0	0	0	0	0
ANAEROFRUCAT-PWY: homolactic fermentation|g__Citrobacter.s__Citrobacter_braakii	0	0	0	0	0	0	0	0	0	0	0	0	0	0	0	0	0	0	0	0	0	0	0	0	0	0	0	0	0	0	0	0	0	0	0	0	0	0	0	0	1.23202e-05	0	0	0	0	0	0	0	0
ANAEROFRUCAT-PWY: homolactic fermentation|g__Citrobacter.s__Citrobacter_freundii	0	0	0	0	0	0	0	0	0	0	0	0	0	0	0	0	0	0	0	0	0	0	0	0	0	0	0	0	0	0	0	0	0	0	0	0	0	0	0	0	2.33053e-05	0	0	0	4.35684e-07	0	0	0	0
ANAEROFRUCAT-PWY: homolactic fermentation|g__Citrobacter.s__Citrobacter_koseri	0	0	0	0	0	0	0	0	0	0	0	0	0	0	0	0	0	0	0	0	0	0	0	0	0	0	0	0	0	0	0	0	0	0	0	0	0	0	0	0	0	0	0	0	0	0	0	0	0
ANAEROFRUCAT-PWY: homolactic fermentation|g__Citrobacter.s__Citrobacter_portucalensis	0	0	0	0	0	0	0	0	0	0	0	0	0	0	0	0	0	0	0	0	0	0	0	0	0	0	0	0	0	0	0	0	0	0	0	0	0	0	0	0	0	0	0	0	0	0	0	0	0
ANAEROFRUCAT-PWY: homolactic fermentation|g__Clostridioides.s__Clostridioides_difficile	0	0	0	0	0	0	0	0	0	0	0	0	0	0	0	0	0	0	0	0	0	0	0	0	0	0	0	0	0	0	0	0	0	0	0	0	0	0	0	0	0	0	0	0	0	0	0	0	0
ANAEROFRUCAT-PWY: homolactic fermentation|g__Enterobacter.s__Enterobacter_mori	0	0	0	0	0	0	0	0	0	0	0	0	0	0	0	0	0	0	0	0	0	0	0	0	0	0	0	0	0	0	0	0	0	0	0	0	0	0	0	0	0	0	0	0	0	0	0	0	0
ANAEROFRUCAT-PWY: homolactic fermentation|g__Escherichia.s__Escherichia_coli	0	0	0	7.9751e-06	0	0	0	0	0.000293807	4.00839e-05	0	0	0	0	0	8.73575e-05	0.000152211	0	0	0	2.03264e-05	0	0	0	0	0	0.000247415	4.1385e-05	0	0	6.81085e-06	9.34951e-05	0	0.000248989	0	0	0	0	0	7.89031e-05	0	0	0	0	5.15469e-05	0	0	0	0
ANAEROFRUCAT-PWY: homolactic fermentation|g__Escherichia.s__Escherichia_fergusonii	0	0	0	0	0	0	0	0	0	0	0	0	0	0	0	0	0	0	0	0	0	0	0	0	0	0	0	0	0	0	0	0	0	0	0	0	0	0	0	0	0	0	0	0	0	0	0	0	0
ANAEROFRUCAT-PWY: homolactic fermentation|g__Escherichia.s__Escherichia_marmotae	0	0	0	0	0	0	0	0	0	0	0	0	0	0	0	0	0	0	0	0	0	0	0	0	0	0	0	0	0	0	0	0	0	0	0	0	0	0	0	0	0	0	0	0	0	0	0	0	0
ANAEROFRUCAT-PWY: homolactic fermentation|g__Haemophilus.s__Haemophilus_parahaemolyticus	0	0	0	0	0	1.22199e-06	0	0	0	0	0	0	0	0	0	0	0	0	0	0	0	0	0	0	0	0	0	0	0	0	0	0	0	0	0	0	0	0	0	0	0	0	0	0	0	0	0	0	0
ANAEROFRUCAT-PWY: homolactic fermentation|g__Haemophilus.s__Haemophilus_paraphrohaemolyticus	0	0	0	0	0	0	0	0	0	0	0	0	0	0	0	0	0	0	0	0	0	0	0	0	0	0	0	0	0	0	0	0	0	0	0	0	0	0	0	0	0	0	0	0	0	0	0	0	0
ANAEROFRUCAT-PWY: homolactic fermentation|g__Klebsiella.s__Klebsiella_aerogenes	0	0	0.000118522	0	0	0	0	0	0	0	0	0	0	0	0	0	0	0	0	0	0	0	0	0	0	0	0	0	0	0	0	0	0	0	0	0	0	0	0	0	0	0	0	0	0	0	0	0	0
ANAEROFRUCAT-PWY: homolactic fermentation|g__Klebsiella.s__Klebsiella_grimontii	0	0	0	0	0	0	0	0	0	0	0	0	0	0	0	0	0	0	0	0	0	0	0	0	0	0	0	0	0	0	0	0	0	0	0	0	0	0	0	0	0	0	0	0	0	0	0	0	0
ANAEROFRUCAT-PWY: homolactic fermentation|g__Klebsiella.s__Klebsiella_michiganensis	0	0	0	0	0	0	0	0	0	0	0	0	0	0	0	0	0	0	0	7.18017e-05	0	0	0	0	0	0	0	0	0	0	0	1.48565e-06	0	0	0	0	0	0	0	0	1.17102e-06	0	0	0	0	0	0	0	0
ANAEROFRUCAT-PWY: homolactic fermentation|g__Klebsiella.s__Klebsiella_oxytoca	0	0	0	0	0	0	0	0	0	0	0	0	0	0	0	0	0	0	0	1.35576e-05	8.31992e-07	0	0	0	0	0	0	0	0	0	0	9.71431e-07	0	0	0	0	0.000117826	6.16615e-05	0	0	9.14181e-07	0	0	3.95491e-06	4.10323e-07	0	0	0	0
ANAEROFRUCAT-PWY: homolactic fermentation|g__Klebsiella.s__Klebsiella_pneumoniae	0	0	0	0	0	6.76103e-07	0	0	0	0	0	0	0.000219219	0	0	0	0	0	0	0	0	0	0	0	0	0	0	0	0	0	0	0	0	0	0	0	0	0	0	0	0	0	0	0	1.1905e-05	0	0	0	0
ANAEROFRUCAT-PWY: homolactic fermentation|g__Klebsiella.s__Klebsiella_quasipneumoniae	0	0	0	0	0	0	0	0	0	0	0	0	0	0	0	0	0	0	0	0	0	0	0	0	0	0	0	0	0	0	0	0	0	0	0	0	0	0	0	0	0	0	0	0	0	0	0	0	0
ANAEROFRUCAT-PWY: homolactic fermentation|g__Klebsiella.s__Klebsiella_variicola	0	0	1.00656e-06	0	0	0.000132669	0	0	0	0	0	0	0	0	0	0	0	0	0	0	4.55543e-07	0	0	0	0	0	0	0	0	0	0	0	0	0	0	0	0	0	0	0	0	0	0	0	0	0	0	0	0
ANAEROFRUCAT-PWY: homolactic fermentation|g__Kluyvera.s__Kluyvera_cryocrescens	0	0	0	0	0	0	0	0	0	0	0	0	0	0	0	0	0	0	0	0	0	0	0	0	0	0	0	0	0	0	0	0	0	0	0	0	0	0	0	0	0	0	0	0	0	0	0	0	0
ANAEROFRUCAT-PWY: homolactic fermentation|g__Kosakonia.s__Kosakonia_cowanii	0	0	0	0	0	0	0	0	0	0	0	0	0	0	0	0	0	0	0	0	0	0	0	0	0	0	0	0	0	0	0	0	0	0	0	0	0	0	0	0	0	0	0	0	0	0	0	0	0
ANAEROFRUCAT-PWY: homolactic fermentation|g__Lactobacillus.s__Lactobacillus_casei_group	0	0	0	0	0	0	0	0	0	0	0	0	0	0	0	0	0	0	0	0	0	0	0	0	0	0	0	0	0	0	0	0	0	0	0	0	0	0	0	0	0	0	0	0	0	0	0	0	0
ANAEROFRUCAT-PWY: homolactic fermentation|g__Lactobacillus.s__Lactobacillus_rhamnosus	0	0	0	0	0	0	0	0	0	0	0	0	0	0	0	0	0	0	0	2.39428e-05	3.59059e-06	0	0	0	0	0	0	0	0	0	3.33392e-06	0	0	0	0	0	0	0	0	0	0	0	0	0	0	0	0	0	0
ANAEROFRUCAT-PWY: homolactic fermentation|g__Leclercia.s__Leclercia_adecarboxylata	0	0	0	0	0	0	0	0	0	0	0	0	0	0	0	0	0	0	0	0	0	0	0	0	0	0	0	0	0	0	0	7.5416e-08	0	0	0	0	0	0	0	0	0	0	0	0	0	0	0	0	0
ANAEROFRUCAT-PWY: homolactic fermentation|g__Pantoea.s__Pantoea_sesami	0	0	0	0	0	0	0	0	0	0	0	0	0	0	0	0	0	0	0	0	0	0	0	0	0	0	4.28586e-07	5.28865e-06	0	0	0	0	0	0	0	0	0	0	0	0	0	0	0	0	0	0	0	0	0
ANAEROFRUCAT-PWY: homolactic fermentation|g__Pluralibacter.s__Pluralibacter_gergoviae	0	0	0	0	0	0	0	0	0	0	0	0	0	0	0	0	0	0	0	0	0	0	0	0	0	0	0	0	0	0	0	0	0	0	0	0	0	0	0	0	0	0	0	0	0	0	0	0	0
ANAEROFRUCAT-PWY: homolactic fermentation|g__Raoultella.s__Raoultella_ornithinolytica	0	0	0	0	0	0	0	0	0	0	0	0	0	0	0	0	0	0	0	0	0	0	0	0	0	0	0	0	0	0	0	0	0	0	0	0	0	0	0	0	0	0	0	0	0	0	0	0	0
ANAEROFRUCAT-PWY: homolactic fermentation|g__Raoultella.s__Raoultella_planticola	0	0	0	0	0	0	0	0	0	0	0	0	0	0	0	0	0	0	0	0	0	0	0	0	0	0	0	0	0	0	0	0	0	0	0	0	0	0	0	0	0	0	0	0	0	0	0	0	0
ANAEROFRUCAT-PWY: homolactic fermentation|g__Salmonella.s__Salmonella_enterica	0	0	0	0	0	0	0	0	0	0	0	0	0	0	0	0	0	0	0	0	0	0	0	0	0	0	0	0	0	0	0	0	0	0	0	0	0	0	0	0	0	0	0	0	0	0	0	0	0
ANAEROFRUCAT-PWY: homolactic fermentation|g__Serratia.s__Serratia_marcescens	0	0	0	0	0	0	0	0	0	0	0	0	0	0	0	0	0	0	0	0	0	0	0	0	0	0	0	0	0	0	0	0	0	0	0	0	0	0	0	0	0	0	0	0	0	0	0	0	0
ANAEROFRUCAT-PWY: homolactic fermentation|g__Serratia.s__Serratia_nematodiphila	0	0	0	0	0	0	0	0	0	0	0	0	0	0	0	0	0	0	0	0	0	0	0	0	0	0	0	0	0	0	0	0	0	0	0	0	0	0	0	0	0	0	0	0	0	0	0	0	0
ANAEROFRUCAT-PWY: homolactic fermentation|g__Serratia.s__Serratia_ureilytica	0	0	0	0	0	0	0	0	0	0	0	0	0	0	0	0	0	0	0	0	0	0	0	0	0	0	0	0	0	0	0	0	0	0	0	0	0	0	0	0	0	0	0	0	0	0	0	0	0
ANAEROFRUCAT-PWY: homolactic fermentation|g__Staphylococcus.s__Staphylococcus_aureus	0	0	0	0	0	0	0	0	0	0	0	0	0	0	0	0	0	0	0	0	0	0	0	0	0	0	0	0	0	0	0	0	0	0	0	0	0	0	0	0	0	0	0	0	0	0	0	0	0
ANAEROFRUCAT-PWY: homolactic fermentation|g__Staphylococcus.s__Staphylococcus_epidermidis	0	0	0	0	0	0	0	0	0	0	0	0	0	0	0	0	0	0	0	0	0	0	0	0	0	0	0	0	0	0	0	0	0	0	0	0	0	0	0	0	0	0	0	0	0	0	0	0	0
ANAEROFRUCAT-PWY: homolactic fermentation|g__Streptococcus.s__Streptococcus_pneumoniae	0	0	0	0	0	1.26492e-06	0	0	0	0	0	0	0	0	0	0	0	0	0	0	0	0	0	0	0	0	0	0	0	0	0	0	0	0	0	0	3.36926e-07	0	0	0	0	0	0	0	0	0	0	0	0
ANAEROFRUCAT-PWY: homolactic fermentation|unclassified	0	6.81757e-06	0	3.11993e-06	0	0	0	0	2.58236e-07	1.63338e-05	0	0	0	0	0	0	3.48916e-06	0	0	0	2.91279e-06	0	0	9.36459e-06	0	0	0	0	0	0	4.57945e-06	1.57022e-05	0	0	0	0	0	0	0	0	0	0	0	0	0	0	0	0	0
ANAGLYCOLYSIS-PWY: glycolysis III (from glucose)	0	0.000342151	0.000398098	0.000403712	0	0.000255874	0.000219821	0	0.000358956	0.000413098	0	0	0.000458182	0	0	0.000385119	0.000263478	0	0	0.000434169	0.000465144	0	0	0.000416349	0	0	0.000438827	0.00039102	0	0	0.000494218	0.000428434	0	0.000303604	0	0	0.000401696	0.000448288	0	0.00030046	0.000399329	0	0	0.000423683	0.000378409	0	0	0	0
ANAGLYCOLYSIS-PWY: glycolysis III (from glucose)|g__Actinomyces.s__Actinomyces_sp_HMSC035G02	0	0	0	0	0	0	0	0	0	0	0	0	0	0	0	0	0	0	0	0	0	0	0	0	0	0	0	0	0	0	0	0	0	0	0	0	0	0	0	0	0	0	0	0	1.3969e-06	0	0	0	0
ANAGLYCOLYSIS-PWY: glycolysis III (from glucose)|g__Actinomyces.s__Actinomyces_sp_HPA0247	0	0	0	0	0	0	0	0	0	0	0	0	0	0	0	0	0	0	0	0	0	0	0	0	0	0	0	0	0	0	0	0	0	0	0	0	0	2.04588e-06	0	0	0	0	0	0	0	0	0	0	0
ANAGLYCOLYSIS-PWY: glycolysis III (from glucose)|g__Anaerostipes.s__Anaerostipes_hadrus	0	0	0	0	0	0	0	0	0	0	0	0	0	0	0	0	0	0	0	0	0	0	0	0	0	0	0	0	0	0	0	0	0	0	0	0	0	0	0	0	0	0	0	0	0	0	0	0	0
ANAGLYCOLYSIS-PWY: glycolysis III (from glucose)|g__Anaerotruncus.s__Anaerotruncus_colihominis	0	0	0	0	0	0	0	0	0	0	0	0	0	0	0	0	0	0	0	0	0	0	0	0	0	0	0	0	0	0	0	0	0	0	0	0	0	0	0	0	0	0	0	0	0	0	0	0	0
ANAGLYCOLYSIS-PWY: glycolysis III (from glucose)|g__Atlantibacter.s__Atlantibacter_hermannii	0	0	0	0	0	0	0	0	0	0	0	0	0	0	0	0	0	0	0	0	0	0	0	0	0	0	0	0	0	0	0	0	0	0	0	0	0	0	0	0	0	0	0	0	0	0	0	0	0
ANAGLYCOLYSIS-PWY: glycolysis III (from glucose)|g__Bacteroides.s__Bacteroides_cellulosilyticus	0	0	0	0	0	0	0	0	0	0	0	0	0	0	0	0	0	0	0	0	0	0	0	0	0	0	0	0	0	0	0	0	0	0	0	0	0	0	0	0	0	0	0	0	0	0	0	0	0
ANAGLYCOLYSIS-PWY: glycolysis III (from glucose)|g__Bacteroides.s__Bacteroides_fragilis	0	0	0	0	0	0	0	0	0	0	0	0	0	0	0	0	0	0	0	0	0	0	0	0	0	0	0	0	0	0	0	0	0	0	0	0	0	0	0	0	0	0	0	0.000100803	0	0	0	0	0
ANAGLYCOLYSIS-PWY: glycolysis III (from glucose)|g__Bifidobacterium.s__Bifidobacterium_longum	0	0	0	0	0	0	0	0	0	0	0	0	0	0	0	0	0	0	0	0	0	0	0	0	0	0	0	0	0	0	0	0	0	0	0	0	0	0	0	0	0	0	0	0	2.14939e-05	0	0	0	0
ANAGLYCOLYSIS-PWY: glycolysis III (from glucose)|g__Blautia.s__Blautia_coccoides	0	0	0	0	0	0	0	0	0	0	0	0	0	0	0	0	0	0	0	0	0	0	0	0	0	0	0	0	0	0	0	6.15575e-07	0	0	0	0	0	0	0	0	0	0	0	0	0	0	0	0	0
ANAGLYCOLYSIS-PWY: glycolysis III (from glucose)|g__Blautia.s__Blautia_obeum	0	0	0	0	0	0	0	0	0	0	0	0	0	0	0	0	0	0	0	0	0	0	0	0	0	0	0	0	0	0	0	0	0	0	0	0	0	0	0	0	0	0	0	0	0	0	0	0	0
ANAGLYCOLYSIS-PWY: glycolysis III (from glucose)|g__Blautia.s__Blautia_wexlerae	0	0	0	0	0	0	0	0	0	0	0	0	0	0	0	0	0	0	0	0	1.57732e-06	0	0	5.18069e-06	0	0	0	0	0	0	0	0	0	0	0	0	0	0	0	0	0	0	0	0	0	0	0	0	0
ANAGLYCOLYSIS-PWY: glycolysis III (from glucose)|g__Blautia.s__Ruminococcus_gnavus	0	0	0	0	0	0	0	0	0	0	0	0	0	0	0	0	0	0	0	0	0	0	0	0	0	0	0	0	0	0	0	0	0	0	0	0	0	0	0	0	0	0	0	0	0	0	0	0	0
ANAGLYCOLYSIS-PWY: glycolysis III (from glucose)|g__Blautia.s__Ruminococcus_torques	0	0	0	0	0	0	0	0	0	0	0	0	0	0	0	0	0	0	0	0	0	0	0	6.95965e-06	0	0	0	0	0	0	0	0	0	0	0	0	0	0	0	0	0	0	0	0	0	0	0	0	0
ANAGLYCOLYSIS-PWY: glycolysis III (from glucose)|g__Cedecea.s__Cedecea_lapagei	0	0	0	0	0	0	0	0	0	0	0	0	0	0	0	0	0	0	0	0	0	0	0	0	0	0	0	0	0	0	0	0	0	0	0	0	0	0	0	0	0	0	0	0	0	0	0	0	0
ANAGLYCOLYSIS-PWY: glycolysis III (from glucose)|g__Citrobacter.s__Citrobacter_braakii	0	0	0	0	0	0	0	0	0	0	0	0	0	0	0	0	0	0	0	0	0	0	0	0	0	0	0	0	0	0	0	0	0	0	0	0	0	0	0	0	3.16937e-05	0	0	0	0	0	0	0	0
ANAGLYCOLYSIS-PWY: glycolysis III (from glucose)|g__Citrobacter.s__Citrobacter_freundii	0	0	0	9.0481e-07	0	0	0	0	0	0	0	0	0	0	0	0	0	0	0	0	0	0	0	0	0	0	0	0	0	0	0	0	0	0	0	0	0	0	0	0	6.79816e-05	0	0	0	7.84745e-07	0	0	0	0
ANAGLYCOLYSIS-PWY: glycolysis III (from glucose)|g__Citrobacter.s__Citrobacter_koseri	0	0	0	0	0	0	0	0	0	0	0	0	0	0	0	0	0	0	0	0	0	0	0	0	0	0	0	0	0	0	0	0	0	0	0	0	0	0	0	0	0	0	0	0	0	0	0	0	0
ANAGLYCOLYSIS-PWY: glycolysis III (from glucose)|g__Citrobacter.s__Citrobacter_portucalensis	0	0	0	0	0	0	0	0	0	0	0	0	0	0	0	0	0	0	0	0	0	0	0	0	0	0	0	0	0	0	0	0	0	0	0	0	0	0	0	0	0	0	0	0	0	0	0	0	0
ANAGLYCOLYSIS-PWY: glycolysis III (from glucose)|g__Citrobacter.s__Citrobacter_youngae	0	0	0	0	0	0	0	0	0	0	0	0	0	0	0	0	0	0	0	0	0	0	0	0	0	0	0	0	0	0	0	0	0	0	0	0	0	0	0	0	0	0	0	0	0	0	0	0	0
ANAGLYCOLYSIS-PWY: glycolysis III (from glucose)|g__Clostridioides.s__Clostridioides_difficile	0	0	0	0	0	0	0	0	0	0	0	0	0	0	0	0	0	0	0	0	0	0	0	0	0	0	0	0	0	0	0	0	0	0	0	0	0	0	0	0	0	0	0	0	0	0	0	0	0
ANAGLYCOLYSIS-PWY: glycolysis III (from glucose)|g__Clostridium.s__Clostridium_baratii	0	0	0	0	0	0	0	0	0	0	0	0	0	0	0	0	0	0	0	0	0	0	0	0	0	0	0	0	0	0	0	0	0	0	0	0	0	0	0	0	0	0	0	0	0	0	0	0	0
ANAGLYCOLYSIS-PWY: glycolysis III (from glucose)|g__Clostridium.s__Clostridium_butyricum	0	0	0	0	0	0	0	0	0	0	0	0	0	0	0	0	0	0	0	0	0	0	0	0	0	0	0	0	0	0	0	0	0	0	0	0	0	0	0	0	0	0	0	0	0	0	0	0	0
ANAGLYCOLYSIS-PWY: glycolysis III (from glucose)|g__Clostridium.s__Clostridium_disporicum	0	0	0	0	0	0	0	0	0	0	0	0	0	0	0	0	0	0	0	0	0	0	0	0	0	0	5.64063e-06	0	0	0	0	0	0	0	0	0	0	0	0	0	0	0	0	0	0	0	0	0	0
ANAGLYCOLYSIS-PWY: glycolysis III (from glucose)|g__Clostridium.s__Clostridium_perfringens	0	0	0	0	0	0	0	0	2.81259e-06	0	0	0	0	0	0	0	0	0	0	0	0	0	0	0	0	0	4.66339e-06	0	0	0	0	0	0	0	0	0	0	0	0	0	0	0	0	0	0	0	0	0	0
ANAGLYCOLYSIS-PWY: glycolysis III (from glucose)|g__Collinsella.s__Collinsella_aerofaciens	0	0	0	0	0	0	0	0	0	0	0	0	0	0	0	0	0	0	0	0	0	0	0	0	0	0	0	0	0	0	0	0	0	0	0	0	0	0	0	0	0	0	0	0	0	0	0	0	0
ANAGLYCOLYSIS-PWY: glycolysis III (from glucose)|g__Corynebacterium.s__Corynebacterium_kefirresidentii	0	0	0	0	0	0	0	0	0	0	0	0	0	0	0	0	0	0	0	0	0	0	0	0	0	0	0	0	0	0	0	0	0	0	0	0	0	0	0	0	0	0	0	0	0	0	0	0	0
ANAGLYCOLYSIS-PWY: glycolysis III (from glucose)|g__Corynebacterium.s__Corynebacterium_kroppenstedtii	0	0	0	0	0	0	0	0	0	0	0	0	0	0	0	0	0	0	0	0	0	0	0	0	0	0	0	0	0	0	0	0	0	0	0	0	0	0	0	0	0	0	0	0	0	0	0	0	0
ANAGLYCOLYSIS-PWY: glycolysis III (from glucose)|g__Eisenbergiella.s__Eisenbergiella_tayi	0	0	0	0	0	0	0	0	0	0	0	0	0	0	0	0	0	0	0	0	0	0	0	0	0	0	0	0	0	0	0	0	0	0	0	0	0	0	0	0	0	0	0	0	0	0	0	0	0
ANAGLYCOLYSIS-PWY: glycolysis III (from glucose)|g__Enterobacter.s__Enterobacter_cloacae	0	0	0	0	0	0	0	0	0	0	0	0	0	0	0	0	0	0	0	0	0	0	0	0	0	0	0	0	0	0	0	9.62332e-07	0	0	0	0	0	0	0	0	5.52175e-06	0	0	0	2.61373e-06	0	0	0	0
ANAGLYCOLYSIS-PWY: glycolysis III (from glucose)|g__Enterobacter.s__Enterobacter_mori	0	0	0	0	0	0	0	0	0	0	0	0	0	0	0	0	0	0	0	0	0	0	0	0	0	0	0	0	0	0	0	0	0	0	0	0	0	0	0	0	0	0	0	0	0	0	0	0	0
ANAGLYCOLYSIS-PWY: glycolysis III (from glucose)|g__Enterococcus.s__Enterococcus_avium	0	0	0	0	0	0	0	0	0	0	0	0	0	0	0	0	0	0	0	0	0	0	0	0	0	0	0	0	0	0	0	0	0	0	0	0	0	0	0	0	0	0	0	0	0	0	0	0	0
ANAGLYCOLYSIS-PWY: glycolysis III (from glucose)|g__Enterococcus.s__Enterococcus_durans	0	0	0	0	0	0	0	0	0	0	0	0	0	0	0	0	0	0	0	0	0	0	0	0	0	0	0	0	0	0	0	0	0	0	0	0	0	0	0	0	0	0	0	0	0	0	0	0	0
ANAGLYCOLYSIS-PWY: glycolysis III (from glucose)|g__Enterococcus.s__Enterococcus_faecium	0	0	0	0	0	0	0	0	0	0	0	0	0	0	0	0	0	0	0	0	0	0	0	0	0	0	0	0	0	0	0	0	0	0	0	0	0	0	0	0	0	0	0	0	0	0	0	0	0
ANAGLYCOLYSIS-PWY: glycolysis III (from glucose)|g__Enterococcus.s__Enterococcus_raffinosus	0	0	0	0	0	0	0	0	0	0	0	0	0	0	0	0	0	0	0	0	0	0	0	0	0	0	0	0	0	0	0	0	0	0	0	0	0	0	0	0	0	0	0	0	0	0	0	0	0
ANAGLYCOLYSIS-PWY: glycolysis III (from glucose)|g__Escherichia.s__Escherichia_coli	0	0	0	1.20861e-05	0	0	0	0	0.000342479	4.42376e-05	0	0	0	0	0	9.65464e-05	0.000166699	0	0	0	2.32125e-05	0	0	0	0	0	0.000361781	6.79132e-05	0	0	9.02314e-06	0.000108034	0	0.000287392	0	0	0	0	0	0.000122467	0	0	0	0	6.9749e-05	0	0	0	0
ANAGLYCOLYSIS-PWY: glycolysis III (from glucose)|g__Escherichia.s__Escherichia_fergusonii	0	0	0	0	0	0	0	0	0	0	0	0	0	0	0	0	0	0	0	0	0	0	0	0	0	0	0	0	0	0	0	8.66785e-07	0	0	0	0	0	0	0	0	0	0	0	0	0	0	0	0	0
ANAGLYCOLYSIS-PWY: glycolysis III (from glucose)|g__Escherichia.s__Escherichia_marmotae	0	0	0	0	0	0	0	0	0	0	0	0	0	0	0	0	0	0	0	0	0	0	0	0	0	0	0	0	0	0	0	0	0	0	0	0	0	0	0	0	0	0	0	0	0	0	0	0	0
ANAGLYCOLYSIS-PWY: glycolysis III (from glucose)|g__Eubacterium.s__Eubacterium_callanderi	0	0	0	0	0	0	0	0	0	1.3228e-06	0	0	0	0	0	0	0	0	0	0	0	0	0	0	0	0	0	0	0	0	0	0	0	0	0	0	0	0	0	0	0	0	0	0	0	0	0	0	0
ANAGLYCOLYSIS-PWY: glycolysis III (from glucose)|g__Eubacterium.s__Eubacterium_eligens	0	0	0	0	0	0	0	0	0	0	0	0	0	0	0	0	0	0	0	0	0	0	0	0	0	0	0	0	0	0	0	0	0	0	0	0	0	0	0	0	0	0	0	0	0	0	0	0	0
ANAGLYCOLYSIS-PWY: glycolysis III (from glucose)|g__Faecalibacterium.s__Faecalibacterium_prausnitzii	0	0	0	0	0	0	0	0	0	0	0	0	0	0	0	0	0	0	0	0	0	0	0	0	0	0	0	0	0	0	0	6.64439e-05	0	0	0	0	0	0	0	0	0	0	0	0	0	0	0	0	0
ANAGLYCOLYSIS-PWY: glycolysis III (from glucose)|g__Flavonifractor.s__Flavonifractor_plautii	0	0	0	0	0	0	0	0	0	1.51273e-05	0	0	0	0	0	0	0	0	0	0	0	0	0	8.19638e-06	0	0	0	0	0	0	0	1.96144e-05	0	0	0	0	0	0	0	0	0	0	0	0	0	0	0	0	0
ANAGLYCOLYSIS-PWY: glycolysis III (from glucose)|g__Fusicatenibacter.s__Fusicatenibacter_saccharivorans	0	0	0	0	0	0	0	0	0	0	0	0	0	0	0	0	0	0	0	0	0	0	0	0	0	0	0	0	0	0	0	0	0	0	0	0	0	0	0	0	0	0	0	0	0	0	0	0	0
ANAGLYCOLYSIS-PWY: glycolysis III (from glucose)|g__Haemophilus.s__Haemophilus_haemolyticus	0	0	0	0	0	0	0	0	0	0	0	0	0	0	0	0	0	0	0	0	0	0	0	0	0	0	0	0	0	0	0	0	0	0	0	0	0	0	0	0	1.65643e-06	0	0	0	0	0	0	0	0
ANAGLYCOLYSIS-PWY: glycolysis III (from glucose)|g__Haemophilus.s__Haemophilus_parahaemolyticus	0	0	0	0	0	1.74392e-06	0	0	0	0	0	0	0	0	0	0	0	0	0	0	0	0	0	0	0	0	0	0	0	0	0	0	0	0	0	0	0	0	0	0	0	0	0	0	0	0	0	0	0
ANAGLYCOLYSIS-PWY: glycolysis III (from glucose)|g__Haemophilus.s__Haemophilus_parainfluenzae	0	0	0	0	0	0	0	0	0	0	0	0	1.12942e-05	0	0	0	0	0	0	0	5.21172e-06	0	0	0	0	0	3.25063e-06	0	0	0	0	0	0	0	0	0	0	0	0	0	9.73794e-06	0	0	0	0	0	0	0	0
ANAGLYCOLYSIS-PWY: glycolysis III (from glucose)|g__Haemophilus.s__Haemophilus_paraphrohaemolyticus	0	0	0	0	0	0	0	0	0	0	0	0	0	0	0	0	0	0	0	0	0	0	0	0	0	0	0	0	0	0	0	0	0	0	0	0	0	0	0	0	0	0	0	0	0	0	0	0	0
ANAGLYCOLYSIS-PWY: glycolysis III (from glucose)|g__Hungatella.s__Hungatella_hathewayi	0	0	0	0	0	0	0	0	0	8.48701e-06	0	0	0	0	0	0	0	0	0	0	0	0	0	0	0	0	0	0	0	0	0	2.29019e-05	0	0	0	0	0	0	0	0	0	0	0	0	0	0	0	0	0
ANAGLYCOLYSIS-PWY: glycolysis III (from glucose)|g__Klebsiella.s__Klebsiella_aerogenes	0	0	0.000142393	0	0	0	0	0	0	0	0	0	0	0	0	0	0	0	0	0	0	0	0	0	0	0	0	0	0	0	0	0	0	0	0	0	0	0	0	0	0	0	0	0	0	0	0	0	0
ANAGLYCOLYSIS-PWY: glycolysis III (from glucose)|g__Klebsiella.s__Klebsiella_grimontii	0	0	0	0	0	0	0	0	0	0	0	0	0	0	0	0	0	0	0	0	0	0	0	0	0	0	0	0	0	0	0	0	0	0	0	0	0	0	0	0	0	0	0	0	0	0	0	0	0
ANAGLYCOLYSIS-PWY: glycolysis III (from glucose)|g__Klebsiella.s__Klebsiella_michiganensis	0	0	0	0	0	0	0	0	0	0	0	0	0	0	0	0	0	0	0	8.4117e-05	0	0	0	0	0	0	0	0	0	0	0	2.39535e-06	0	0	0	0	0	0	0	0	3.04549e-06	0	0	0	0	0	0	0	0
ANAGLYCOLYSIS-PWY: glycolysis III (from glucose)|g__Klebsiella.s__Klebsiella_oxytoca	0	0	0	0	0	0	0	0	0	0	0	0	0	0	0	0	0	0	0	1.53322e-05	1.03253e-06	0	0	0	0	0	0	0	0	0	0	2.08131e-06	0	0	0	0	0.000142677	7.65151e-05	0	0	1.29421e-06	0	0	5.09296e-06	5.85652e-07	0	0	0	0
ANAGLYCOLYSIS-PWY: glycolysis III (from glucose)|g__Klebsiella.s__Klebsiella_pneumoniae	0	0	0	0	0	3.59278e-05	0	0	0	0	0	0	0.000280981	0	0	0	0	0	0	0	0	0	0	0	0	0	0	0	0	0	0	0	0	0	0	0	0	0	0	0	0	0	0	0	1.68439e-05	0	0	0	0
ANAGLYCOLYSIS-PWY: glycolysis III (from glucose)|g__Klebsiella.s__Klebsiella_quasipneumoniae	0	0	0	0	0	2.24982e-06	0	0	0	0	0	0	0	0	0	0	0	0	0	0	0	0	0	0	0	0	0	0	0	0	0	0	0	0	0	0	0	0	0	0	0	0	0	0	0	0	0	0	0
ANAGLYCOLYSIS-PWY: glycolysis III (from glucose)|g__Klebsiella.s__Klebsiella_variicola	0	0	1.24625e-06	0	0	0.000161434	0	0	0	0	0	0	0	0	0	0	0	0	0	0	5.89258e-07	0	0	0	0	0	0	0	0	0	0	0	0	0	0	0	0	0	0	0	0	0	0	0	0	0	0	0	0
ANAGLYCOLYSIS-PWY: glycolysis III (from glucose)|g__Kluyvera.s__Kluyvera_cryocrescens	0	0	0	0	0	0	0	0	0	0	0	0	0	0	0	0	0	0	0	0	0	0	0	0	0	0	0	0	0	0	0	0	0	0	0	0	0	0	0	0	0	0	0	0	0	0	0	0	0
ANAGLYCOLYSIS-PWY: glycolysis III (from glucose)|g__Kosakonia.s__Kosakonia_cowanii	0	0	0	0	0	0	0	0	0	0	0	0	0	0	0	0	0	0	0	0	0	0	0	0	0	0	0	0	0	0	0	0	0	0	0	0	0	0	0	0	0	0	0	0	0	0	0	0	0
ANAGLYCOLYSIS-PWY: glycolysis III (from glucose)|g__Lachnoclostridium.s__Clostridium_aldenense	0	0	0	0	0	0	0	0	0	0	0	0	0	0	0	0	0	0	0	0	0	0	0	0	0	0	0	0	0	0	0.000120469	2.67807e-06	0	0	0	0	0	0	0	0	0	0	0	0	0	0	0	0	0
ANAGLYCOLYSIS-PWY: glycolysis III (from glucose)|g__Lachnoclostridium.s__Clostridium_citroniae	0	0	0	0	0	0	0	0	0	0	0	0	0	0	0	0	0	0	0	0	0	0	0	1.51097e-06	0	0	0	0	0	0	0	4.31225e-06	0	0	0	0	0	0	0	0	0	0	0	0	0	0	0	0	0
ANAGLYCOLYSIS-PWY: glycolysis III (from glucose)|g__Lachnoclostridium.s__Clostridium_clostridioforme	0	0	0	0	0	0	0	0	0	0	0	0	0	0	0	0	0	0	0	0	0	0	0	1.20933e-05	0	0	0	0	0	0	0	2.59551e-06	0	0	0	0	0	0	0	0	0	0	0	0	0	0	0	0	0
ANAGLYCOLYSIS-PWY: glycolysis III (from glucose)|g__Lachnospiraceae_unclassified.s__Eubacterium_rectale	0	0	0	0	0	0	0	0	0	0	0	0	0	0	0	0	0	0	0	0	0	0	0	0	0	0	0	0	0	0	0	0	0	0	0	0	0	0	0	0	0	0	0	0	0	0	0	0	0
ANAGLYCOLYSIS-PWY: glycolysis III (from glucose)|g__Lactobacillus.s__Lactobacillus_casei_group	0	0	0	0	0	0	0	0	0	0	0	0	0	0	0	0	0	0	0	0	0	0	0	0	0	0	0	0	0	0	0	0	0	0	0	0	0	0	0	0	0	0	0	0	0	0	0	0	0
ANAGLYCOLYSIS-PWY: glycolysis III (from glucose)|g__Lactobacillus.s__Lactobacillus_rhamnosus	0	0	0	0	0	0	0	0	0	0	0	0	0	0	0	0	0	0	0	2.91802e-05	3.61147e-06	0	0	0	0	0	0	0	0	0	4.00241e-06	0	0	0	0	0	0	2.36527e-06	0	0	0	0	0	0	0	0	0	0	0
ANAGLYCOLYSIS-PWY: glycolysis III (from glucose)|g__Leclercia.s__Leclercia_adecarboxylata	0	0	0	0	0	0	0	0	0	0	0	0	0	0	0	0	0	0	0	0	0	0	0	0	0	0	0	0	0	0	0	3.51782e-07	0	0	0	0	0	0	0	0	8.92724e-07	0	0	0	0	0	0	0	0
ANAGLYCOLYSIS-PWY: glycolysis III (from glucose)|g__Morganella.s__Morganella_morganii	0	0	0	0	0	0	0	0	0	0	0	0	0	0	0	0	0	0	0	0	0	0	0	0	0	0	0	0	0	0	0	0	0	0	0	0	0	0	0	0	0	0	0	0	0	0	0	0	0
ANAGLYCOLYSIS-PWY: glycolysis III (from glucose)|g__Pantoea.s__Pantoea_dispersa	0	0	0	0	0	0	0	0	0	0	0	0	0	0	0	0	0	0	0	0	0	0	0	0	0	0	0	0	0	0	0	0	0	0	0	0	0	0	0	0	0	0	0	0	0	0	0	0	0
ANAGLYCOLYSIS-PWY: glycolysis III (from glucose)|g__Pantoea.s__Pantoea_sesami	0	0	0	0	0	0	0	0	0	0	0	0	0	0	0	0	0	0	0	0	0	0	0	0	0	0	4.83874e-07	8.0113e-06	0	0	0	0	0	0	0	0	0	0	0	0	0	0	0	0	0	0	0	0	0
ANAGLYCOLYSIS-PWY: glycolysis III (from glucose)|g__Parabacteroides.s__Parabacteroides_distasonis	0	0	0	0	0	0	0	0	0	0	0	0	0	0	0	0	0	0	0	0	0	0	0	0	0	0	0	0	0	0	0	0	0	0	0	0	0.000151302	1.22386e-05	0	0	0	0	0	0	0	0	0	0	0
ANAGLYCOLYSIS-PWY: glycolysis III (from glucose)|g__Parabacteroides.s__Parabacteroides_johnsonii	0	0	0	0	0	0	0	0	0	0	0	0	0	0	0	0	0	0	0	0	0	0	0	0	0	0	0	0	0	0	0	0	0	0	0	0	1.11314e-05	0	0	0	0	0	0	0	0	0	0	0	0
ANAGLYCOLYSIS-PWY: glycolysis III (from glucose)|g__Pluralibacter.s__Pluralibacter_gergoviae	0	0	0	0	0	0	0	0	0	0	0	0	0	0	0	0	0	0	0	0	0	0	0	0	0	0	0	0	0	0	0	0	0	0	0	0	0	0	0	0	0	0	0	0	0	0	0	0	0
ANAGLYCOLYSIS-PWY: glycolysis III (from glucose)|g__Prevotella.s__Prevotella_copri	0	0	0	0	0	0	0	0	0	0	0	0	0	0	0	0	0	0	0	0	0	0	0	0	0	0	0	0	0	0	0	0	0	0	0	0	0	0	0	0	0	0	0	0	0	0	0	0	0
ANAGLYCOLYSIS-PWY: glycolysis III (from glucose)|g__Prevotella.s__Prevotella_timonensis	0	0	0	0	0	0	0	0	0	0	0	0	0	0	0	0	0	0	0	0	0	0	0	0	0	0	0	0	0	0	0	0	0	0	0	0	0	0	0	0	0	0	0	0	0	0	0	0	0
ANAGLYCOLYSIS-PWY: glycolysis III (from glucose)|g__Raoultella.s__Raoultella_ornithinolytica	0	0	0	0	0	0	0	0	0	0	0	0	0	0	0	0	0	0	0	0	0	0	0	0	0	0	0	0	0	0	0	0	0	0	0	0	0	0	0	0	0	0	0	0	0	0	0	0	0
ANAGLYCOLYSIS-PWY: glycolysis III (from glucose)|g__Raoultella.s__Raoultella_planticola	0	0	0	0	0	0	0	0	0	0	0	0	0	0	0	0	0	0	0	0	0	0	0	0	0	0	0	0	0	0	0	0	0	0	0	0	0	0	0	0	0	0	0	0	0	0	0	0	0
ANAGLYCOLYSIS-PWY: glycolysis III (from glucose)|g__Roseburia.s__Roseburia_intestinalis	0	0	0	0	0	0	0	0	0	0	0	0	0	0	0	0	0	0	0	0	0	0	0	0	0	0	0	0	0	0	0	0	0	0	0	0	0	0	0	0	0	0	0	0	0	0	0	0	0
ANAGLYCOLYSIS-PWY: glycolysis III (from glucose)|g__Salmonella.s__Salmonella_enterica	0	0	0	0	0	0	0	0	0	0	0	0	0	0	0	0	0	0	0	0	0	0	0	0	0	0	0	0	0	0	0	0	0	0	0	0	0	0	0	0	0	0	0	0	0	0	0	0	0
ANAGLYCOLYSIS-PWY: glycolysis III (from glucose)|g__Serratia.s__Serratia_liquefaciens	0	0	0	0	0	0	0	0	0	0	0	0	0	0	0	0	0	0	0	0	0	0	0	0	0	0	0	0	0	0	0	0	0	0	0	0	0	0	0	0	0	0	0	0	0	0	0	0	0
ANAGLYCOLYSIS-PWY: glycolysis III (from glucose)|g__Serratia.s__Serratia_marcescens	0	0	0	0	0	0	0	0	0	0	0	0	0	0	0	0	0	0	0	0	0	0	0	0	0	0	0	0	0	0	0	0	0	0	0	0	0	0	0	0	0	0	0	0	0	0	0	0	0
ANAGLYCOLYSIS-PWY: glycolysis III (from glucose)|g__Serratia.s__Serratia_nematodiphila	0	0	0	0	0	0	0	0	0	0	0	0	0	0	0	0	0	0	0	0	0	0	0	0	0	0	0	0	0	0	0	0	0	0	0	0	0	0	0	0	0	0	0	0	0	0	0	0	0
ANAGLYCOLYSIS-PWY: glycolysis III (from glucose)|g__Serratia.s__Serratia_ureilytica	0	0	0	0	0	0	0	0	0	0	0	0	0	0	0	0	0	0	0	0	0	0	0	0	0	0	0	0	0	0	0	0	0	0	0	0	0	0	0	0	0	0	0	0	0	0	0	0	0
ANAGLYCOLYSIS-PWY: glycolysis III (from glucose)|g__Staphylococcus.s__Staphylococcus_aureus	0	0	0	0	0	0	0	0	0	0	0	0	0	0	0	0	0	0	0	0	0	0	0	0	0	0	0	0	0	0	0	0	0	0	0	0	0	0	0	0	0	0	0	0	0	0	0	0	0
ANAGLYCOLYSIS-PWY: glycolysis III (from glucose)|g__Staphylococcus.s__Staphylococcus_epidermidis	0	0	0	0	0	1.06468e-06	0	0	0	0	0	0	4.92782e-07	0	0	0	0	0	0	0	0	0	0	0	0	0	0	0	0	0	0	0	0	0	0	0	0	0	0	0	0	0	0	0	0	0	0	0	0
ANAGLYCOLYSIS-PWY: glycolysis III (from glucose)|g__Streptococcus.s__Streptococcus_agalactiae	0	0	0	0	0	0	0	0	0	0	0	0	0	0	0	0	0	0	0	0	0	0	0	0	0	0	0	0	0	0	0	0	0	0	0	0	0	0	0	0	0	0	0	0	0	0	0	0	0
ANAGLYCOLYSIS-PWY: glycolysis III (from glucose)|g__Streptococcus.s__Streptococcus_anginosus_group	0	0	0	0	0	0	0	0	0	0	0	0	0	0	0	0	0	0	0	0	0	0	0	0	0	0	0	0	0	0	0	0	0	0	0	0	0	0	0	0	0	0	0	0	0	0	0	0	0
ANAGLYCOLYSIS-PWY: glycolysis III (from glucose)|g__Streptococcus.s__Streptococcus_equinus	0	0	0	0	0	0	0	0	0	0	0	0	0	0	0	0	0	0	0	0	0	0	0	0	0	0	0	0	0	0	0	0	0	0	0	0	0	0	0	0	0	0	0	0	0	0	0	0	0
ANAGLYCOLYSIS-PWY: glycolysis III (from glucose)|g__Streptococcus.s__Streptococcus_gallolyticus	0	0	0	0	0	0	0	0	0	0	0	0	0	0	0	0	0	0	0	0	0	0	0	0	0	0	0	0	0	0	0	0	0	0	0	0	0	0	0	0	0	0	0	0	0	0	0	0	0
ANAGLYCOLYSIS-PWY: glycolysis III (from glucose)|g__Streptococcus.s__Streptococcus_infantarius	0	0	0	0	0	0	0	0	0	0	0	0	0	0	0	0	0	0	0	0	0	0	0	0	0	0	0	0	0	0	0	0	0	0	0	0	0	0	0	0	0	0	0	0	0	0	0	0	0
ANAGLYCOLYSIS-PWY: glycolysis III (from glucose)|g__Streptococcus.s__Streptococcus_infantis	0	0	0	0	0	0	0	0	0	0	0	0	0	0	0	0	0	0	0	0	0	0	0	0	0	0	0	0	0	0	0	0	0	0	0	0	0	0	0	0	0	0	0	0	0	0	0	0	0
ANAGLYCOLYSIS-PWY: glycolysis III (from glucose)|g__Streptococcus.s__Streptococcus_lutetiensis	0	0	0	0	0	0	0	0	0	5.95825e-07	0	0	0	0	0	0	0	0	0	0	0	0	0	0	0	0	0	0	0	0	0	0	0	0	0	0	0	0	0	0	0	0	0	0	0	0	0	0	0
ANAGLYCOLYSIS-PWY: glycolysis III (from glucose)|g__Streptococcus.s__Streptococcus_milleri	0	0	0	0	0	0	0	0	0	0	0	0	0	0	0	0	0	0	0	0	0	0	0	0	0	0	0	0	0	0	0	0	0	0	0	0	0	0	0	0	0	0	0	0	0	0	0	0	0
ANAGLYCOLYSIS-PWY: glycolysis III (from glucose)|g__Streptococcus.s__Streptococcus_mitis	0	0	0	0	0	0	0	0	0	0	0	0	0	0	0	0	0	0	0	0	0	0	0	0	0	0	0	0	0	0	0	0	0	0	0	0	0	0	0	0	0	0	0	0	0	0	0	0	0
ANAGLYCOLYSIS-PWY: glycolysis III (from glucose)|g__Streptococcus.s__Streptococcus_parasanguinis	0	0	0	0	0	0	0	0	0	0	0	0	0	0	0	0	0	0	0	0	0	0	0	0	0	0	0	0	0	0	0	0	0	0	0	0	0	0	0	0	0	0	0	0	0	0	0	0	0
ANAGLYCOLYSIS-PWY: glycolysis III (from glucose)|g__Streptococcus.s__Streptococcus_pasteurianus	0	0	4.35374e-06	0	0	0	0	0	0	0	0	0	0	0	0	0	0	0	0	0	0	0	0	0	0	0	0	0	0	0	0	0	0	0	0	0	0	0	0	0	0	0	0	0	0	0	0	0	0
ANAGLYCOLYSIS-PWY: glycolysis III (from glucose)|g__Streptococcus.s__Streptococcus_peroris	0	0	0	0	0	0	0	0	0	0	0	0	0	0	0	0	0	0	0	0	0	0	0	0	0	0	0	0	0	0	0	0	0	0	0	0	0	0	0	0	0	0	0	0	0	0	0	0	0
ANAGLYCOLYSIS-PWY: glycolysis III (from glucose)|g__Streptococcus.s__Streptococcus_pneumoniae	0	0	0	0	0	1.47658e-06	0	0	0	0	0	0	0	0	0	0	0	0	0	0	0	0	0	0	0	0	2.52007e-06	0	0	0	0	0	0	0	0	0	8.50158e-07	0	0	0	0	0	0	0	0	0	0	0	0
ANAGLYCOLYSIS-PWY: glycolysis III (from glucose)|g__Streptococcus.s__Streptococcus_pseudopneumoniae	0	0	0	0	0	0	0	0	0	0	0	0	0	0	0	0	0	0	0	0	0	0	0	0	0	0	0	0	0	0	0	0	0	0	0	0	0	0	0	0	0	0	0	0	0	0	0	0	0
ANAGLYCOLYSIS-PWY: glycolysis III (from glucose)|g__Streptococcus.s__Streptococcus_salivarius	0	0	0	0	0	9.4476e-07	0	0	0	0	0	0	0	0	0	0	0	0	0	3.8639e-07	0	0	0	0	0	0	5.57763e-07	0	0	0	0	0	0	0	0	0	0	0	0	0	0	0	0	0	0	0	0	0	0
ANAGLYCOLYSIS-PWY: glycolysis III (from glucose)|g__Streptococcus.s__Streptococcus_thermophilus	0	0	0	0	0	0	0	0	0	0	0	0	0	0	0	0	0	0	0	0	0	0	0	0	0	0	0	0	0	0	0	0	0	0	0	0	0	0	0	0	0	0	0	0	0	0	0	0	0
ANAGLYCOLYSIS-PWY: glycolysis III (from glucose)|g__Streptococcus.s__Streptococcus_vestibularis	0	0	0	0	0	0	0	0	0	0	0	0	0	0	0	0	0	0	0	0	0	0	0	0	0	0	0	0	0	0	0	0	0	0	0	0	1.6495e-05	0	0	0	0	0	0	0	0	0	0	0	0
ANAGLYCOLYSIS-PWY: glycolysis III (from glucose)|g__Streptococcus.s__Streptococcus_viridans	0	0	0	0	0	0	0	0	0	0	0	0	0	0	0	0	0	0	0	0	0	0	0	0	0	0	0	0	0	0	0	0	0	0	0	0	0	0	0	0	0	0	0	0	0	0	0	0	0
ANAGLYCOLYSIS-PWY: glycolysis III (from glucose)|unclassified	0	9.67242e-06	7.00159e-07	3.32466e-06	0	0	0	0	8.48643e-07	4.03613e-05	0	0	0	0	0	0	4.81442e-06	0	0	0	3.91366e-06	0	0	2.87479e-05	0	0	0	0	0	0	6.60293e-06	2.12391e-05	0	0	0	0	0	0	0	0	0	0	0	0	0	0	0	0	0
ARG+POLYAMINE-SYN: superpathway of arginine and polyamine biosynthesis	0	4.53914e-05	0.000216449	6.24267e-05	0	0.000225887	4.67036e-05	0	0.000340367	0.000208936	0	0	0.000294421	0	0	0.000163969	0.00023267	0	0	0.000203459	0.000108397	0	0	3.71689e-05	0	0	0.000317713	0.000155709	0	0	5.47749e-05	0.000336001	0	0.000309653	0	0	0.000165583	0.000111522	0	0.000173346	0.000227501	0	0	2.32856e-05	0.000154468	0	0	0	0
ARG+POLYAMINE-SYN: superpathway of arginine and polyamine biosynthesis|g__Citrobacter.s__Citrobacter_koseri	0	0	0	0	0	0	0	0	0	0	0	0	0	0	0	0	0	0	0	0	0	0	0	0	0	0	0	0	0	0	0	0	0	0	0	0	0	0	0	0	0	0	0	0	0	0	0	0	0
ARG+POLYAMINE-SYN: superpathway of arginine and polyamine biosynthesis|g__Enterobacter.s__Enterobacter_cloacae	0	0	0	0	0	0	0	0	0	0	0	0	0	0	0	0	0	0	0	0	0	0	0	0	0	0	0	0	0	0	0	4.4388e-07	0	0	0	0	0	0	0	0	0	0	0	0	0	0	0	0	0
ARG+POLYAMINE-SYN: superpathway of arginine and polyamine biosynthesis|g__Escherichia.s__Escherichia_coli	0	0	0	1.37235e-05	0	0	0	0	0.000313567	3.87196e-05	0	0	0	0	0	9.83558e-05	0.000169296	0	0	0	1.99747e-05	0	0	0	0	0	0.000266208	5.27909e-05	0	0	8.9146e-06	0.000115896	0	0.000272077	0	0	0	0	0	9.84729e-05	0	0	0	0	6.05489e-05	0	0	0	0
ARG+POLYAMINE-SYN: superpathway of arginine and polyamine biosynthesis|g__Klebsiella.s__Klebsiella_aerogenes	0	0	0.000135927	0	0	0	0	0	0	0	0	0	0	0	0	0	0	0	0	0	0	0	0	0	0	0	0	0	0	0	0	0	0	0	0	0	0	0	0	0	0	0	0	0	0	0	0	0	0
ARG+POLYAMINE-SYN: superpathway of arginine and polyamine biosynthesis|g__Klebsiella.s__Klebsiella_grimontii	0	0	0	0	0	0	0	0	0	0	0	0	0	0	0	0	0	0	0	0	0	0	0	0	0	0	0	0	0	0	0	0	0	0	0	0	0	0	0	0	0	0	0	0	0	0	0	0	0
ARG+POLYAMINE-SYN: superpathway of arginine and polyamine biosynthesis|g__Klebsiella.s__Klebsiella_michiganensis	0	0	0	0	0	0	0	0	0	0	0	0	0	0	0	0	0	0	0	5.5352e-05	0	0	0	0	0	0	0	0	0	0	0	1.25819e-06	0	0	0	0	0	0	0	0	0	0	0	0	0	0	0	0	0
ARG+POLYAMINE-SYN: superpathway of arginine and polyamine biosynthesis|g__Klebsiella.s__Klebsiella_oxytoca	0	0	0	0	0	0	0	0	0	0	0	0	0	0	0	0	0	0	0	0	0	0	0	0	0	0	0	0	0	0	0	7.24946e-07	0	0	0	0	0.000110541	6.19995e-05	0	0	0	0	0	4.21524e-06	5.62711e-07	0	0	0	0
ARG+POLYAMINE-SYN: superpathway of arginine and polyamine biosynthesis|g__Klebsiella.s__Klebsiella_pneumoniae	0	0	0	0	0	0	0	0	0	0	0	0	0.000183735	0	0	0	0	0	0	0	0	0	0	0	0	0	0	0	0	0	0	0	0	0	0	0	0	0	0	0	0	0	0	0	1.47229e-05	0	0	0	0
ARG+POLYAMINE-SYN: superpathway of arginine and polyamine biosynthesis|g__Klebsiella.s__Klebsiella_quasipneumoniae	0	0	0	0	0	0	0	0	0	0	0	0	0	0	0	0	0	0	0	0	0	0	0	0	0	0	0	0	0	0	0	0	0	0	0	0	0	0	0	0	0	0	0	0	0	0	0	0	0
ARG+POLYAMINE-SYN: superpathway of arginine and polyamine biosynthesis|g__Klebsiella.s__Klebsiella_variicola	0	0	1.06237e-06	0	0	0.000139054	0	0	0	0	0	0	0	0	0	0	0	0	0	0	0	0	0	0	0	0	0	0	0	0	0	0	0	0	0	0	0	0	0	0	0	0	0	0	0	0	0	0	0
ARG+POLYAMINE-SYN: superpathway of arginine and polyamine biosynthesis|g__Raoultella.s__Raoultella_ornithinolytica	0	0	0	0	0	0	0	0	0	0	0	0	0	0	0	0	0	0	0	0	0	0	0	0	0	0	0	0	0	0	0	0	0	0	0	0	0	0	0	0	0	0	0	0	0	0	0	0	0
ARG+POLYAMINE-SYN: superpathway of arginine and polyamine biosynthesis|g__Raoultella.s__Raoultella_planticola	0	0	0	0	0	0	0	0	0	0	0	0	0	0	0	0	0	0	0	0	0	0	0	0	0	0	0	0	0	0	0	0	0	0	0	0	0	0	0	0	0	0	0	0	0	0	0	0	0
ARG+POLYAMINE-SYN: superpathway of arginine and polyamine biosynthesis|g__Salmonella.s__Salmonella_enterica	0	0	0	0	0	0	0	0	0	0	0	0	0	0	0	0	0	0	0	0	0	0	0	0	0	0	0	0	0	0	0	0	0	0	0	0	0	0	0	0	0	0	0	0	0	0	0	0	0
ARG+POLYAMINE-SYN: superpathway of arginine and polyamine biosynthesis|g__Serratia.s__Serratia_marcescens	0	0	0	0	0	0	0	0	0	0	0	0	0	0	0	0	0	0	0	0	0	0	0	0	0	0	0	0	0	0	0	0	0	0	0	0	0	0	0	0	0	0	0	0	0	0	0	0	0
ARG+POLYAMINE-SYN: superpathway of arginine and polyamine biosynthesis|g__Serratia.s__Serratia_nematodiphila	0	0	0	0	0	0	0	0	0	0	0	0	0	0	0	0	0	0	0	0	0	0	0	0	0	0	0	0	0	0	0	0	0	0	0	0	0	0	0	0	0	0	0	0	0	0	0	0	0
ARG+POLYAMINE-SYN: superpathway of arginine and polyamine biosynthesis|g__Serratia.s__Serratia_ureilytica	0	0	0	0	0	0	0	0	0	0	0	0	0	0	0	0	0	0	0	0	0	0	0	0	0	0	0	0	0	0	0	0	0	0	0	0	0	0	0	0	0	0	0	0	0	0	0	0	0
ARG+POLYAMINE-SYN: superpathway of arginine and polyamine biosynthesis|unclassified	0	0	0	1.95784e-06	0	0	0	0	0	7.18933e-06	0	0	0	0	0	0	4.52895e-07	0	0	0	0	0	0	4.27653e-06	0	0	0	9.02801e-07	0	0	8.6214e-07	1.87032e-05	0	0	0	0	0	0	0	0	0	0	0	0	0	0	0	0	0
ARGDEG-PWY: superpathway of L-arginine, putrescine, and 4-aminobutanoate degradation	0	0	0	0	0	1.95076e-06	0	0	0	0	0	0	0.000173211	0	0	0	0	0	0	0	0	0	0	0	0	0	0.000171529	1.51507e-05	0	0	0	0	0	0	0	0	0	0	0	2.4236e-05	0	0	0	0	3.48798e-05	0	0	0	0
ARGDEG-PWY: superpathway of L-arginine, putrescine, and 4-aminobutanoate degradation|g__Escherichia.s__Escherichia_coli	0	0	0	0	0	0	0	0	0	0	0	0	0	0	0	0	0	0	0	0	0	0	0	0	0	0	7.13936e-05	1.10481e-05	0	0	0	0	0	0	0	0	0	0	0	1.76844e-05	0	0	0	0	2.07505e-05	0	0	0	0
ARGDEG-PWY: superpathway of L-arginine, putrescine, and 4-aminobutanoate degradation|g__Klebsiella.s__Klebsiella_oxytoca	0	0	0	0	0	0	0	0	0	0	0	0	0	0	0	0	0	0	0	0	0	0	0	0	0	0	0	0	0	0	0	0	0	0	0	0	0	0	0	0	0	0	0	0	1.53891e-06	0	0	0	0
ARGDEG-PWY: superpathway of L-arginine, putrescine, and 4-aminobutanoate degradation|g__Klebsiella.s__Klebsiella_pneumoniae	0	0	0	0	0	0	0	0	0	0	0	0	0.000165977	0	0	0	0	0	0	0	0	0	0	0	0	0	0	0	0	0	0	0	0	0	0	0	0	0	0	0	0	0	0	0	7.8795e-06	0	0	0	0
ARGDEG-PWY: superpathway of L-arginine, putrescine, and 4-aminobutanoate degradation|unclassified	0	0	0	0	0	0	0	0	0	0	0	0	0	0	0	0	0	0	0	0	0	0	0	0	0	0	0	4.46063e-07	0	0	0	0	0	0	0	0	0	0	0	0	0	0	0	0	0	0	0	0	0
ARGININE-SYN4-PWY: L-ornithine biosynthesis II	0	3.68589e-05	0.000232261	4.67308e-05	0	0.000146416	2.81951e-05	0	0.000328251	7.37394e-05	0	0	8.45056e-05	0	0	0.000151731	0.000211733	0	0	5.80981e-05	3.85326e-05	0	0	0.000224559	0	0	0.000192074	5.10785e-05	0	0	1.51783e-05	0.000125871	0	0.000286671	0	0	0.000210206	0.000120386	0	8.70615e-05	3.73407e-05	0	0	0.000136475	7.50377e-05	0	0	0	0
ARGININE-SYN4-PWY: L-ornithine biosynthesis II|g__Bacteroides.s__Bacteroides_caccae	0	0	0	0	0	0	0	0	0	0	0	0	0	0	0	0	0	0	0	0	0	0	0	3.43621e-05	0	0	0	0	0	0	0	0	0	0	0	0	0	0	0	0	0	0	0	0	0	0	0	0	0
ARGININE-SYN4-PWY: L-ornithine biosynthesis II|g__Bacteroides.s__Bacteroides_cellulosilyticus	0	0	0	0	0	0	0	0	0	0	0	0	0	0	0	0	0	0	0	0	0	0	0	0	0	0	0	0	0	0	0	0	0	0	0	0	0	0	0	0	0	0	0	0	0	0	0	0	0
ARGININE-SYN4-PWY: L-ornithine biosynthesis II|g__Bacteroides.s__Bacteroides_dorei	0	0	0	0	0	0	0	0	0	0	0	0	0	0	0	0	0	0	0	0	0	0	0	0	0	0	0	0	0	0	0	0	0	0	0	0	0	0	0	0	0	0	0	0	0	0	0	0	0
ARGININE-SYN4-PWY: L-ornithine biosynthesis II|g__Bacteroides.s__Bacteroides_eggerthii	0	0	0	0	0	0	0	0	0	0	0	0	0	0	0	0	0	0	0	0	0	0	0	0	0	0	0	0	0	0	0	0	0	0	0	0	0	0	0	0	0	0	0	0	0	0	0	0	0
ARGININE-SYN4-PWY: L-ornithine biosynthesis II|g__Bacteroides.s__Bacteroides_faecis	0	0	0	0	0	0	0	0	0	0	0	0	0	0	0	0	0	0	0	0	0	0	0	0	0	0	0	0	0	0	0	0	0	0	0	0	0	0	0	0	0	0	0	0	0	0	0	0	0
ARGININE-SYN4-PWY: L-ornithine biosynthesis II|g__Bacteroides.s__Bacteroides_finegoldii	0	0	0	0	0	0	0	0	0	0	0	0	0	0	0	0	0	0	0	0	0	0	0	0	0	0	0	0	0	0	0	0	0	0	0	0	0	0	0	0	0	0	0	0	0	0	0	0	0
ARGININE-SYN4-PWY: L-ornithine biosynthesis II|g__Bacteroides.s__Bacteroides_fragilis	0	0	0	0	0	0	0	0	0	0	0	0	0	0	0	0	0	0	0	0	0	0	0	0	0	0	0	0	0	0	0	0	0	0	0	0	0	0	0	0	0	0	0	8.56492e-05	0	0	0	0	0
ARGININE-SYN4-PWY: L-ornithine biosynthesis II|g__Bacteroides.s__Bacteroides_massiliensis	0	0	0	0	0	0	0	0	0	0	0	0	0	0	0	0	0	0	0	0	0	0	0	0	0	0	0	0	0	0	0	0	0	0	0	0	0	0	0	0	0	0	0	0	0	0	0	0	0
ARGININE-SYN4-PWY: L-ornithine biosynthesis II|g__Bacteroides.s__Bacteroides_ovatus	0	0	0	0	0	0	0	0	0	0	0	0	0	0	0	0	0	0	0	0	0	0	0	0	0	0	0	0	0	0	0	0	0	0	0	0	0	0	0	6.62497e-06	0	0	0	0	0	0	0	0	0
ARGININE-SYN4-PWY: L-ornithine biosynthesis II|g__Bacteroides.s__Bacteroides_plebeius	0	0	0	0	0	0	0	0	0	0	0	0	0	0	0	0	0	0	0	0	0	0	0	0	0	0	0	0	0	0	0	0	0	0	0	0	0	0	0	0	0	0	0	0	0	0	0	0	0
ARGININE-SYN4-PWY: L-ornithine biosynthesis II|g__Bacteroides.s__Bacteroides_stercoris	0	0	0	0	0	0	0	0	0	0	0	0	0	0	0	0	0	0	0	0	0	0	0	0	0	0	0	0	0	0	0	0	0	0	0	0	0	0	0	0	0	0	0	0	0	0	0	0	0
ARGININE-SYN4-PWY: L-ornithine biosynthesis II|g__Bacteroides.s__Bacteroides_thetaiotaomicron	0	0	0	0	0	0	0	0	0	0	0	0	0	0	0	0	1.06954e-06	0	0	0	0	0	0	0	0	0	0	0	0	0	0	0	0	0	0	0	0	0	0	0	0	0	0	0	0	0	0	0	0
ARGININE-SYN4-PWY: L-ornithine biosynthesis II|g__Bacteroides.s__Bacteroides_uniformis	0	0	0	0	0	0	0	0	0	0	0	0	0	0	0	1.42032e-05	0	0	0	0	0	0	0	2.65096e-05	0	0	0	0	0	0	0	0	0	0	0	0	0	0	0	0	0	0	0	0	0	0	0	0	0
ARGININE-SYN4-PWY: L-ornithine biosynthesis II|g__Bacteroides.s__Bacteroides_vulgatus	0	0	0.000171518	7.31419e-06	0	0	0	0	0	0	0	0	0	0	0	0	5.23808e-06	0	0	0	0	0	0	9.68342e-05	0	0	0	0	0	0	0	0	0	0	0	0	6.60467e-07	6.24829e-05	0	0	0	0	0	0	0	0	0	0	0
ARGININE-SYN4-PWY: L-ornithine biosynthesis II|g__Bacteroides.s__Bacteroides_xylanisolvens	0	0	0	0	0	0	0	0	0	0	0	0	0	0	0	0	0	0	0	0	0	0	0	1.40074e-05	0	0	0	0	0	0	0	0	0	0	0	0	0	0	0	0	0	0	0	0	0	0	0	0	0
ARGININE-SYN4-PWY: L-ornithine biosynthesis II|g__Citrobacter.s__Citrobacter_freundii	0	0	0	2.2779e-07	0	0	0	0	0	0	0	0	0	0	0	0	0	0	0	0	0	0	0	0	0	0	0	0	0	0	0	0	0	0	0	0	0	0	0	0	2.70302e-05	0	0	0	0	0	0	0	0
ARGININE-SYN4-PWY: L-ornithine biosynthesis II|g__Enterobacter.s__Enterobacter_cloacae	0	0	0	0	0	0	0	0	0	0	0	0	0	0	0	0	0	0	0	0	0	0	0	0	0	0	0	0	0	0	0	0	0	0	0	0	0	0	0	0	0	0	0	0	0	0	0	0	0
ARGININE-SYN4-PWY: L-ornithine biosynthesis II|g__Escherichia.s__Escherichia_coli	0	0	0	1.08807e-05	0	0	0	0	0.000302813	3.79476e-05	0	0	0	0	0	0.000102432	0.000169349	0	0	0	1.59441e-05	0	0	0	0	0	0.000177877	3.09845e-05	0	0	7.72462e-06	8.29791e-05	0	0.000272315	0	0	0	0	0	5.89438e-05	0	0	0	0	4.08329e-05	0	0	0	0
ARGININE-SYN4-PWY: L-ornithine biosynthesis II|g__Klebsiella.s__Klebsiella_oxytoca	0	0	0	0	0	0	0	0	0	0	0	0	0	0	0	0	0	0	0	4.6507e-05	0	0	0	0	0	0	0	0	0	0	0	9.27002e-07	0	0	0	0	0	0	0	0	0	0	0	0	3.78687e-07	0	0	0	0
ARGININE-SYN4-PWY: L-ornithine biosynthesis II|g__Klebsiella.s__Klebsiella_pneumoniae	0	0	6.97063e-07	0	0	0.000113253	0	0	0	0	0	0	7.99703e-05	0	0	0	0	0	0	0	1.00353e-06	0	0	0	0	0	0	0	0	0	0	0	0	0	0	0	0	0	0	0	0	0	0	0	4.25069e-06	0	0	0	0
ARGININE-SYN4-PWY: L-ornithine biosynthesis II|g__Klebsiella.s__Klebsiella_variicola	0	0	4.77264e-07	0	0	4.88434e-05	0	0	0	0	0	0	0	0	0	0	0	0	0	0	3.41605e-07	0	0	0	0	0	0	0	0	0	0	0	0	0	0	0	0	0	0	0	0	0	0	0	0	0	0	0	0
ARGININE-SYN4-PWY: L-ornithine biosynthesis II|g__Mycobacterium.s__Mycobacterium_gordonae	0	0	0	0	0	0	0	0	0	0	0	0	0	0	0	0	0	0	0	0	0	0	0	0	0	0	0	0	0	0	0	0	0	0	0	0	0	0	0	0	0	0	0	0	0	0	0	0	0
ARGININE-SYN4-PWY: L-ornithine biosynthesis II|g__Parabacteroides.s__Parabacteroides_distasonis	0	0	0	0	0	0	0	0	0	0	0	0	0	0	0	0	0	0	0	0	0	0	0	0	0	0	0	0	0	0	0	0	0	0	0	0	0.000125389	1.11954e-05	0	0	0	0	0	0	0	0	0	0	0
ARGININE-SYN4-PWY: L-ornithine biosynthesis II|g__Paraprevotella.s__Paraprevotella_clara	0	0	0	0	0	0	0	0	0	0	0	0	0	0	0	0	0	0	0	0	0	0	0	0	0	0	0	0	0	0	0	0	0	0	0	0	0	0	0	0	0	0	0	0	0	0	0	0	0
ARGININE-SYN4-PWY: L-ornithine biosynthesis II|g__Salmonella.s__Salmonella_enterica	0	0	0	0	0	0	0	0	0	0	0	0	0	0	0	0	0	0	0	0	0	0	0	0	0	0	0	0	0	0	0	0	0	0	0	0	0	0	0	0	0	0	0	0	0	0	0	0	0
ARGININE-SYN4-PWY: L-ornithine biosynthesis II|g__Streptococcus.s__Streptococcus_pneumoniae	0	0	0	0	0	1.04296e-06	0	0	0	0	0	0	0	0	0	0	0	0	0	0	0	0	0	0	0	0	0	0	0	0	0	0	0	0	0	0	0	0	0	0	0	0	0	0	0	0	0	0	0
ARGININE-SYN4-PWY: L-ornithine biosynthesis II|unclassified	0	7.06527e-06	9.155e-07	4.80352e-06	0	0	0	0	9.92053e-07	3.64866e-06	0	0	2.81987e-07	0	0	6.37159e-07	2.841e-06	0	0	0	1.72968e-06	0	0	0	0	0	6.67708e-07	4.20623e-06	0	0	6.29336e-07	2.8639e-06	0	0	0	0	0	0	0	1.65083e-06	0	0	0	4.75742e-07	6.04047e-06	0	0	0	0
ARGSYN-PWY: L-arginine biosynthesis I (via L-ornithine)	0	0.000561015	0.000285401	0.000597847	0	0.000246316	0.000235942	0	0.000362102	0.000466792	0	0	0.000314753	0	0	0.00043451	0.000279804	0	0	0.000380862	0.000578243	0	0	0.000276498	0	0	0.00033031	0.000500843	0	0	0.000479576	0.000438416	0	0.00032879	0	0	0.000224311	0.000374068	0	0.000297866	0.000480085	0	0	0.000456674	0.000459819	0	0	0	0
ARGSYN-PWY: L-arginine biosynthesis I (via L-ornithine)|g__Acinetobacter.s__Acinetobacter_pittii	0	0	0	0	0	0	0	0	0	0	0	0	0	0	0	0	0	0	0	0	0	0	0	0	0	0	0	0	0	0	0	0	0	0	0	0	0	0	0	0	0	0	0	0	0	0	0	0	0
ARGSYN-PWY: L-arginine biosynthesis I (via L-ornithine)|g__Actinomyces.s__Actinomyces_urogenitalis	0	0	0	0	0	2.32379e-06	0	0	0	0	0	0	0	0	0	0	0	0	0	0	0	0	0	0	0	0	0	0	0	0	0	0	0	0	0	0	0	0	0	0	0	0	0	0	0	0	0	0	0
ARGSYN-PWY: L-arginine biosynthesis I (via L-ornithine)|g__Actinomyces.s__Actinomyces_viscosus	0	0	0	0	0	0	0	0	0	0	0	0	0	0	0	0	0	0	0	0	0	0	0	0	0	0	0	0	0	0	0	0	0	0	0	0	0	0	0	0	0	0	0	0	0	0	0	0	0
ARGSYN-PWY: L-arginine biosynthesis I (via L-ornithine)|g__Alistipes.s__Alistipes_finegoldii	0	0	0	0	0	0	0	0	0	0	0	0	0	0	0	0	0	0	0	0	0	0	0	0	0	0	0	0	0	0	0	0	0	0	0	0	0	0	0	0	0	0	0	0	0	0	0	0	0
ARGSYN-PWY: L-arginine biosynthesis I (via L-ornithine)|g__Anaeromassilibacillus.s__Anaeromassilibacillus_sp_An250	0	0	0	0	0	0	0	0	0	0	0	0	0	0	0	0	0	0	0	0	0	0	0	0	0	0	0	0	0	0	0	0	0	0	0	0	0	0	0	0	0	0	0	0	0	0	0	0	0
ARGSYN-PWY: L-arginine biosynthesis I (via L-ornithine)|g__Anaerostipes.s__Anaerostipes_caccae	0	0	0	0	0	0	0	0	0	0	0	0	0	0	0	0	0	0	0	0	0	0	0	0	0	0	0	0	0	0	0	2.34254e-06	0	0	0	0	0	0	0	0	0	0	0	0	0	0	0	0	0
ARGSYN-PWY: L-arginine biosynthesis I (via L-ornithine)|g__Anaerostipes.s__Anaerostipes_hadrus	0	0	0	0	0	0	0	0	0	0	0	0	0	0	0	0	0	0	0	0	0	0	0	0	0	0	0	0	0	0	0	0	0	0	0	0	0	0	0	0	0	0	0	0	0	0	0	0	0
ARGSYN-PWY: L-arginine biosynthesis I (via L-ornithine)|g__Atlantibacter.s__Atlantibacter_hermannii	0	0	0	0	0	0	0	0	0	0	0	0	0	0	0	0	0	0	0	0	0	0	0	0	0	0	0	0	0	0	0	0	0	0	0	0	0	0	0	0	0	0	0	0	0	0	0	0	0
ARGSYN-PWY: L-arginine biosynthesis I (via L-ornithine)|g__Bifidobacterium.s__Bifidobacterium_adolescentis	0	0	0	0	0	0	0	0	0	0	0	0	0	0	0	0	0	0	0	0	0	0	0	0	0	0	0	0	0	0	0	0	0	0	0	0	0	0	0	0	0	0	0	0	0	0	0	0	0
ARGSYN-PWY: L-arginine biosynthesis I (via L-ornithine)|g__Bifidobacterium.s__Bifidobacterium_angulatum	0	0	0	0	0	0	0	0	0	0	0	0	0	0	0	0	0	0	0	0	0	0	0	0	0	0	0	0	0	0	0	0	0	0	0	0	0	0	0	0	0	0	0	0	0	0	0	0	0
ARGSYN-PWY: L-arginine biosynthesis I (via L-ornithine)|g__Bifidobacterium.s__Bifidobacterium_animalis	0	0	0	0	0	0	0	0	0	0	0	0	0	0	0	0	0	0	0	0	0	0	0	0	0	0	0	0	0	0	0	0	0	0	0	0	0	0	0	0	0	0	0	0	0	0	0	0	0
ARGSYN-PWY: L-arginine biosynthesis I (via L-ornithine)|g__Bifidobacterium.s__Bifidobacterium_bifidum	0	2.23289e-05	0	2.71866e-05	0	0	0	0	0	5.81273e-05	0	0	0	0	0	0.000314239	3.53755e-06	0	0	0	0	0	0	1.03282e-05	0	0	0	0	0	0	0	0	0	0	0	0	0	0.000195548	0	3.03283e-05	0	0	0	0	0	0	0	0	0
ARGSYN-PWY: L-arginine biosynthesis I (via L-ornithine)|g__Bifidobacterium.s__Bifidobacterium_breve	0	1.10735e-05	3.48734e-07	1.30019e-05	0	0	0	0	0	1.60716e-05	0	0	0	0	0	0	0	0	0	0	0	0	0	5.96607e-07	0	0	0	0.000254262	0	0	0	0	0	0	0	0	0	0	0	9.37543e-07	0	0	0	0.000333539	0	0	0	0	0
ARGSYN-PWY: L-arginine biosynthesis I (via L-ornithine)|g__Bifidobacterium.s__Bifidobacterium_catenulatum	0	0	0	0	0	0	0	0	0	9.44513e-06	0	0	0	0	0	0	0	0	0	0	0	0	0	0	0	0	0	0	0	0	0	0	0	0	0	0	0	0	0	0	0	0	0	0	0	0	0	0	0
ARGSYN-PWY: L-arginine biosynthesis I (via L-ornithine)|g__Bifidobacterium.s__Bifidobacterium_dentium	0	0	0	0	0	0	0	0	0	0	0	0	0	0	0	0	0	0	0	0	0	0	0	0	0	0	0	0	0	0	0.000199053	0	0	0	0	0	0	0	0	0	0	0	0	0	0	0	0	0	0
ARGSYN-PWY: L-arginine biosynthesis I (via L-ornithine)|g__Bifidobacterium.s__Bifidobacterium_gallinarum	0	0	0	0	0	0	0	0	0	3.31597e-06	0	0	0	0	0	0	0	0	0	0	0	0	0	0	0	0	0	0	0	0	0	0	0	0	0	0	0	0	0	0	0	0	0	0	0	0	0	0	0
ARGSYN-PWY: L-arginine biosynthesis I (via L-ornithine)|g__Bifidobacterium.s__Bifidobacterium_longum	0	0.000463795	9.00818e-06	0.000461808	0	0	0	0	0	5.19429e-05	0	0	5.29213e-05	0	0	0	5.3095e-05	0	0	4.02025e-05	0.000439186	0	0	5.04647e-05	0	0	0	5.05019e-07	0	0	0	0	0	0	0	0	0	0	0	0.000147661	0.000136506	0	0	3.44008e-06	0.000330782	0	0	0	0
ARGSYN-PWY: L-arginine biosynthesis I (via L-ornithine)|g__Bifidobacterium.s__Bifidobacterium_pseudocatenulatum	0	0	0	0	0	0	0	0	0	0	0	0	0	0	0	0	0	0	0	0.000200169	2.09406e-05	0	0	0	0	0	0	0	0	0	0	0	0	0	0	0	3.59879e-05	7.09252e-05	0	0	0	0	0	0	0	0	0	0	0
ARGSYN-PWY: L-arginine biosynthesis I (via L-ornithine)|g__Bifidobacterium.s__Bifidobacterium_pullorum	0	0	0	0	0	0	0	0	0	3.52036e-06	0	0	0	0	0	0	0	0	0	0	0	0	0	0	0	0	0	0	0	0	0	0	0	0	0	0	0	0	0	0	0	0	0	0	0	0	0	0	0
ARGSYN-PWY: L-arginine biosynthesis I (via L-ornithine)|g__Bifidobacterium.s__Bifidobacterium_scardovii	0	0	0	0	0	0	0	0	0	0	0	0	0	0	0	0	0	0	0	0	0	0	0	0	0	0	0	0	0	0	0	0	0	0	0	0	0	0	0	0	0	0	0	0	0	0	0	0	0
ARGSYN-PWY: L-arginine biosynthesis I (via L-ornithine)|g__Bifidobacterium.s__Bifidobacterium_tsurumiense	0	0	0	0	0	0	0	0	0	0	0	0	0	0	0	0	0	0	0	0	0	0	0	0	0	0	0	0	0	0	0	0	0	0	0	0	0	0	0	0	0	0	0	0	0	0	0	0	0
ARGSYN-PWY: L-arginine biosynthesis I (via L-ornithine)|g__Blautia.s__Blautia_obeum	0	0	0	0	0	0	0	0	0	0	0	0	0	0	0	0	0	0	0	0	0	0	0	0	0	0	0	0	0	0	0	0	0	0	0	0	0	0	0	0	0	0	0	0	0	0	0	0	0
ARGSYN-PWY: L-arginine biosynthesis I (via L-ornithine)|g__Blautia.s__Blautia_sp_CAG_257	0	0	0	0	0	0	0	0	0	0	0	0	0	0	0	0	0	0	0	0	0	0	0	0	0	0	0	0	0	0	0	3.27443e-06	0	0	0	0	0	0	0	0	0	0	0	0	0	0	0	0	0
ARGSYN-PWY: L-arginine biosynthesis I (via L-ornithine)|g__Blautia.s__Blautia_sp_CAG_52	0	0	0	0	0	0	0	0	0	0	0	0	0	0	0	0	0	0	0	0	0	0	0	0	0	0	0	0	0	0	0	0	0	0	0	0	0	0	0	0	0	0	0	0	0	0	0	0	0
ARGSYN-PWY: L-arginine biosynthesis I (via L-ornithine)|g__Blautia.s__Blautia_wexlerae	0	0	0	0	0	0	0	0	0	0	0	0	0	0	0	0	0	0	0	0	3.02658e-06	0	0	7.26443e-06	0	0	0	0	0	0	0	0	0	0	0	0	0	0	0	0	0	0	0	0	0	0	0	0	0
ARGSYN-PWY: L-arginine biosynthesis I (via L-ornithine)|g__Blautia.s__Ruminococcus_gnavus	0	0	0	0	0	0	0	0	0	2.19692e-05	0	0	0	0	0	1.14064e-06	0	0	0	0	0	0	0	3.11734e-06	0	0	0	0	0	0	0	9.1172e-06	0	0	0	0	0	0	0	0	0	0	0	3.95512e-06	0	0	0	0	0
ARGSYN-PWY: L-arginine biosynthesis I (via L-ornithine)|g__Blautia.s__Ruminococcus_torques	0	0	0	0	0	0	0	0	0	0	0	0	0	0	0	0	0	0	0	0	0	0	0	6.61583e-06	0	0	0	0	0	0	0	0	0	0	0	0	0	0	0	0	0	0	0	0	0	0	0	0	0
ARGSYN-PWY: L-arginine biosynthesis I (via L-ornithine)|g__Campylobacter.s__Campylobacter_gracilis	0	0	0	0	0	0	0	0	0	0	0	0	0	0	0	0	0	0	0	0	0	0	0	0	0	0	0	0	0	0	0	0	0	0	0	0	0	0	0	0	0	0	0	0	0	0	0	0	0
ARGSYN-PWY: L-arginine biosynthesis I (via L-ornithine)|g__Citrobacter.s__Citrobacter_braakii	0	0	0	0	0	0	0	0	0	0	0	0	0	0	0	0	0	0	0	0	0	0	0	0	0	0	0	0	0	0	0	0	0	0	0	0	0	0	0	0	5.74349e-05	0	0	0	0	0	0	0	0
ARGSYN-PWY: L-arginine biosynthesis I (via L-ornithine)|g__Citrobacter.s__Citrobacter_freundii	0	0	0	1.44982e-06	0	0	0	0	0	0	0	0	0	0	0	0	0	0	0	0	0	0	0	0	0	0	0	0	0	0	0	0	0	0	0	0	0	0	0	0	1.75596e-05	0	0	0	7.83347e-07	0	0	0	0
ARGSYN-PWY: L-arginine biosynthesis I (via L-ornithine)|g__Citrobacter.s__Citrobacter_koseri	0	0	0	0	0	0	0	0	0	0	0	0	0	0	0	0	0	0	0	0	0	0	0	0	0	0	0	0	0	0	0	0	0	0	0	0	0	0	0	0	0	0	0	0	0	0	0	0	0
ARGSYN-PWY: L-arginine biosynthesis I (via L-ornithine)|g__Citrobacter.s__Citrobacter_portucalensis	0	0	0	0	0	0	0	0	0	0	0	0	0	0	0	0	0	0	0	0	0	0	0	0	0	0	0	0	0	0	0	0	0	0	0	0	0	0	0	0	0	0	0	0	0	0	0	0	0
ARGSYN-PWY: L-arginine biosynthesis I (via L-ornithine)|g__Clostridioides.s__Clostridioides_difficile	0	0	0	0	0	0	0	0	0	2.02176e-05	0	0	0	0	0	0	0	0	0	0	0	0	0	0	0	0	0	0	0	0	2.63108e-05	5.71515e-06	0	0	0	0	0	0	0	0	0	0	0	0	0	0	0	0	0
ARGSYN-PWY: L-arginine biosynthesis I (via L-ornithine)|g__Clostridium.s__Clostridium_baratii	0	0	0	0	0	0	0	0	0	0	0	0	0	0	0	0	0	0	0	0	0	0	0	0	0	0	0	0	0	0	0	0	0	0	0	0	0	0	0	0	0	0	0	0	0	0	0	0	0
ARGSYN-PWY: L-arginine biosynthesis I (via L-ornithine)|g__Clostridium.s__Clostridium_butyricum	0	0	0	0	0	0	0	0	0	0	0	0	0	0	0	0	0	0	0	0	0	0	0	0	0	0	0	0	0	0	0	0	0	0	0	0	0	0	0	0	0	0	0	0	0	0	0	0	0
ARGSYN-PWY: L-arginine biosynthesis I (via L-ornithine)|g__Clostridium.s__Clostridium_disporicum	0	0	0	0	0	0	0	0	0	0	0	0	0	0	0	0	0	0	0	0	0	0	0	0	0	0	3.56249e-06	0	0	0	0	0	0	0	0	0	0	0	0	0	0	0	0	0	0	0	0	0	0
ARGSYN-PWY: L-arginine biosynthesis I (via L-ornithine)|g__Clostridium.s__Clostridium_neonatale	0	0	6.06277e-05	2.87449e-06	0	0	0	0	0	0	0	0	0	0	0	0	0	0	0	0	0	0	0	0	0	0	0	0	0	0	0	4.63047e-06	0	0	0	0	0	0	0	0	0	0	0	3.06879e-05	0	0	0	0	0
ARGSYN-PWY: L-arginine biosynthesis I (via L-ornithine)|g__Clostridium.s__Clostridium_paraputrificum	0	0	0	0	0	0	0	0	0	0	0	0	2.85899e-05	0	0	0	0	0	0	0	0	0	0	0	0	0	0	0	0	0	2.35125e-05	0	0	0	0	0	0	0	0	0	0	0	0	0	0	0	0	0	0
ARGSYN-PWY: L-arginine biosynthesis I (via L-ornithine)|g__Clostridium.s__Clostridium_sp_CAG_217	0	0	0	0	0	0	0	0	0	0	0	0	0	0	0	0	0	0	0	0	0	0	0	0	0	0	0	0	0	0	0	0	0	0	0	0	0	0	0	0	0	0	0	0	0	0	0	0	0
ARGSYN-PWY: L-arginine biosynthesis I (via L-ornithine)|g__Clostridium.s__Clostridium_sp_D5	0	0	0	0	0	0	0	0	0	0	0	0	0	0	0	0	0	0	0	0	0	0	0	0	0	0	0	0	0	0	0	0	0	0	0	0	0	0	0	0	0	0	0	0	0	0	0	0	0
ARGSYN-PWY: L-arginine biosynthesis I (via L-ornithine)|g__Clostridium.s__Clostridium_sp_MSTE9	0	0	0	0	0	0	0	0	0	0	0	0	0	0	0	0	0	0	0	0	0	0	0	0	0	0	0	0	0	0	0	0	0	0	0	0	0	0	0	0	0	0	0	0	0	0	0	0	0
ARGSYN-PWY: L-arginine biosynthesis I (via L-ornithine)|g__Collinsella.s__Collinsella_aerofaciens	0	0	0	0	0	0	0	0	0	0	0	0	0	0	0	0	0	0	0	0	0	0	0	0	0	0	0	0	0	0	0	0	0	0	0	0	0	0	0	0	0	0	0	0	0	0	0	0	0
ARGSYN-PWY: L-arginine biosynthesis I (via L-ornithine)|g__Coprobacillus.s__Coprobacillus_cateniformis	0	0	0	0	0	0	0	0	0	0	0	0	0	0	0	0	0	0	0	0	0	0	0	0	0	0	0	0	0	0	0	0	0	0	0	0	0	0	0	0	0	0	0	0	0	0	0	0	0
ARGSYN-PWY: L-arginine biosynthesis I (via L-ornithine)|g__Corynebacterium.s__Corynebacterium_kefirresidentii	0	0	0	0	0	0	0	0	0	0	0	0	0	0	0	0	0	0	0	0	0	0	0	0	0	0	0	0	0	0	0	0	0	0	0	0	0	0	0	0	0	0	0	0	0	0	0	0	0
ARGSYN-PWY: L-arginine biosynthesis I (via L-ornithine)|g__Cutibacterium.s__Cutibacterium_acnes	0	0	0	0	0	0	0	0	0	0	0	0	0	0	0	0	0	0	0	0	0	0	0	0	0	0	0	0	0	0	0	0	0	0	0	0	0	0	0	0	0	0	0	0	0	0	0	0	0
ARGSYN-PWY: L-arginine biosynthesis I (via L-ornithine)|g__Cutibacterium.s__Cutibacterium_avidum	0	0	0	0	0	0	0	0	0	0	0	0	0	0	0	0	0	0	0	0	0	0	0	0	0	0	0	0	0	0	0	0	0	0	0	0	0	0	0	0	0	0	0	0	0	0	0	0	0
ARGSYN-PWY: L-arginine biosynthesis I (via L-ornithine)|g__Desulfovibrio.s__Desulfovibrio_fairfieldensis	0	0	0	0	0	0	0	0	0	0	0	0	0	0	0	0	0	0	0	0	0	0	0	0	0	0	0	0	0	0	0	0	0	0	0	0	0	0	0	0	0	0	0	0	0	0	0	0	0
ARGSYN-PWY: L-arginine biosynthesis I (via L-ornithine)|g__Dorea.s__Dorea_formicigenerans	0	0	0	0	0	0	0	0	0	0	0	0	0	0	0	0	0	0	0	0	0	0	0	0	0	0	0	0	0	0	0	0	0	0	0	0	0	0	0	0	0	0	0	0	0	0	0	0	0
ARGSYN-PWY: L-arginine biosynthesis I (via L-ornithine)|g__Eisenbergiella.s__Eisenbergiella_massiliensis	0	0	0	0	0	0	0	0	0	0	0	0	0	0	0	0	0	0	0	0	0	0	0	0	0	0	0	0	0	0	0	1.32659e-05	0	0	0	0	0	0	0	0	0	0	0	0	0	0	0	0	0
ARGSYN-PWY: L-arginine biosynthesis I (via L-ornithine)|g__Eisenbergiella.s__Eisenbergiella_tayi	0	0	0	0	0	0	0	0	0	0	0	0	0	0	0	0	0	0	0	0	0	0	0	6.67996e-07	0	0	0	0	0	0	0	0	0	0	0	0	0	0	0	0	0	0	0	0	0	0	0	0	0
ARGSYN-PWY: L-arginine biosynthesis I (via L-ornithine)|g__Enterobacter.s__Enterobacter_cloacae	0	0	0	0	0	0	0	0	0	0	0	0	0	0	0	0	0	0	0	0	0	0	0	0	0	0	2.313e-07	0	0	0	0	1.75479e-06	0	0	0	0	0	0	0	0	7.14496e-06	0	0	0	2.93997e-06	0	0	0	0
ARGSYN-PWY: L-arginine biosynthesis I (via L-ornithine)|g__Enterobacter.s__Enterobacter_mori	0	0	0	0	0	0	0	0	0	0	0	0	0	0	0	0	0	0	0	0	0	0	0	0	0	0	0	0	0	0	0	0	0	0	0	0	0	0	0	0	0	0	0	0	0	0	0	0	0
ARGSYN-PWY: L-arginine biosynthesis I (via L-ornithine)|g__Enterococcus.s__Enterococcus_avium	0	0	0	0	0	0	0	0	0	0	0	0	0	0	0	0	0	0	0	0	0	0	0	0	0	0	0	0	0	0	0	0	0	0	0	0	0	0	0	0	0	0	0	0	0	0	0	0	0
ARGSYN-PWY: L-arginine biosynthesis I (via L-ornithine)|g__Enterococcus.s__Enterococcus_casseliflavus	0	0	0	0	0	0	0	0	0	0	0	0	0	0	0	0	0	0	0	0	0	0	0	0	0	0	0	0	0	0	0	0	0	0	0	0	0	0	0	0	0	0	0	0	0	0	0	0	0
ARGSYN-PWY: L-arginine biosynthesis I (via L-ornithine)|g__Enterococcus.s__Enterococcus_faecium	0	0	0	0	0	0	0	0	0	0	0	0	0	0	0	0	0	0	0	0	0	0	0	0	0	0	0	0	0	0	0	0	0	0	0	0	0	0	0	0	0	0	0	0	0	0	0	0	0
ARGSYN-PWY: L-arginine biosynthesis I (via L-ornithine)|g__Enterococcus.s__Enterococcus_gallinarum	0	0	0	0	0	0	0	0	0	0	0	0	0	0	0	0	0	0	0	0	0	0	0	0	0	0	0	0	0	0	0	0	0	0	0	0	0	0	0	0	0	0	0	0	0	0	0	0	0
ARGSYN-PWY: L-arginine biosynthesis I (via L-ornithine)|g__Enterococcus.s__Enterococcus_raffinosus	0	0	0	0	0	0	0	0	0	0	0	0	0	0	0	0	0	0	0	0	0	0	0	0	0	0	0	0	0	0	0	0	0	0	0	0	0	0	0	0	0	0	0	0	0	0	0	0	0
ARGSYN-PWY: L-arginine biosynthesis I (via L-ornithine)|g__Enterococcus.s__Enterococcus_saccharolyticus	0	0	0	0	0	0	0	0	0	0	0	0	0	0	0	0	0	0	0	0	0	0	0	0	0	0	0	0	0	0	0	0	0	0	0	0	0	0	0	0	0	0	0	0	0	0	0	0	0
ARGSYN-PWY: L-arginine biosynthesis I (via L-ornithine)|g__Escherichia.s__Escherichia_coli	0	0	0	1.55694e-05	0	0	0	0	0.000345776	4.53739e-05	0	0	0	0	0	0.000103366	0.000168733	0	0	0	2.30837e-05	0	0	0	0	0	0.00027743	5.46426e-05	0	0	7.71981e-06	0.000111964	0	0.000315188	0	0	0	0	0	0.000103186	0	0	0	0	6.17579e-05	0	0	0	0
ARGSYN-PWY: L-arginine biosynthesis I (via L-ornithine)|g__Escherichia.s__Escherichia_marmotae	0	0	0	0	0	0	0	0	0	0	0	0	0	0	0	0	0	0	0	0	0	0	0	0	0	0	0	0	0	0	0	0	0	0	0	0	0	0	0	0	0	0	0	0	0	0	0	0	0
ARGSYN-PWY: L-arginine biosynthesis I (via L-ornithine)|g__Eubacterium.s__Eubacterium_callanderi	0	0	0	0	0	0	0	0	0	0	0	0	0	0	0	0	0	0	0	0	0	0	0	0	0	0	0	0	0	0	0	0	0	0	0	0	0	0	0	0	0	0	0	0	0	0	0	0	0
ARGSYN-PWY: L-arginine biosynthesis I (via L-ornithine)|g__Eubacterium.s__Eubacterium_eligens	0	0	0	0	0	0	0	0	0	0	0	0	0	0	0	0	0	0	0	0	0	0	0	0	0	0	0	0	0	0	0	0	0	0	0	0	0	0	0	0	0	0	0	0	0	0	0	0	0
ARGSYN-PWY: L-arginine biosynthesis I (via L-ornithine)|g__Eubacterium.s__Eubacterium_sp_CAG_38	0	0	0	0	0	0	0	0	0	0	0	0	0	0	0	0	0	0	0	0	0	0	0	0	0	0	0	0	0	0	0	0	0	0	0	0	0	0	0	0	0	0	0	0	0	0	0	0	0
ARGSYN-PWY: L-arginine biosynthesis I (via L-ornithine)|g__Faecalibacterium.s__Faecalibacterium_prausnitzii	0	0	0	0	0	0	0	0	0	0	0	0	0	0	0	0	0	0	0	0	0	0	0	0	0	0	0	0	0	0	0	9.7527e-05	0	0	0	0	0	0	0	0	0	0	0	0	0	0	0	0	0
ARGSYN-PWY: L-arginine biosynthesis I (via L-ornithine)|g__Flavonifractor.s__Flavonifractor_plautii	0	0	0	0	0	0	0	0	0	9.99088e-06	0	0	0	0	0	0	0	0	0	0	0	0	0	8.2216e-06	0	0	0	0	0	0	0	1.33221e-05	0	0	0	0	0	0	0	0	0	0	0	0	0	0	0	0	0
ARGSYN-PWY: L-arginine biosynthesis I (via L-ornithine)|g__Fusicatenibacter.s__Fusicatenibacter_saccharivorans	0	0	0	0	0	0	0	0	0	0	0	0	0	0	0	0	0	0	0	9.21514e-07	0	0	0	0	0	0	0	0	0	0	0	0	0	0	0	0	0	0	0	0	0	0	0	0	0	0	0	0	0
ARGSYN-PWY: L-arginine biosynthesis I (via L-ornithine)|g__Haemophilus.s__Haemophilus_parahaemolyticus	0	0	0	0	0	2.42858e-06	0	0	0	0	0	0	0	0	0	0	0	0	0	0	0	0	0	0	0	0	0	0	0	0	0	0	0	0	0	0	0	0	0	0	0	0	0	0	0	0	0	0	0
ARGSYN-PWY: L-arginine biosynthesis I (via L-ornithine)|g__Hungatella.s__Hungatella_effluvii	0	0	0	0	0	0	0	0	0	0	0	0	0	0	0	0	0	0	0	0	0	0	0	0	0	0	0	0	0	0	0	0	0	0	0	0	0	0	0	0	0	0	0	0	0	0	0	0	0
ARGSYN-PWY: L-arginine biosynthesis I (via L-ornithine)|g__Hungatella.s__Hungatella_hathewayi	0	0	0	0	0	0	0	0	0	8.29199e-06	0	0	0	0	0	0	0	0	0	0	0	0	0	0	0	0	0	0	0	0	0	1.23314e-05	0	0	0	0	0	0	0	0	0	0	0	0	0	0	0	0	0
ARGSYN-PWY: L-arginine biosynthesis I (via L-ornithine)|g__Intestinibacter.s__Intestinibacter_bartlettii	0	0	0	0	0	0	0	0	0	0	0	0	0	0	0	0	0	0	0	0	0	0	0	0	0	0	0	0	0	0	0	0	0	0	0	0	0	0	0	0	0	0	0	0	0	0	0	0	0
ARGSYN-PWY: L-arginine biosynthesis I (via L-ornithine)|g__Intestinimonas.s__Intestinimonas_butyriciproducens	0	0	0	0	0	0	0	0	0	0	0	0	0	0	0	0	0	0	0	0	0	0	0	0	0	0	0	0	0	0	0	0	0	0	0	0	0	0	0	0	0	0	0	0	0	0	0	0	0
ARGSYN-PWY: L-arginine biosynthesis I (via L-ornithine)|g__Klebsiella.s__Klebsiella_aerogenes	0	0	0.000131068	0	0	0	0	0	0	0	0	0	0	0	0	0	0	0	0	0	0	0	0	0	0	0	0	0	0	0	0	0	0	0	0	0	0	0	0	0	0	0	0	0	0	0	0	0	0
ARGSYN-PWY: L-arginine biosynthesis I (via L-ornithine)|g__Klebsiella.s__Klebsiella_grimontii	0	0	0	0	0	0	0	0	0	0	0	0	0	0	0	0	0	0	0	0	0	0	0	0	0	0	0	0	0	0	0	0	0	0	0	0	0	0	0	0	0	0	0	0	0	0	0	0	0
ARGSYN-PWY: L-arginine biosynthesis I (via L-ornithine)|g__Klebsiella.s__Klebsiella_michiganensis	0	0	0	0	0	0	0	0	0	0	0	0	0	0	0	0	0	0	0	6.75683e-05	0	0	0	0	0	0	0	0	0	0	0	1.7178e-06	0	0	0	0	0	0	0	0	2.69191e-06	0	0	0	0	0	0	0	0
ARGSYN-PWY: L-arginine biosynthesis I (via L-ornithine)|g__Klebsiella.s__Klebsiella_oxytoca	0	0	0	0	0	0	0	0	0	0	0	0	0	0	0	0	0	0	0	9.95381e-07	8.49771e-07	0	0	0	0	0	0	0	0	0	0	1.84614e-06	0	0	0	0	0.000105365	6.15313e-05	0	0	8.96483e-07	0	0	3.84522e-06	7.90085e-07	0	0	0	0
ARGSYN-PWY: L-arginine biosynthesis I (via L-ornithine)|g__Klebsiella.s__Klebsiella_pneumoniae	0	0	0	0	0	6.28924e-05	0	0	0	0	0	0	0.000166071	0	0	0	0	0	0	0	0	0	0	0	0	0	0	0	0	0	0	0	0	0	0	0	0	0	0	0	0	0	0	0	1.50955e-05	0	0	0	0
ARGSYN-PWY: L-arginine biosynthesis I (via L-ornithine)|g__Klebsiella.s__Klebsiella_quasipneumoniae	0	0	0	0	0	1.60028e-07	0	0	0	0	0	0	0	0	0	0	0	0	0	0	0	0	0	0	0	0	0	0	0	0	0	0	0	0	0	0	0	0	0	0	0	0	0	0	0	0	0	0	0
ARGSYN-PWY: L-arginine biosynthesis I (via L-ornithine)|g__Klebsiella.s__Klebsiella_variicola	0	0	1.05875e-06	0	0	0.000138734	0	0	0	0	0	0	0	0	0	0	0	0	0	0	9.75609e-07	0	0	0	0	0	0	0	0	0	0	0	0	0	0	0	0	0	0	0	0	0	0	0	0	0	0	0	0
ARGSYN-PWY: L-arginine biosynthesis I (via L-ornithine)|g__Kluyvera.s__Kluyvera_cryocrescens	0	0	0	0	0	0	0	0	0	0	0	0	0	0	0	0	0	0	0	0	0	0	0	0	0	0	0	0	0	0	0	0	0	0	0	0	0	0	0	0	0	0	0	0	0	0	0	0	0
ARGSYN-PWY: L-arginine biosynthesis I (via L-ornithine)|g__Kosakonia.s__Kosakonia_cowanii	0	0	0	0	0	0	0	0	0	0	0	0	0	0	0	0	0	0	0	0	0	0	0	0	0	0	0	0	0	0	0	0	0	0	0	0	0	0	0	0	0	0	0	0	0	0	0	0	0
ARGSYN-PWY: L-arginine biosynthesis I (via L-ornithine)|g__Lachnoclostridium.s__Clostridium_asparagiforme	0	0	0	0	0	0	0	0	0	0	0	0	0	0	0	0	0	0	0	0	0	0	0	0	0	0	0	0	0	0	0	0	0	0	0	0	0	0	0	0	0	0	0	0	0	0	0	0	0
ARGSYN-PWY: L-arginine biosynthesis I (via L-ornithine)|g__Lachnoclostridium.s__Clostridium_citroniae	0	0	0	0	0	0	0	0	0	0	0	0	0	0	0	0	0	0	0	0	0	0	0	0	0	0	0	0	0	0	0	3.86833e-06	0	0	0	0	0	0	0	0	0	0	0	0	0	0	0	0	0
ARGSYN-PWY: L-arginine biosynthesis I (via L-ornithine)|g__Lachnoclostridium.s__Clostridium_clostridioforme	0	0	0	0	0	0	0	0	0	0	0	0	0	0	0	0	0	0	0	0	0	0	0	8.96167e-06	0	0	0	0	0	0	0	5.7372e-06	0	0	0	0	0	0	0	0	0	0	0	0	0	0	0	0	0
ARGSYN-PWY: L-arginine biosynthesis I (via L-ornithine)|g__Lachnoclostridium.s__Clostridium_lavalense	0	0	0	0	0	0	0	0	0	0	0	0	0	0	0	0	0	0	0	0	0	0	0	0	0	0	0	0	0	0	0	0	0	0	0	0	0	0	0	0	0	0	0	0	0	0	0	0	0
ARGSYN-PWY: L-arginine biosynthesis I (via L-ornithine)|g__Lachnoclostridium.s__Clostridium_scindens	0	0	0	0	0	0	0	0	0	0	0	0	0	0	0	0	0	0	0	0	0	0	0	0	0	0	0	0	0	0	0	0	0	0	0	0	0	0	0	0	0	0	0	0	0	0	0	0	0
ARGSYN-PWY: L-arginine biosynthesis I (via L-ornithine)|g__Lachnoclostridium.s__Clostridium_symbiosum	0	0	0	0	0	0	0	0	0	0	0	0	0	0	0	0	0	0	0	0	0	0	0	0	0	0	0	0	0	0	0	7.57846e-06	0	0	0	0	0	0	0	0	0	0	0	0	0	0	0	0	0
ARGSYN-PWY: L-arginine biosynthesis I (via L-ornithine)|g__Lachnospira.s__Lachnospira_pectinoschiza	0	0	0	0	0	0	0	0	0	5.3902e-05	0	0	0	0	0	0	0	0	0	0	0	0	0	0	0	0	0	0	0	0	0	0	0	0	0	0	0	0	0	0	0	0	0	0	0	0	0	0	0
ARGSYN-PWY: L-arginine biosynthesis I (via L-ornithine)|g__Lachnospiraceae_unclassified.s__Eubacterium_rectale	0	0	0	0	0	0	0	0	0	0	0	0	0	0	0	0	0	0	0	0	0	0	0	0	0	0	0	0	0	0	0	0	0	0	0	0	0	0	0	0	0	0	0	0	0	0	0	0	0
ARGSYN-PWY: L-arginine biosynthesis I (via L-ornithine)|g__Lactobacillus.s__Lactobacillus_fermentum	0	0	0	0	0	0	0	0	0	0	0	0	0	0	0	0	0	0	0	0	0	0	0	0	0	0	0	0	0	0	0	0	0	0	0	0	0	0	0	0	0	0	0	0	0	0	0	0	0
ARGSYN-PWY: L-arginine biosynthesis I (via L-ornithine)|g__Leclercia.s__Leclercia_adecarboxylata	0	0	0	0	0	0	0	0	0	0	0	0	0	0	0	0	0	0	0	0	0	0	0	0	0	0	0	0	0	0	0	1.22536e-07	0	0	0	0	0	0	0	0	0	0	0	0	0	0	0	0	0
ARGSYN-PWY: L-arginine biosynthesis I (via L-ornithine)|g__Megamonas.s__Megamonas_funiformis	0	0	0	0	0	0	0	0	0	0	0	0	0	0	0	0	0	0	0	0	0	0	0	0	0	0	0	0	0	0	0	0	0	0	0	0	0	0	0	0	0	0	0	0	0	0	0	0	0
ARGSYN-PWY: L-arginine biosynthesis I (via L-ornithine)|g__Megamonas.s__Megamonas_rupellensis	0	0	0	0	0	0	0	0	0	0	0	0	0	0	0	0	0	0	0	0	0	0	0	0	0	0	0	0	0	0	0	0	0	0	0	0	0	0	0	0	0	0	0	0	0	0	0	0	0
ARGSYN-PWY: L-arginine biosynthesis I (via L-ornithine)|g__Mitsuokella.s__Mitsuokella_jalaludinii	0	0	0	0	0	0	0	0	0	0	0	0	0	0	0	0	0	0	0	0	0	0	0	0	0	0	0	0	0	0	0	0	0	0	0	0	0	0	0	0	0	0	0	0	0	0	0	0	0
ARGSYN-PWY: L-arginine biosynthesis I (via L-ornithine)|g__Neisseria.s__Neisseria_meningitidis	0	0	0	0	0	0	0	0	0	0	0	0	0	0	0	0	0	0	0	0	0	0	0	0	0	0	0	0	0	0	0	0	0	0	0	0	0	0	0	0	0	0	0	0	0	0	0	0	0
ARGSYN-PWY: L-arginine biosynthesis I (via L-ornithine)|g__Pantoea.s__Pantoea_dispersa	0	0	0	0	0	0	0	0	0	0	0	0	0	0	0	0	0	0	0	0	0	0	0	0	0	0	0	0	0	0	0	0	0	0	0	0	0	0	0	0	0	0	0	0	0	0	0	0	0
ARGSYN-PWY: L-arginine biosynthesis I (via L-ornithine)|g__Pantoea.s__Pantoea_sesami	0	0	0	0	0	0	0	0	0	0	0	0	0	0	0	0	0	0	0	0	0	0	0	0	0	0	5.05507e-07	7.98902e-06	0	0	0	0	0	0	0	0	0	0	0	0	0	0	0	0	0	0	0	0	0
ARGSYN-PWY: L-arginine biosynthesis I (via L-ornithine)|g__Parasutterella.s__Parasutterella_excrementihominis	0	0	0	0	0	0	0	0	0	0	0	0	0	0	0	0	0	0	0	0	0	0	0	0	0	0	0	0	0	0	0	0	0	0	0	0	0	0	0	0	0	0	0	0	0	0	0	0	0
ARGSYN-PWY: L-arginine biosynthesis I (via L-ornithine)|g__Phascolarctobacterium.s__Phascolarctobacterium_faecium	0	0	0	0	0	0	0	0	0	0	0	0	0	0	0	0	0	0	0	0	0	0	0	0	0	0	0	0	0	0	0	0	0	0	0	0	0	0	0	0	0	0	0	0	0	0	0	0	0
ARGSYN-PWY: L-arginine biosynthesis I (via L-ornithine)|g__Phascolarctobacterium.s__Phascolarctobacterium_succinatutens	0	0	0	0	0	0	0	0	0	0	0	0	0	0	0	0	0	0	0	0	0	0	0	0	0	0	0	0	0	0	0	0	0	0	0	0	0	0	0	0	0	0	0	0	0	0	0	0	0
ARGSYN-PWY: L-arginine biosynthesis I (via L-ornithine)|g__Pluralibacter.s__Pluralibacter_gergoviae	0	0	0	0	0	0	0	0	0	0	0	0	0	0	0	0	0	0	0	0	0	0	0	0	0	0	0	0	0	0	0	0	0	0	0	0	0	0	0	0	0	0	0	0	0	0	0	0	0
ARGSYN-PWY: L-arginine biosynthesis I (via L-ornithine)|g__Proteobacteria_unclassified.s__Proteobacteria_bacterium_CAG_139	0	0	0	0	0	0	0	0	0	0	0	0	0	0	0	0	0	0	0	0	0	0	0	6.80793e-06	0	0	0	0	0	0	0	0	0	0	0	0	0	0	0	0	0	0	0	0	0	0	0	0	0
ARGSYN-PWY: L-arginine biosynthesis I (via L-ornithine)|g__Proteus.s__Proteus_mirabilis	0	0	0	0	0	0	0	0	0	0	0	0	0	0	0	0	0	0	0	0	0	0	0	0	0	0	1.21224e-05	0	0	0	0	0	0	0	0	0	0	0	0	0	0	0	0	0	0	0	0	0	0
ARGSYN-PWY: L-arginine biosynthesis I (via L-ornithine)|g__Pseudomonas.s__Pseudomonas_aeruginosa_group	0	0	0	0	0	0	0	0	0	0	0	0	0	0	0	0	0	0	0	0	0	0	0	0	0	0	0	0	0	0	0	0	0	0	0	0	0	0	0	0	0	0	0	0	0	0	0	0	0
ARGSYN-PWY: L-arginine biosynthesis I (via L-ornithine)|g__Raoultella.s__Raoultella_ornithinolytica	0	0	0	0	0	0	0	0	0	0	0	0	0	0	0	0	0	0	0	0	0	0	0	0	0	0	0	0	0	0	0	0	0	0	0	0	0	0	0	0	0	0	0	0	0	0	0	0	0
ARGSYN-PWY: L-arginine biosynthesis I (via L-ornithine)|g__Raoultella.s__Raoultella_planticola	0	0	0	0	0	0	0	0	0	0	0	0	0	0	0	0	0	0	0	0	0	0	0	0	0	0	0	0	0	0	0	0	0	0	0	0	0	0	0	0	0	0	0	0	0	0	0	0	0
ARGSYN-PWY: L-arginine biosynthesis I (via L-ornithine)|g__Rhizobium.s__Rhizobium_pusense	0	0	0	0	0	0	5.968e-05	0	0	0	0	0	0	0	0	0	0	0	0	0	0	0	0	0	0	0	0	0	0	0	0	0	0	0	0	0	0	0	0	0	0	0	0	0	0	0	0	0	0
ARGSYN-PWY: L-arginine biosynthesis I (via L-ornithine)|g__Roseburia.s__Roseburia_intestinalis	0	0	0	0	0	0	0	0	0	0	0	0	0	0	0	0	0	0	0	0	0	0	0	0	0	0	0	0	0	0	0	0	0	0	0	0	0	0	0	0	0	0	0	0	0	0	0	0	0
ARGSYN-PWY: L-arginine biosynthesis I (via L-ornithine)|g__Roseburia.s__Roseburia_inulinivorans	0	0	0	0	0	0	0	0	0	0	0	0	0	0	0	0	0	0	0	0	0	0	0	0	0	0	0	0	0	0	0	0	0	0	0	0	0	0	0	0	0	0	0	0	0	0	0	0	0
ARGSYN-PWY: L-arginine biosynthesis I (via L-ornithine)|g__Ruminococcus.s__Ruminococcus_lactaris	0	0	0	0	0	0	0	0	0	0	0	0	0	0	0	0	0	0	0	0	0	0	0	0	0	0	0	0	0	0	0	0	0	0	0	0	0	0	0	0	0	0	0	0	0	0	0	0	0
ARGSYN-PWY: L-arginine biosynthesis I (via L-ornithine)|g__Salmonella.s__Salmonella_enterica	0	0	0	0	0	0	0	0	0	0	0	0	0	0	0	0	0	0	0	0	0	0	0	0	0	0	0	0	0	0	0	0	0	0	0	0	0	0	0	0	0	0	0	0	0	0	0	0	0
ARGSYN-PWY: L-arginine biosynthesis I (via L-ornithine)|g__Sellimonas.s__Sellimonas_intestinalis	0	0	0	0	0	0	0	0	0	0	0	0	0	0	0	0	0	0	0	0	0	0	0	3.67707e-06	0	0	0	0	0	0	0	0	0	0	0	0	0	0	0	0	0	0	0	0	0	0	0	0	0
ARGSYN-PWY: L-arginine biosynthesis I (via L-ornithine)|g__Serratia.s__Serratia_liquefaciens	0	0	0	2.43299e-06	0	0	0	0	0	0	0	0	0	0	0	0	0	0	0	0	0	0	0	0	0	0	0	0	0	0	0	0	0	0	0	0	0	0	0	0	0	0	0	0	0	0	0	0	0
ARGSYN-PWY: L-arginine biosynthesis I (via L-ornithine)|g__Serratia.s__Serratia_marcescens	0	0	0	0	0	0	0	0	0	0	0	0	0	0	0	0	0	0	0	0	0	0	0	0	0	0	0	0	0	0	0	0	0	0	0	0	0	0	0	0	0	0	0	0	0	0	0	0	0
ARGSYN-PWY: L-arginine biosynthesis I (via L-ornithine)|g__Serratia.s__Serratia_nematodiphila	0	0	0	0	0	0	0	0	0	0	0	0	0	0	0	0	0	0	0	0	0	0	0	0	0	0	0	0	0	0	0	0	0	0	0	0	0	0	0	0	0	0	0	0	0	0	0	0	0
ARGSYN-PWY: L-arginine biosynthesis I (via L-ornithine)|g__Serratia.s__Serratia_ureilytica	0	0	0	0	0	0	0	0	0	0	0	0	0	0	0	0	0	0	0	0	0	0	0	0	0	0	0	0	0	0	0	0	0	0	0	0	0	0	0	0	0	0	0	0	0	0	0	0	0
ARGSYN-PWY: L-arginine biosynthesis I (via L-ornithine)|g__Sphingobium.s__Sphingobium_yanoikuyae	0	0	0	0	0	0	0	0	0	0	0	0	0	0	0	0	0	0	0	0	0	0	0	0	0	0	0	0	0	0	0	0	0	0	0	0	0	0	0	0	0	0	0	0	0	0	0	0	0
ARGSYN-PWY: L-arginine biosynthesis I (via L-ornithine)|g__Sphingomonas.s__Sphingomonas_sp_Ag1	0	0	0	0	0	0	5.79268e-05	0	0	0	0	0	0	0	0	0	0	0	0	0	0	0	0	0	0	0	0	0	0	0	0	0	0	0	0	0	0	0	0	0	0	0	0	0	0	0	0	0	0
ARGSYN-PWY: L-arginine biosynthesis I (via L-ornithine)|g__Staphylococcus.s__Staphylococcus_aureus	0	0	0	0	0	0	0	0	0	0	0	0	0	0	0	0	0	0	0	0	0	0	0	0	0	0	0	0	0	0	0	0	0	0	0	0	0	0	0	0	0	0	0	0	0	0	0	0	0
ARGSYN-PWY: L-arginine biosynthesis I (via L-ornithine)|g__Staphylococcus.s__Staphylococcus_epidermidis	0	0	0	0	0	1.10959e-06	0	0	0	0	0	0	0	0	0	0	0	0	0	0	0	0	0	0	0	0	0	0	0	0	0	0	0	0	0	0	3.74391e-07	0	0	0	0	0	0	0	0	0	0	0	0
ARGSYN-PWY: L-arginine biosynthesis I (via L-ornithine)|g__Streptococcus.s__Streptococcus_equinus	0	0	0	0	0	0	0	0	0	0	0	0	0	0	0	0	0	0	0	0	0	0	0	0	0	0	0	0	0	0	0	0	0	0	0	0	0	0	0	0	0	0	0	0	0	0	0	0	0
ARGSYN-PWY: L-arginine biosynthesis I (via L-ornithine)|g__Streptococcus.s__Streptococcus_gallolyticus	0	0	5.57057e-07	0	0	0	0	0	0	0	0	0	0	0	0	0	0	0	0	0	0	0	0	0	0	0	0	0	0	0	0	0	0	0	0	0	0	0	0	0	0	0	0	0	0	0	0	0	0
ARGSYN-PWY: L-arginine biosynthesis I (via L-ornithine)|g__Streptococcus.s__Streptococcus_lutetiensis	0	0	0	0	0	0	0	0	0	5.56997e-07	0	0	0	0	0	0	0	0	0	0	0	0	0	0	0	0	0	0	0	0	0	0	0	0	0	0	0	0	0	0	0	0	0	0	0	0	0	0	0
ARGSYN-PWY: L-arginine biosynthesis I (via L-ornithine)|g__Streptococcus.s__Streptococcus_macedonicus	0	0	0	0	0	0	0	0	0	0	0	0	0	0	0	0	0	0	0	0	0	0	0	0	0	0	0	0	0	0	0	0	0	0	0	0	0	0	0	0	0	0	0	0	0	0	0	0	0
ARGSYN-PWY: L-arginine biosynthesis I (via L-ornithine)|g__Streptococcus.s__Streptococcus_mutans	0	0	0	0	0	0	0	0	0	0	0	0	0	0	0	0	0	0	0	0	0	0	0	0	0	0	0	0	0	0	0	0	0	0	0	0	0	0	0	0	0	0	0	0	0	0	0	0	0
ARGSYN-PWY: L-arginine biosynthesis I (via L-ornithine)|g__Streptococcus.s__Streptococcus_pasteurianus	0	0	2.08066e-06	0	0	0	0	0	0	0	0	0	0	0	0	0	0	0	0	0	0	0	0	0	0	0	0	0	0	0	0	0	0	0	0	0	0	0	0	0	0	0	0	0	0	0	0	0	0
ARGSYN-PWY: L-arginine biosynthesis I (via L-ornithine)|g__Streptococcus.s__Streptococcus_pneumoniae	0	0	0	0	0	1.22189e-06	0	0	0	0	0	0	0	0	0	0	0	0	0	0	0	0	0	0	0	0	3.47914e-07	0	0	0	0	0	0	0	0	0	3.0344e-06	0	0	0	0	0	0	0	0	0	0	0	0
ARGSYN-PWY: L-arginine biosynthesis I (via L-ornithine)|g__Streptococcus.s__Streptococcus_salivarius	0	0	0	0	0	0	0	0	0	0	0	0	0	0	0	0	0	0	0	0	0	0	0	0	0	0	0	0	0	0	0	0	0	0	0	0	5.0182e-06	0	0	0	0	0	0	4.46272e-07	1.48515e-06	0	0	0	0
ARGSYN-PWY: L-arginine biosynthesis I (via L-ornithine)|g__Streptococcus.s__Streptococcus_vestibularis	0	0	0	0	0	0	0	0	0	0	0	0	0	0	0	0	0	0	0	0	0	0	0	0	0	0	0	0	0	0	0	0	0	0	0	0	1.46478e-05	0	0	0	0	0	0	0	0	0	0	0	0
ARGSYN-PWY: L-arginine biosynthesis I (via L-ornithine)|g__Tyzzerella.s__Tyzzerella_nexilis	0	0	0	0	0	0	0	0	0	0	0	0	0	0	0	0	0	0	0	0	0	0	0	0	0	0	0	0	0	0	0	1.58603e-05	0	0	0	0	0	0	0	0	0	0	0	0	0	0	0	0	0
ARGSYN-PWY: L-arginine biosynthesis I (via L-ornithine)|g__Veillonella.s__Veillonella_sp_CAG_933	0	0	0	0	0	0	0	0	0	9.59863e-05	0	0	0	0	0	0	0	0	0	0	0	0	0	0	0	0	0	0	0	0	0	0	0	0	0	0	0	0	0	0	0	0	0	0	0	0	0	0	0
ARGSYN-PWY: L-arginine biosynthesis I (via L-ornithine)|unclassified	0	9.2822e-06	0	2.5159e-06	0	0	0	0	0	1.41555e-05	0	0	0	0	0	1.3628e-06	1.35315e-06	0	0	0	5.85226e-06	0	0	2.27633e-05	0	0	1.50193e-06	3.63194e-06	0	0	1.47915e-05	2.46878e-05	0	0	0	0	0	0	0	1.099e-06	3.19404e-06	0	0	0	4.67474e-06	0	0	0	0
ARGSYNBSUB-PWY: L-arginine biosynthesis II (acetyl cycle)	0	0.000533448	0.00026511	0.000573403	0	0.000251421	0.0002326	0	0.000368855	0.000474453	0	0	0.000316582	0	0	0.000446753	0.000295564	0	0	0.000388986	0.000546732	0	0	0.000280782	0	0	0.000333749	0.000502461	0	0	0.000465787	0.000456059	0	0.000335358	0	0	0.000222668	0.000385848	0	0.000287049	0.000424425	0	0	0.000441097	0.000441038	0	0	0	0
ARGSYNBSUB-PWY: L-arginine biosynthesis II (acetyl cycle)|g__Acinetobacter.s__Acinetobacter_pittii	0	0	0	0	0	0	0	0	0	0	0	0	0	0	0	0	0	0	0	0	0	0	0	0	0	0	0	0	0	0	0	0	0	0	0	0	0	0	0	0	0	0	0	0	0	0	0	0	0
ARGSYNBSUB-PWY: L-arginine biosynthesis II (acetyl cycle)|g__Actinomyces.s__Actinomyces_oris	0	0	0	0	0	0	0	0	0	0	0	0	0	0	0	0	0	0	0	0	0	0	0	0	0	0	0	0	0	0	0	0	0	0	0	0	0	0	0	0	0	0	0	0	0	0	0	0	0
ARGSYNBSUB-PWY: L-arginine biosynthesis II (acetyl cycle)|g__Actinomyces.s__Actinomyces_urogenitalis	0	0	0	0	0	2.15863e-06	0	0	0	0	0	0	0	0	0	0	0	0	0	0	0	0	0	0	0	0	0	0	0	0	0	0	0	0	0	0	0	0	0	0	0	0	0	0	0	0	0	0	0
ARGSYNBSUB-PWY: L-arginine biosynthesis II (acetyl cycle)|g__Actinomyces.s__Actinomyces_viscosus	0	0	0	0	0	0	0	0	0	0	0	0	0	0	0	0	0	0	0	0	0	0	0	0	0	0	0	0	0	0	0	0	0	0	0	0	0	0	0	0	0	0	0	0	0	0	0	0	0
ARGSYNBSUB-PWY: L-arginine biosynthesis II (acetyl cycle)|g__Akkermansia.s__Akkermansia_muciniphila	0	0	0	0	0	0	0	0	0	0	0	0	0	0	0	0	0	0	0	0	0	0	0	2.53681e-05	0	0	0	0	0	0	0	0	0	0	0	0	0	0	0	0	0	0	0	0	0	0	0	0	0
ARGSYNBSUB-PWY: L-arginine biosynthesis II (acetyl cycle)|g__Anaeromassilibacillus.s__Anaeromassilibacillus_sp_An250	0	0	0	0	0	0	0	0	0	0	0	0	0	0	0	0	0	0	0	0	0	0	0	0	0	0	0	0	0	0	0	0	0	0	0	0	0	0	0	0	0	0	0	0	0	0	0	0	0
ARGSYNBSUB-PWY: L-arginine biosynthesis II (acetyl cycle)|g__Anaerostipes.s__Anaerostipes_caccae	0	0	0	0	0	0	0	0	0	0	0	0	0	0	0	0	0	0	0	0	0	0	0	0	0	0	0	0	0	0	0	2.38321e-06	0	0	0	0	0	0	0	0	0	0	0	0	0	0	0	0	0
ARGSYNBSUB-PWY: L-arginine biosynthesis II (acetyl cycle)|g__Anaerostipes.s__Anaerostipes_hadrus	0	0	0	0	0	0	0	0	0	0	0	0	0	0	0	0	0	0	0	0	0	0	0	0	0	0	0	0	0	0	0	0	0	0	0	0	0	0	0	0	0	0	0	0	0	0	0	0	0
ARGSYNBSUB-PWY: L-arginine biosynthesis II (acetyl cycle)|g__Atlantibacter.s__Atlantibacter_hermannii	0	0	0	0	0	0	0	0	0	0	0	0	0	0	0	0	0	0	0	0	0	0	0	0	0	0	0	0	0	0	0	0	0	0	0	0	0	0	0	0	0	0	0	0	0	0	0	0	0
ARGSYNBSUB-PWY: L-arginine biosynthesis II (acetyl cycle)|g__Bifidobacterium.s__Bifidobacterium_adolescentis	0	0	0	0	0	0	0	0	0	0	0	0	0	0	0	0	0	0	0	0	0	0	0	0	0	0	0	0	0	0	0	0	0	0	0	0	0	0	0	0	0	0	0	0	0	0	0	0	0
ARGSYNBSUB-PWY: L-arginine biosynthesis II (acetyl cycle)|g__Bifidobacterium.s__Bifidobacterium_angulatum	0	0	0	0	0	0	0	0	0	0	0	0	0	0	0	0	0	0	0	0	0	0	0	0	0	0	0	0	0	0	0	0	0	0	0	0	0	0	0	0	0	0	0	0	0	0	0	0	0
ARGSYNBSUB-PWY: L-arginine biosynthesis II (acetyl cycle)|g__Bifidobacterium.s__Bifidobacterium_animalis	0	0	0	0	0	0	0	0	0	0	0	0	0	0	0	0	0	0	0	0	0	0	0	0	0	0	0	0	0	0	0	0	0	0	0	0	0	0	0	0	0	0	0	0	0	0	0	0	0
ARGSYNBSUB-PWY: L-arginine biosynthesis II (acetyl cycle)|g__Bifidobacterium.s__Bifidobacterium_bifidum	0	2.49147e-05	0	2.84249e-05	0	0	0	0	0	5.95209e-05	0	0	0	0	0	0.000320603	3.34544e-06	0	0	0	0	0	0	1.14973e-05	0	0	0	0	0	0	0	0	0	0	0	0	0	0.000204835	0	3.28699e-05	0	0	0	0	0	0	0	0	0
ARGSYNBSUB-PWY: L-arginine biosynthesis II (acetyl cycle)|g__Bifidobacterium.s__Bifidobacterium_breve	0	1.22125e-05	3.0226e-07	8.64634e-06	0	0	0	0	0	1.66028e-05	0	0	0	0	0	0	0	0	0	0	0	0	0	6.55075e-07	0	0	0	0.000316969	0	0	0	0	0	0	0	0	0	0	0	9.78244e-07	0	0	0	0.00033583	0	0	0	0	0
ARGSYNBSUB-PWY: L-arginine biosynthesis II (acetyl cycle)|g__Bifidobacterium.s__Bifidobacterium_catenulatum	0	0	0	0	0	0	0	0	0	1.09965e-05	0	0	0	0	0	0	0	0	0	0	0	0	0	0	0	0	0	0	0	0	0	0	0	0	0	0	0	0	0	0	0	0	0	0	0	0	0	0	0
ARGSYNBSUB-PWY: L-arginine biosynthesis II (acetyl cycle)|g__Bifidobacterium.s__Bifidobacterium_dentium	0	0	0	0	0	0	0	0	0	2.98515e-07	0	0	0	0	0	0	0	0	0	0	0	0	0	0	0	0	0	0	0	0	0.000209497	0	0	0	0	0	0	0	0	0	0	0	0	0	0	0	0	0	0
ARGSYNBSUB-PWY: L-arginine biosynthesis II (acetyl cycle)|g__Bifidobacterium.s__Bifidobacterium_gallinarum	0	0	0	0	0	0	0	0	0	4.03992e-06	0	0	0	0	0	0	0	0	0	0	0	0	0	0	0	0	0	0	0	0	0	0	0	0	0	0	0	0	0	0	0	0	0	0	0	0	0	0	0
ARGSYNBSUB-PWY: L-arginine biosynthesis II (acetyl cycle)|g__Bifidobacterium.s__Bifidobacterium_longum	0	0.000449395	8.61597e-06	0.000451838	0	0	0	0	0	4.97933e-05	0	0	4.82864e-05	0	0	0	5.01872e-05	0	0	3.76424e-05	0.000419409	0	0	4.70718e-05	0	0	0	9.08163e-07	0	0	0	0	0	0	0	0	0	0	0	0.000141259	0.000138847	0	0	3.37571e-06	0.000318841	0	0	0	0
ARGSYNBSUB-PWY: L-arginine biosynthesis II (acetyl cycle)|g__Bifidobacterium.s__Bifidobacterium_pseudocatenulatum	0	0	0	0	0	0	0	0	0	0	0	0	0	0	0	0	0	0	0	0.000198122	2.18106e-05	0	0	1.70403e-05	0	0	0	0	0	0	0	0	0	0	0	0	3.82909e-05	7.48967e-05	0	0	0	0	0	0	0	0	0	0	0
ARGSYNBSUB-PWY: L-arginine biosynthesis II (acetyl cycle)|g__Bifidobacterium.s__Bifidobacterium_pullorum	0	0	0	0	0	0	0	0	0	3.0153e-06	0	0	0	0	0	0	0	0	0	0	0	0	0	0	0	0	0	0	0	0	0	0	0	0	0	0	0	0	0	0	0	0	0	0	0	0	0	0	0
ARGSYNBSUB-PWY: L-arginine biosynthesis II (acetyl cycle)|g__Bifidobacterium.s__Bifidobacterium_scardovii	0	0	0	0	0	0	0	0	0	0	0	0	0	0	0	0	0	0	0	0	0	0	0	0	0	0	0	0	0	0	0	0	0	0	0	0	0	0	0	0	0	0	0	0	0	0	0	0	0
ARGSYNBSUB-PWY: L-arginine biosynthesis II (acetyl cycle)|g__Bifidobacterium.s__Bifidobacterium_tsurumiense	0	0	0	0	0	0	0	0	0	0	0	0	0	0	0	0	0	0	0	0	0	0	0	0	0	0	0	0	0	0	0	0	0	0	0	0	0	0	0	0	0	0	0	0	0	0	0	0	0
ARGSYNBSUB-PWY: L-arginine biosynthesis II (acetyl cycle)|g__Bilophila.s__Bilophila_wadsworthia	0	0	0	0	0	0	0	0	0	0	0	0	0	0	0	2.13604e-06	0	0	0	0	0	0	0	3.04553e-06	0	0	0	0	0	0	0	0	0	0	0	0	0	0	0	0	0	0	0	0	0	0	0	0	0
ARGSYNBSUB-PWY: L-arginine biosynthesis II (acetyl cycle)|g__Blautia.s__Blautia_coccoides	0	0	0	0	0	0	0	0	0	0	0	0	0	0	0	0	0	0	0	0	0	0	0	0	0	0	0	0	0	0	0	6.51235e-07	0	0	0	0	0	0	0	0	0	0	0	0	0	0	0	0	0
ARGSYNBSUB-PWY: L-arginine biosynthesis II (acetyl cycle)|g__Blautia.s__Blautia_obeum	0	0	0	0	0	0	0	0	0	0	0	0	0	0	0	0	0	0	0	0	0	0	0	0	0	0	0	0	0	0	0	0	0	0	0	0	0	0	0	0	0	0	0	0	0	0	0	0	0
ARGSYNBSUB-PWY: L-arginine biosynthesis II (acetyl cycle)|g__Blautia.s__Blautia_sp_CAG_257	0	0	0	0	0	0	0	0	0	0	0	0	0	0	0	0	0	0	0	0	0	0	0	0	0	0	0	0	0	0	0	3.671e-06	0	0	0	0	0	0	0	0	0	0	0	0	0	0	0	0	0
ARGSYNBSUB-PWY: L-arginine biosynthesis II (acetyl cycle)|g__Blautia.s__Blautia_sp_CAG_52	0	0	0	0	0	0	0	0	0	0	0	0	0	0	0	0	0	0	0	0	0	0	0	0	0	0	0	0	0	0	0	0	0	0	0	0	0	0	0	0	0	0	0	0	0	0	0	0	0
ARGSYNBSUB-PWY: L-arginine biosynthesis II (acetyl cycle)|g__Blautia.s__Blautia_wexlerae	0	0	0	0	0	0	0	0	0	0	0	0	0	0	0	0	0	0	0	0	2.57394e-06	0	0	6.00933e-06	0	0	0	0	0	0	0	0	0	0	0	0	0	0	0	0	0	0	0	0	0	0	0	0	0
ARGSYNBSUB-PWY: L-arginine biosynthesis II (acetyl cycle)|g__Blautia.s__Ruminococcus_gnavus	0	0	0	0	0	0	0	0	0	2.23359e-05	0	0	0	0	0	1.19587e-06	0	0	0	0	0	0	0	3.1473e-06	0	0	0	0	0	0	0	9.69499e-06	0	0	0	0	0	0	0	0	0	0	0	4.49476e-06	0	0	0	0	0
ARGSYNBSUB-PWY: L-arginine biosynthesis II (acetyl cycle)|g__Blautia.s__Ruminococcus_torques	0	0	0	0	0	0	0	0	0	0	0	0	0	0	0	0	0	0	0	0	0	0	0	6.85899e-06	0	0	0	0	0	0	0	0	0	0	0	0	0	0	0	0	0	0	0	0	0	0	0	0	0
ARGSYNBSUB-PWY: L-arginine biosynthesis II (acetyl cycle)|g__Campylobacter.s__Campylobacter_gracilis	0	0	0	0	0	0	0	0	0	0	0	0	0	0	0	0	0	0	0	0	0	0	0	0	0	0	0	0	0	0	0	0	0	0	0	0	0	0	0	0	0	0	0	0	0	0	0	0	0
ARGSYNBSUB-PWY: L-arginine biosynthesis II (acetyl cycle)|g__Citrobacter.s__Citrobacter_braakii	0	0	0	0	0	0	0	0	0	0	0	0	0	0	0	0	0	0	0	0	0	0	0	0	0	0	0	0	0	0	0	0	0	0	0	0	0	0	0	0	5.23433e-05	0	0	0	0	0	0	0	0
ARGSYNBSUB-PWY: L-arginine biosynthesis II (acetyl cycle)|g__Citrobacter.s__Citrobacter_freundii	0	0	0	1.20137e-06	0	0	0	0	0	0	0	0	0	0	0	0	0	0	0	0	0	0	0	0	0	0	0	0	0	0	0	0	0	0	0	0	0	0	0	0	0	0	0	0	0	0	0	0	0
ARGSYNBSUB-PWY: L-arginine biosynthesis II (acetyl cycle)|g__Citrobacter.s__Citrobacter_koseri	0	0	0	0	0	0	0	0	0	0	0	0	0	0	0	0	0	0	0	0	0	0	0	0	0	0	0	0	0	0	0	0	0	0	0	0	0	0	0	0	0	0	0	0	0	0	0	0	0
ARGSYNBSUB-PWY: L-arginine biosynthesis II (acetyl cycle)|g__Citrobacter.s__Citrobacter_portucalensis	0	0	0	0	0	0	0	0	0	0	0	0	0	0	0	0	0	0	0	0	0	0	0	0	0	0	0	0	0	0	0	0	0	0	0	0	0	0	0	0	0	0	0	0	0	0	0	0	0
ARGSYNBSUB-PWY: L-arginine biosynthesis II (acetyl cycle)|g__Clostridioides.s__Clostridioides_difficile	0	0	0	0	0	0	0	0	0	2.06058e-05	0	0	0	0	0	0	0	0	0	0	0	0	0	0	0	0	0	0	0	0	2.83607e-05	6.14243e-06	0	0	0	0	0	0	0	0	0	0	0	0	0	0	0	0	0
ARGSYNBSUB-PWY: L-arginine biosynthesis II (acetyl cycle)|g__Clostridium.s__Clostridium_baratii	0	0	0	0	0	0	0	0	0	0	0	0	0	0	0	0	0	0	0	0	0	0	0	0	0	0	0	0	0	0	0	0	0	0	0	0	0	0	0	0	0	0	0	0	0	0	0	0	0
ARGSYNBSUB-PWY: L-arginine biosynthesis II (acetyl cycle)|g__Clostridium.s__Clostridium_butyricum	0	0	0	0	0	0	0	0	0	0	0	0	0	0	0	0	0	0	0	0	0	0	0	0	0	0	0	0	0	0	0	0	0	0	0	0	0	0	0	0	0	0	0	0	0	0	0	0	0
ARGSYNBSUB-PWY: L-arginine biosynthesis II (acetyl cycle)|g__Clostridium.s__Clostridium_disporicum	0	0	0	0	0	0	0	0	0	0	0	0	0	0	0	0	0	0	0	0	0	0	0	0	0	0	3.79267e-06	0	0	0	0	0	0	0	0	0	0	0	0	0	0	0	0	0	0	0	0	0	0
ARGSYNBSUB-PWY: L-arginine biosynthesis II (acetyl cycle)|g__Clostridium.s__Clostridium_neonatale	0	0	6.44863e-05	3.46113e-06	0	0	0	0	0	0	0	0	0	0	0	0	0	0	0	0	0	0	0	0	0	0	0	0	0	0	0	5.42997e-06	0	0	0	0	0	0	0	0	0	0	0	3.09768e-05	0	0	0	0	0
ARGSYNBSUB-PWY: L-arginine biosynthesis II (acetyl cycle)|g__Clostridium.s__Clostridium_paraputrificum	0	0	0	0	0	0	0	0	0	7.78079e-07	0	0	3.33724e-05	0	0	0	0	0	0	0	0	0	0	0	0	0	0	0	0	0	2.39405e-05	0	0	0	0	0	0	0	0	0	0	0	0	0	0	0	0	0	0
ARGSYNBSUB-PWY: L-arginine biosynthesis II (acetyl cycle)|g__Clostridium.s__Clostridium_sp_CAG_217	0	0	0	0	0	0	0	0	0	0	0	0	0	0	0	0	0	0	0	0	0	0	0	0	0	0	0	0	0	0	0	0	0	0	0	0	0	0	0	0	0	0	0	0	0	0	0	0	0
ARGSYNBSUB-PWY: L-arginine biosynthesis II (acetyl cycle)|g__Clostridium.s__Clostridium_sp_D5	0	0	0	0	0	0	0	0	0	0	0	0	0	0	0	0	0	0	0	0	0	0	0	0	0	0	0	0	0	0	0	0	0	0	0	0	0	0	0	0	0	0	0	0	0	0	0	0	0
ARGSYNBSUB-PWY: L-arginine biosynthesis II (acetyl cycle)|g__Clostridium.s__Clostridium_sp_MSTE9	0	0	0	0	0	0	0	0	0	0	0	0	0	0	0	0	0	0	0	0	0	0	0	0	0	0	0	0	0	0	0	0	0	0	0	0	0	0	0	0	0	0	0	0	0	0	0	0	0
ARGSYNBSUB-PWY: L-arginine biosynthesis II (acetyl cycle)|g__Collinsella.s__Collinsella_aerofaciens	0	0	0	0	0	0	0	0	0	0	0	0	0	0	0	0	0	0	0	0	0	0	0	0	0	0	0	0	0	0	0	0	0	0	0	0	0	0	0	0	0	0	0	0	0	0	0	0	0
ARGSYNBSUB-PWY: L-arginine biosynthesis II (acetyl cycle)|g__Coprobacillus.s__Coprobacillus_cateniformis	0	0	0	0	0	0	0	0	0	0	0	0	0	0	0	0	0	0	0	0	0	0	0	0	0	0	0	0	0	0	0	0	0	0	0	0	0	0	0	0	0	0	0	0	0	0	0	0	0
ARGSYNBSUB-PWY: L-arginine biosynthesis II (acetyl cycle)|g__Corynebacterium.s__Corynebacterium_kefirresidentii	0	0	0	0	0	0	0	0	0	0	0	0	0	0	0	0	0	0	0	0	0	0	0	0	0	0	0	0	0	0	0	0	0	0	0	0	0	0	0	0	0	0	0	0	0	0	0	0	0
ARGSYNBSUB-PWY: L-arginine biosynthesis II (acetyl cycle)|g__Corynebacterium.s__Corynebacterium_kroppenstedtii	0	0	0	0	0	0	0	0	0	0	0	0	0	0	0	0	0	0	0	0	0	0	0	0	0	0	0	0	0	0	0	0	0	0	0	0	0	0	0	0	0	0	0	0	0	0	0	0	0
ARGSYNBSUB-PWY: L-arginine biosynthesis II (acetyl cycle)|g__Cutibacterium.s__Cutibacterium_acnes	0	0	0	0	0	0	0	0	0	0	0	0	0	0	0	0	0	0	0	0	0	0	0	0	0	0	0	0	0	0	0	0	0	0	0	0	0	0	0	0	0	0	0	0	0	0	0	0	0
ARGSYNBSUB-PWY: L-arginine biosynthesis II (acetyl cycle)|g__Cutibacterium.s__Cutibacterium_avidum	0	0	0	0	0	0	0	0	0	0	0	0	0	0	0	0	0	0	0	0	0	0	0	0	0	0	0	0	0	0	0	0	0	0	0	0	0	0	0	0	0	0	0	0	0	0	0	0	0
ARGSYNBSUB-PWY: L-arginine biosynthesis II (acetyl cycle)|g__Desulfovibrio.s__Desulfovibrio_fairfieldensis	0	0	0	0	0	0	0	0	0	0	0	0	0	0	0	0	0	0	0	0	0	0	0	0	0	0	0	0	0	0	0	0	0	0	0	0	0	0	0	0	0	0	0	0	0	0	0	0	0
ARGSYNBSUB-PWY: L-arginine biosynthesis II (acetyl cycle)|g__Dorea.s__Dorea_formicigenerans	0	0	0	0	0	0	0	0	0	0	0	0	0	0	0	0	0	0	0	0	0	0	0	0	0	0	0	0	0	0	0	0	0	0	0	0	0	0	0	0	0	0	0	0	0	0	0	0	0
ARGSYNBSUB-PWY: L-arginine biosynthesis II (acetyl cycle)|g__Dorea.s__Dorea_longicatena	0	0	0	0	0	0	0	0	0	0	0	0	0	0	0	0	0	0	0	0	0	0	0	0	0	0	0	0	0	0	0	0	0	0	0	0	0	0	0	0	0	0	0	0	0	0	0	0	0
ARGSYNBSUB-PWY: L-arginine biosynthesis II (acetyl cycle)|g__Eggerthella.s__Eggerthella_lenta	0	0	0	0	0	0	0	0	0	1.14244e-06	0	0	0	0	0	0	0	0	0	0	0	0	0	0	0	0	0	0	0	0	0	0	0	0	0	0	0	9.54266e-07	0	0	0	0	0	0	0	0	0	0	0
ARGSYNBSUB-PWY: L-arginine biosynthesis II (acetyl cycle)|g__Eisenbergiella.s__Eisenbergiella_massiliensis	0	0	0	0	0	0	0	0	0	0	0	0	0	0	0	0	0	0	0	0	0	0	0	0	0	0	0	0	0	0	0	1.39181e-05	0	0	0	0	0	0	0	0	0	0	0	0	0	0	0	0	0
ARGSYNBSUB-PWY: L-arginine biosynthesis II (acetyl cycle)|g__Eisenbergiella.s__Eisenbergiella_tayi	0	0	0	0	0	0	0	0	0	0	0	0	0	0	0	0	0	0	0	0	0	0	0	6.38499e-07	0	0	0	0	0	0	0	0	0	0	0	0	0	0	0	0	0	0	0	0	0	0	0	0	0
ARGSYNBSUB-PWY: L-arginine biosynthesis II (acetyl cycle)|g__Enterobacter.s__Enterobacter_cloacae	0	0	0	0	0	0	0	0	0	0	0	0	0	0	0	0	0	0	0	0	0	0	0	0	0	0	0	0	0	0	0	7.71843e-07	0	0	0	0	0	0	0	0	0	0	0	0	2.05036e-06	0	0	0	0
ARGSYNBSUB-PWY: L-arginine biosynthesis II (acetyl cycle)|g__Enterobacter.s__Enterobacter_mori	0	0	0	0	0	0	0	0	0	0	0	0	0	0	0	0	0	0	0	0	0	0	0	0	0	0	0	0	0	0	0	0	0	0	0	0	0	0	0	0	0	0	0	0	0	0	0	0	0
ARGSYNBSUB-PWY: L-arginine biosynthesis II (acetyl cycle)|g__Enterococcus.s__Enterococcus_avium	0	0	0	0	0	0	0	0	0	0	0	0	0	0	0	0	0	0	0	0	0	0	0	0	0	0	0	0	0	0	0	0	0	0	0	0	0	0	0	0	0	0	0	0	0	0	0	0	0
ARGSYNBSUB-PWY: L-arginine biosynthesis II (acetyl cycle)|g__Enterococcus.s__Enterococcus_casseliflavus	0	0	0	0	0	0	0	0	0	0	0	0	0	0	0	0	0	0	0	0	0	0	0	0	0	0	0	0	0	0	0	0	0	0	0	0	0	0	0	0	0	0	0	0	0	0	0	0	0
ARGSYNBSUB-PWY: L-arginine biosynthesis II (acetyl cycle)|g__Enterococcus.s__Enterococcus_faecalis	0	0	0	0	0	0	0	0	0	0	0	0	0	0	0	0	0	0	0	0	0	0	0	0	0	0	0	0	0	0	0	0	0	0	0	0	0	0	0	0	0	0	0	0	0	0	0	0	0
ARGSYNBSUB-PWY: L-arginine biosynthesis II (acetyl cycle)|g__Enterococcus.s__Enterococcus_faecium	0	0	0	0	0	0	0	0	0	0	0	0	0	0	0	0	0	0	0	0	0	0	0	0	0	0	0	0	0	0	0	0	0	0	0	0	0	0	0	0	0	0	0	0	0	0	0	0	0
ARGSYNBSUB-PWY: L-arginine biosynthesis II (acetyl cycle)|g__Enterococcus.s__Enterococcus_gallinarum	0	0	0	0	0	0	0	0	0	0	0	0	0	0	0	0	0	0	0	0	0	0	0	0	0	0	0	0	0	0	0	0	0	0	0	0	0	0	0	0	0	0	0	0	0	0	0	0	0
ARGSYNBSUB-PWY: L-arginine biosynthesis II (acetyl cycle)|g__Enterococcus.s__Enterococcus_raffinosus	0	0	0	0	0	0	0	0	0	0	0	0	0	0	0	0	0	0	0	0	0	0	0	0	0	0	0	0	0	0	0	0	0	0	0	0	0	0	0	0	0	0	0	0	0	0	0	0	0
ARGSYNBSUB-PWY: L-arginine biosynthesis II (acetyl cycle)|g__Enterococcus.s__Enterococcus_saccharolyticus	0	0	0	0	0	0	0	0	0	0	0	0	0	0	0	0	0	0	0	0	0	0	0	0	0	0	0	0	0	0	0	0	0	0	0	0	0	0	0	0	0	0	0	0	0	0	0	0	0
ARGSYNBSUB-PWY: L-arginine biosynthesis II (acetyl cycle)|g__Erysipelatoclostridium.s__Clostridium_spiroforme	0	0	0	0	0	0	0	0	0	0	0	0	0	0	0	0	0	0	0	0	0	0	0	0	0	0	0	0	0	0	0	0	0	0	0	0	0	0	0	0	0	0	0	0	0	0	0	0	0
ARGSYNBSUB-PWY: L-arginine biosynthesis II (acetyl cycle)|g__Erysipelatoclostridium.s__Erysipelatoclostridium_ramosum	0	0	0	6.89729e-06	0	0	0	0	0	2.89681e-06	0	0	5.25834e-06	0	0	0	0	0	0	0	0	0	0	2.06465e-06	0	0	0	0	0	0	0	6.79417e-05	0	0	0	0	0	0	0	0	0	0	0	0	0	0	0	0	0
ARGSYNBSUB-PWY: L-arginine biosynthesis II (acetyl cycle)|g__Escherichia.s__Escherichia_coli	0	0	0	1.58214e-05	0	0	0	0	0.000347237	4.72233e-05	0	0	0	0	0	0.0001076	0.000181122	0	0	0	2.20725e-05	0	0	0	0	0	0.000266851	5.45605e-05	0	0	7.40085e-06	0.00010905	0	0.000300632	0	0	0	0	0	9.44087e-05	0	0	0	0	6.1372e-05	0	0	0	0
ARGSYNBSUB-PWY: L-arginine biosynthesis II (acetyl cycle)|g__Escherichia.s__Escherichia_marmotae	0	0	0	0	0	0	0	0	0	0	0	0	0	0	0	0	0	0	0	0	0	0	0	0	0	0	0	0	0	0	0	0	0	0	0	0	0	0	0	0	0	0	0	0	0	0	0	0	0
ARGSYNBSUB-PWY: L-arginine biosynthesis II (acetyl cycle)|g__Eubacterium.s__Eubacterium_callanderi	0	0	0	0	0	0	0	0	0	0	0	0	0	0	0	0	0	0	0	0	0	0	0	0	0	0	0	0	0	0	0	0	0	0	0	0	0	0	0	0	0	0	0	0	0	0	0	0	0
ARGSYNBSUB-PWY: L-arginine biosynthesis II (acetyl cycle)|g__Eubacterium.s__Eubacterium_eligens	0	0	0	0	0	0	0	0	0	0	0	0	0	0	0	0	0	0	0	0	0	0	0	0	0	0	0	0	0	0	0	0	0	0	0	0	0	0	0	0	0	0	0	0	0	0	0	0	0
ARGSYNBSUB-PWY: L-arginine biosynthesis II (acetyl cycle)|g__Eubacterium.s__Eubacterium_sp_CAG_38	0	0	0	0	0	0	0	0	0	0	0	0	0	0	0	0	0	0	0	0	0	0	0	0	0	0	0	0	0	0	0	0	0	0	0	0	0	0	0	0	0	0	0	0	0	0	0	0	0
ARGSYNBSUB-PWY: L-arginine biosynthesis II (acetyl cycle)|g__Faecalibacterium.s__Faecalibacterium_prausnitzii	0	0	0	0	0	0	0	0	0	0	0	0	0	0	0	0	0	0	0	0	0	0	0	0	0	0	0	0	0	0	0	9.62728e-05	0	0	0	0	0	0	0	0	0	0	0	0	0	0	0	0	0
ARGSYNBSUB-PWY: L-arginine biosynthesis II (acetyl cycle)|g__Firmicutes_unclassified.s__Firmicutes_bacterium_CAG_646	0	0	0	0	0	0	0	0	0	0	0	0	0	0	0	0	0	0	0	0	0	0	0	0	0	0	0	0	0	0	0	0	0	0	0	0	0	0	0	0	0	0	0	0	0	0	0	0	0
ARGSYNBSUB-PWY: L-arginine biosynthesis II (acetyl cycle)|g__Flavonifractor.s__Flavonifractor_plautii	0	0	0	0	0	0	0	0	0	1.09035e-05	0	0	0	0	0	0	0	0	0	0	0	0	0	9.37916e-06	0	0	0	0	0	0	0	1.80821e-05	0	0	0	0	0	0	0	0	0	0	0	0	0	0	0	0	0
ARGSYNBSUB-PWY: L-arginine biosynthesis II (acetyl cycle)|g__Fusicatenibacter.s__Fusicatenibacter_saccharivorans	0	0	0	0	0	0	0	0	0	0	0	0	0	0	0	0	0	0	0	9.65183e-07	0	0	0	0	0	0	0	0	0	0	0	0	0	0	0	0	0	0	0	0	0	0	0	0	0	0	0	0	0
ARGSYNBSUB-PWY: L-arginine biosynthesis II (acetyl cycle)|g__Gordonibacter.s__Gordonibacter_pamelaeae	0	0	0	0	0	0	0	0	0	0	0	0	0	0	0	0	0	0	0	0	0	0	0	0	0	0	0	0	0	0	0	0	0	0	0	0	0	0	0	0	0	0	0	0	0	0	0	0	0
ARGSYNBSUB-PWY: L-arginine biosynthesis II (acetyl cycle)|g__Hungatella.s__Hungatella_effluvii	0	0	0	0	0	0	0	0	0	0	0	0	0	0	0	0	0	0	0	0	0	0	0	0	0	0	0	0	0	0	0	0	0	0	0	0	0	0	0	0	0	0	0	0	0	0	0	0	0
ARGSYNBSUB-PWY: L-arginine biosynthesis II (acetyl cycle)|g__Hungatella.s__Hungatella_hathewayi	0	0	0	0	0	0	0	0	0	8.58112e-06	0	0	0	0	0	0	0	0	0	0	0	0	0	0	0	0	0	0	0	0	0	1.63909e-05	0	0	0	0	0	0	0	0	0	0	0	0	0	0	0	0	0
ARGSYNBSUB-PWY: L-arginine biosynthesis II (acetyl cycle)|g__Intestinibacter.s__Intestinibacter_bartlettii	0	0	0	0	0	0	0	0	0	0	0	0	0	0	0	0	0	0	0	0	0	0	0	0	0	0	0	0	0	0	0	0	0	0	0	0	0	0	0	0	0	0	0	0	0	0	0	0	0
ARGSYNBSUB-PWY: L-arginine biosynthesis II (acetyl cycle)|g__Intestinimonas.s__Intestinimonas_butyriciproducens	0	0	0	0	0	0	0	0	0	0	0	0	0	0	0	0	0	0	0	0	0	0	0	0	0	0	0	0	0	0	0	0	0	0	0	0	0	0	0	0	0	0	0	0	0	0	0	0	0
ARGSYNBSUB-PWY: L-arginine biosynthesis II (acetyl cycle)|g__Klebsiella.s__Klebsiella_aerogenes	0	0	0.000127546	0	0	0	0	0	0	0	0	0	0	0	0	0	0	0	0	0	0	0	0	0	0	0	0	0	0	0	0	0	0	0	0	0	0	0	0	0	0	0	0	0	0	0	0	0	0
ARGSYNBSUB-PWY: L-arginine biosynthesis II (acetyl cycle)|g__Klebsiella.s__Klebsiella_grimontii	0	0	0	0	0	0	0	0	0	0	0	0	0	0	0	0	0	0	0	0	0	0	0	0	0	0	0	0	0	0	0	0	0	0	0	0	0	0	0	0	0	0	0	0	0	0	0	0	0
ARGSYNBSUB-PWY: L-arginine biosynthesis II (acetyl cycle)|g__Klebsiella.s__Klebsiella_michiganensis	0	0	0	0	0	0	0	0	0	0	0	0	0	0	0	0	0	0	0	5.62621e-05	0	0	0	0	0	0	0	0	0	0	0	1.45323e-06	0	0	0	0	0	0	0	0	2.32923e-06	0	0	0	0	0	0	0	0
ARGSYNBSUB-PWY: L-arginine biosynthesis II (acetyl cycle)|g__Klebsiella.s__Klebsiella_oxytoca	0	0	0	0	0	0	0	0	0	0	0	0	0	0	0	0	0	0	0	6.05491e-07	0	0	0	0	0	0	0	0	0	0	0	1.39087e-06	0	0	0	0	0.000110306	6.66817e-05	0	0	0	0	0	4.18e-06	6.29866e-07	0	0	0	0
ARGSYNBSUB-PWY: L-arginine biosynthesis II (acetyl cycle)|g__Klebsiella.s__Klebsiella_pneumoniae	0	0	0	0	0	8.46796e-06	0	0	0	0	0	0	0.000169496	0	0	0	0	0	0	0	0	0	0	0	0	0	0	0	0	0	0	0	0	0	0	0	0	0	0	0	0	0	0	0	1.51823e-05	0	0	0	0
ARGSYNBSUB-PWY: L-arginine biosynthesis II (acetyl cycle)|g__Klebsiella.s__Klebsiella_quasipneumoniae	0	0	0	0	0	0	0	0	0	0	0	0	0	0	0	0	0	0	0	0	0	0	0	0	0	0	0	0	0	0	0	0	0	0	0	0	0	0	0	0	0	0	0	0	0	0	0	0	0
ARGSYNBSUB-PWY: L-arginine biosynthesis II (acetyl cycle)|g__Klebsiella.s__Klebsiella_variicola	0	0	9.93065e-07	0	0	0.000127904	0	0	0	0	0	0	0	0	0	0	0	0	0	0	8.89159e-07	0	0	0	0	0	0	0	0	0	0	0	0	0	0	0	0	0	0	0	0	0	0	0	0	0	0	0	0
ARGSYNBSUB-PWY: L-arginine biosynthesis II (acetyl cycle)|g__Kluyvera.s__Kluyvera_cryocrescens	0	0	0	0	0	0	0	0	0	0	0	0	0	0	0	0	0	0	0	0	0	0	0	0	0	0	0	0	0	0	0	0	0	0	0	0	0	0	0	0	0	0	0	0	0	0	0	0	0
ARGSYNBSUB-PWY: L-arginine biosynthesis II (acetyl cycle)|g__Kosakonia.s__Kosakonia_cowanii	0	0	0	0	0	0	0	0	0	0	0	0	0	0	0	0	0	0	0	0	0	0	0	0	0	0	0	0	0	0	0	0	0	0	0	0	0	0	0	0	0	0	0	0	0	0	0	0	0
ARGSYNBSUB-PWY: L-arginine biosynthesis II (acetyl cycle)|g__Lachnoclostridium.s__Clostridium_aldenense	0	0	0	0	0	0	0	0	0	0	0	0	0	0	0	0	0	0	0	0	0	0	0	0	0	0	0	0	0	0	9.60464e-05	2.37995e-06	0	0	0	0	0	0	0	0	0	0	0	0	0	0	0	0	0
ARGSYNBSUB-PWY: L-arginine biosynthesis II (acetyl cycle)|g__Lachnoclostridium.s__Clostridium_asparagiforme	0	0	0	0	0	0	0	0	0	0	0	0	0	0	0	0	0	0	0	0	0	0	0	0	0	0	0	0	0	0	0	0	0	0	0	0	0	0	0	0	0	0	0	0	0	0	0	0	0
ARGSYNBSUB-PWY: L-arginine biosynthesis II (acetyl cycle)|g__Lachnoclostridium.s__Clostridium_citroniae	0	0	0	0	0	0	0	0	0	0	0	0	0	0	0	0	0	0	0	0	0	0	0	1.23406e-06	0	0	0	0	0	0	0	4.34506e-06	0	0	0	0	0	0	0	0	0	0	0	0	0	0	0	0	0
ARGSYNBSUB-PWY: L-arginine biosynthesis II (acetyl cycle)|g__Lachnoclostridium.s__Clostridium_clostridioforme	0	0	0	0	0	0	0	0	0	0	0	0	0	0	0	0	0	0	0	0	0	0	0	9.57553e-06	0	0	0	0	0	0	0	3.30874e-06	0	0	0	0	0	0	0	0	0	0	0	0	0	0	0	0	0
ARGSYNBSUB-PWY: L-arginine biosynthesis II (acetyl cycle)|g__Lachnoclostridium.s__Clostridium_lavalense	0	0	0	0	0	0	0	0	0	0	0	0	0	0	0	0	0	0	0	0	0	0	0	0	0	0	0	0	0	0	0	0	0	0	0	0	0	0	0	0	0	0	0	0	0	0	0	0	0
ARGSYNBSUB-PWY: L-arginine biosynthesis II (acetyl cycle)|g__Lachnoclostridium.s__Clostridium_scindens	0	0	0	0	0	0	0	0	0	0	0	0	0	0	0	0	0	0	0	0	0	0	0	0	0	0	0	0	0	0	0	0	0	0	0	0	0	0	0	0	0	0	0	0	0	0	0	0	0
ARGSYNBSUB-PWY: L-arginine biosynthesis II (acetyl cycle)|g__Lachnoclostridium.s__Clostridium_symbiosum	0	0	0	0	0	0	0	0	0	0	0	0	0	0	0	0	0	0	0	0	0	0	0	0	0	0	0	0	0	0	0	8.2707e-06	0	0	0	0	0	0	0	0	0	0	0	0	0	0	0	0	0
ARGSYNBSUB-PWY: L-arginine biosynthesis II (acetyl cycle)|g__Lachnoclostridium.s__Lachnoclostridium_sp_An76	0	0	0	0	0	0	0	0	0	0	0	0	0	0	0	0	0	0	0	0	0	0	0	0	0	0	0	0	0	0	0	0	0	0	0	0	0	0	0	0	0	0	0	0	0	0	0	0	0
ARGSYNBSUB-PWY: L-arginine biosynthesis II (acetyl cycle)|g__Lachnospira.s__Lachnospira_pectinoschiza	0	0	0	0	0	0	0	0	0	5.80626e-05	0	0	0	0	0	0	0	0	0	0	0	0	0	0	0	0	0	0	0	0	0	0	0	0	0	0	0	0	0	0	0	0	0	0	0	0	0	0	0
ARGSYNBSUB-PWY: L-arginine biosynthesis II (acetyl cycle)|g__Lachnospiraceae_unclassified.s__Eubacterium_rectale	0	0	0	0	0	0	0	0	0	0	0	0	0	0	0	0	0	0	0	0	0	0	0	0	0	0	0	0	0	0	0	0	0	0	0	0	0	0	0	0	0	0	0	0	0	0	0	0	0
ARGSYNBSUB-PWY: L-arginine biosynthesis II (acetyl cycle)|g__Lactobacillus.s__Lactobacillus_fermentum	0	0	0	0	0	0	0	0	0	0	0	0	0	0	0	0	0	0	0	0	0	0	0	0	0	0	0	0	0	0	0	0	0	0	0	0	0	0	0	0	0	0	0	0	0	0	0	0	0
ARGSYNBSUB-PWY: L-arginine biosynthesis II (acetyl cycle)|g__Lawsonibacter.s__Lawsonibacter_asaccharolyticus	0	0	0	0	0	0	0	0	0	0	0	0	0	0	0	0	0	0	0	0	0	0	0	0	0	0	0	0	0	0	0	0	0	0	0	0	0	0	0	0	0	0	0	0	0	0	0	0	0
ARGSYNBSUB-PWY: L-arginine biosynthesis II (acetyl cycle)|g__Leclercia.s__Leclercia_adecarboxylata	0	0	0	0	0	0	0	0	0	0	0	0	0	0	0	0	0	0	0	0	0	0	0	0	0	0	0	0	0	0	0	0	0	0	0	0	0	0	0	0	0	0	0	0	0	0	0	0	0
ARGSYNBSUB-PWY: L-arginine biosynthesis II (acetyl cycle)|g__Megamonas.s__Megamonas_funiformis	0	0	0	0	0	0	0	0	0	0	0	0	0	0	0	0	0	0	0	0	0	0	0	0	0	0	0	0	0	0	0	0	0	0	0	0	0	0	0	0	0	0	0	0	0	0	0	0	0
ARGSYNBSUB-PWY: L-arginine biosynthesis II (acetyl cycle)|g__Megamonas.s__Megamonas_rupellensis	0	0	0	0	0	0	0	0	0	0	0	0	0	0	0	0	0	0	0	0	0	0	0	0	0	0	0	0	0	0	0	0	0	0	0	0	0	0	0	0	0	0	0	0	0	0	0	0	0
ARGSYNBSUB-PWY: L-arginine biosynthesis II (acetyl cycle)|g__Mitsuokella.s__Mitsuokella_jalaludinii	0	0	0	0	0	0	0	0	0	0	0	0	0	0	0	0	0	0	0	0	0	0	0	0	0	0	0	0	0	0	0	0	0	0	0	0	0	0	0	0	0	0	0	0	0	0	0	0	0
ARGSYNBSUB-PWY: L-arginine biosynthesis II (acetyl cycle)|g__Mycobacterium.s__Mycobacterium_gordonae	0	0	0	0	0	0	0	0	0	0	0	0	0	0	0	0	0	0	0	0	0	0	0	0	0	0	0	0	0	0	0	0	0	0	0	0	0	0	0	0	0	0	0	0	0	0	0	0	0
ARGSYNBSUB-PWY: L-arginine biosynthesis II (acetyl cycle)|g__Neisseria.s__Neisseria_flavescens	0	0	0	0	0	0	0	0	0	0	0	0	0	0	0	0	0	0	0	0	0	0	0	0	0	0	0	0	0	0	0	0	0	0	0	0	0	0	0	0	0	0	0	0	0	0	0	0	0
ARGSYNBSUB-PWY: L-arginine biosynthesis II (acetyl cycle)|g__Neisseria.s__Neisseria_meningitidis	0	0	0	0	0	0	0	0	0	0	0	0	0	0	0	0	0	0	0	0	0	0	0	0	0	0	0	0	0	0	0	0	0	0	0	0	0	0	0	0	0	0	0	0	0	0	0	0	0
ARGSYNBSUB-PWY: L-arginine biosynthesis II (acetyl cycle)|g__Neisseria.s__Neisseria_subflava	0	0	0	0	0	0	0	0	0	0	0	0	0	0	0	0	0	0	0	0	0	0	0	0	0	0	0	0	0	0	0	0	0	0	0	0	0	0	0	0	0	0	0	0	0	0	0	0	0
ARGSYNBSUB-PWY: L-arginine biosynthesis II (acetyl cycle)|g__Pantoea.s__Pantoea_dispersa	0	0	0	0	0	0	0	0	0	0	0	0	0	0	0	0	0	0	0	0	0	0	0	0	0	0	0	0	0	0	0	0	0	0	0	0	0	0	0	0	0	0	0	0	0	0	0	0	0
ARGSYNBSUB-PWY: L-arginine biosynthesis II (acetyl cycle)|g__Pantoea.s__Pantoea_sesami	0	0	0	0	0	0	0	0	0	0	0	0	0	0	0	0	0	0	0	0	0	0	0	0	0	0	5.55657e-07	8.2305e-06	0	0	0	0	0	0	0	0	0	0	0	0	0	0	0	0	0	0	0	0	0
ARGSYNBSUB-PWY: L-arginine biosynthesis II (acetyl cycle)|g__Parasutterella.s__Parasutterella_excrementihominis	0	0	0	0	0	0	0	0	0	0	0	0	0	0	0	0	0	0	0	0	0	0	0	0	0	0	0	0	0	0	0	0	0	0	0	0	0	0	0	0	0	0	0	0	0	0	0	0	0
ARGSYNBSUB-PWY: L-arginine biosynthesis II (acetyl cycle)|g__Phascolarctobacterium.s__Phascolarctobacterium_faecium	0	0	0	0	0	0	0	0	0	0	0	0	0	0	0	0	0	0	0	0	0	0	0	0	0	0	0	0	0	0	0	0	0	0	0	0	0	0	0	0	0	0	0	0	0	0	0	0	0
ARGSYNBSUB-PWY: L-arginine biosynthesis II (acetyl cycle)|g__Phascolarctobacterium.s__Phascolarctobacterium_succinatutens	0	0	0	0	0	0	0	0	0	0	0	0	0	0	0	0	0	0	0	0	0	0	0	0	0	0	0	0	0	0	0	0	0	0	0	0	0	0	0	0	0	0	0	0	0	0	0	0	0
ARGSYNBSUB-PWY: L-arginine biosynthesis II (acetyl cycle)|g__Pluralibacter.s__Pluralibacter_gergoviae	0	0	0	0	0	0	0	0	0	0	0	0	0	0	0	0	0	0	0	0	0	0	0	0	0	0	0	0	0	0	0	0	0	0	0	0	0	0	0	0	0	0	0	0	0	0	0	0	0
ARGSYNBSUB-PWY: L-arginine biosynthesis II (acetyl cycle)|g__Proteobacteria_unclassified.s__Proteobacteria_bacterium_CAG_139	0	0	0	0	0	0	0	0	0	0	0	0	0	0	0	0	0	0	0	0	0	0	0	7.03643e-06	0	0	0	0	0	0	0	0	0	0	0	0	0	0	0	0	0	0	0	0	0	0	0	0	0
ARGSYNBSUB-PWY: L-arginine biosynthesis II (acetyl cycle)|g__Proteus.s__Proteus_mirabilis	0	0	0	0	0	0	0	0	0	0	0	0	0	0	0	0	0	0	0	0	0	0	0	0	0	0	1.05043e-05	0	0	0	0	0	0	0	0	0	0	0	0	0	0	0	0	0	0	0	0	0	0
ARGSYNBSUB-PWY: L-arginine biosynthesis II (acetyl cycle)|g__Pseudoflavonifractor.s__Pseudoflavonifractor_sp_An184	0	0	0	0	0	0	0	0	0	0	0	0	0	0	0	0	0	0	0	0	0	0	0	0	0	0	0	0	0	0	0	0	0	0	0	0	0	0	0	0	0	0	0	0	0	0	0	0	0
ARGSYNBSUB-PWY: L-arginine biosynthesis II (acetyl cycle)|g__Pseudomonas.s__Pseudomonas_aeruginosa_group	0	0	0	0	0	0	0	0	0	0	0	0	0	0	0	0	0	0	0	0	0	0	0	0	0	0	0	0	0	0	0	0	0	0	0	0	0	0	0	0	0	0	0	0	0	0	0	0	0
ARGSYNBSUB-PWY: L-arginine biosynthesis II (acetyl cycle)|g__Raoultella.s__Raoultella_ornithinolytica	0	0	0	0	0	0	0	0	0	0	0	0	0	0	0	0	0	0	0	0	0	0	0	0	0	0	0	0	0	0	0	0	0	0	0	0	0	0	0	0	0	0	0	0	0	0	0	0	0
ARGSYNBSUB-PWY: L-arginine biosynthesis II (acetyl cycle)|g__Raoultella.s__Raoultella_planticola	0	0	0	0	0	0	0	0	0	0	0	0	0	0	0	0	0	0	0	0	0	0	0	0	0	0	0	0	0	0	0	0	0	0	0	0	0	0	0	0	0	0	0	0	0	0	0	0	0
ARGSYNBSUB-PWY: L-arginine biosynthesis II (acetyl cycle)|g__Rhizobium.s__Rhizobium_pusense	0	0	0	0	0	0	4.60152e-05	0	0	0	0	0	0	0	0	0	0	0	0	0	0	0	0	0	0	0	0	0	0	0	0	0	0	0	0	0	0	0	0	0	0	0	0	0	0	0	0	0	0
ARGSYNBSUB-PWY: L-arginine biosynthesis II (acetyl cycle)|g__Robinsoniella.s__Robinsoniella_sp_RHS	0	0	0	0	0	0	0	0	0	0	0	0	0	0	0	0	0	0	0	0	0	0	0	0	0	0	0	0	0	0	0	0	0	0	0	0	0	0	0	0	0	0	0	0	0	0	0	0	0
ARGSYNBSUB-PWY: L-arginine biosynthesis II (acetyl cycle)|g__Roseburia.s__Roseburia_hominis	0	0	0	0	0	0	0	0	0	0	0	0	0	0	0	0	0	0	0	0	0	0	0	0	0	0	0	0	0	0	0	0	0	0	0	0	0	0	0	0	0	0	0	0	0	0	0	0	0
ARGSYNBSUB-PWY: L-arginine biosynthesis II (acetyl cycle)|g__Roseburia.s__Roseburia_intestinalis	0	0	0	0	0	0	0	0	0	0	0	0	0	0	0	0	0	0	0	0	0	0	0	0	0	0	0	0	0	0	0	0	0	0	0	0	0	0	0	0	0	0	0	0	0	0	0	0	0
ARGSYNBSUB-PWY: L-arginine biosynthesis II (acetyl cycle)|g__Roseburia.s__Roseburia_inulinivorans	0	0	0	0	0	0	0	0	0	0	0	0	0	0	0	0	0	0	0	0	0	0	0	0	0	0	0	0	0	0	0	0	0	0	0	0	0	0	0	0	0	0	0	0	0	0	0	0	0
ARGSYNBSUB-PWY: L-arginine biosynthesis II (acetyl cycle)|g__Ruminococcus.s__Ruminococcus_lactaris	0	0	0	0	0	0	0	0	0	0	0	0	0	0	0	0	0	0	0	0	0	0	0	0	0	0	0	0	0	0	0	0	0	0	0	0	0	0	0	0	0	0	0	0	0	0	0	0	0
ARGSYNBSUB-PWY: L-arginine biosynthesis II (acetyl cycle)|g__Salmonella.s__Salmonella_enterica	0	0	0	0	0	0	0	0	0	0	0	0	0	0	0	0	0	0	0	0	0	0	0	0	0	0	0	0	0	0	0	0	0	0	0	0	0	0	0	0	0	0	0	0	0	0	0	0	0
ARGSYNBSUB-PWY: L-arginine biosynthesis II (acetyl cycle)|g__Sellimonas.s__Sellimonas_intestinalis	0	0	0	0	0	0	0	0	0	0	0	0	0	0	0	0	0	0	0	0	0	0	0	4.20999e-06	0	0	0	0	0	0	0	0	0	0	0	0	0	0	0	0	0	0	0	0	0	0	0	0	0
ARGSYNBSUB-PWY: L-arginine biosynthesis II (acetyl cycle)|g__Serratia.s__Serratia_liquefaciens	0	0	0	2.42801e-06	0	0	0	0	0	0	0	0	0	0	0	0	0	0	0	0	0	0	0	0	0	0	0	0	0	0	0	0	0	0	0	0	0	0	0	0	0	0	0	0	0	0	0	0	0
ARGSYNBSUB-PWY: L-arginine biosynthesis II (acetyl cycle)|g__Serratia.s__Serratia_marcescens	0	0	0	0	0	0	0	0	0	0	0	0	0	0	0	0	0	0	0	0	0	0	0	0	0	0	0	0	0	0	0	0	0	0	0	0	0	0	0	0	0	0	0	0	0	0	0	0	0
ARGSYNBSUB-PWY: L-arginine biosynthesis II (acetyl cycle)|g__Serratia.s__Serratia_nematodiphila	0	0	0	0	0	0	0	0	0	0	0	0	0	0	0	0	0	0	0	0	0	0	0	0	0	0	0	0	0	0	0	0	0	0	0	0	0	0	0	0	0	0	0	0	0	0	0	0	0
ARGSYNBSUB-PWY: L-arginine biosynthesis II (acetyl cycle)|g__Serratia.s__Serratia_ureilytica	0	0	0	0	0	0	0	0	0	0	0	0	0	0	0	0	0	0	0	0	0	0	0	0	0	0	0	0	0	0	0	0	0	0	0	0	0	0	0	0	0	0	0	0	0	0	0	0	0
ARGSYNBSUB-PWY: L-arginine biosynthesis II (acetyl cycle)|g__Sphingobium.s__Sphingobium_yanoikuyae	0	0	0	0	0	0	0	0	0	0	0	0	0	0	0	0	0	0	0	0	0	0	0	0	0	0	0	0	0	0	0	0	0	0	0	0	0	0	0	0	0	0	0	0	0	0	0	0	0
ARGSYNBSUB-PWY: L-arginine biosynthesis II (acetyl cycle)|g__Sphingomonas.s__Sphingomonas_sp_Ag1	0	0	0	0	0	0	5.62517e-05	0	0	0	0	0	0	0	0	0	0	0	0	0	0	0	0	0	0	0	0	0	0	0	0	0	0	0	0	0	0	0	0	0	0	0	0	0	0	0	0	0	0
ARGSYNBSUB-PWY: L-arginine biosynthesis II (acetyl cycle)|g__Staphylococcus.s__Staphylococcus_aureus	0	0	0	0	0	0	0	0	0	0	0	0	0	0	0	0	0	0	0	0	0	0	0	0	0	0	0	0	0	0	0	0	0	0	0	0	0	0	0	0	0	0	0	0	0	0	0	0	0
ARGSYNBSUB-PWY: L-arginine biosynthesis II (acetyl cycle)|g__Staphylococcus.s__Staphylococcus_epidermidis	0	0	0	0	0	1.24505e-06	0	0	0	0	0	0	0	0	0	0	0	0	0	0	0	0	0	0	0	0	0	0	0	0	0	0	0	0	0	0	3.39662e-07	0	0	0	0	0	0	0	0	0	0	0	0
ARGSYNBSUB-PWY: L-arginine biosynthesis II (acetyl cycle)|g__Streptococcus.s__Streptococcus_equinus	0	0	0	0	0	0	0	0	0	0	0	0	0	0	0	0	0	0	0	0	0	0	0	0	0	0	0	0	0	0	0	0	0	0	0	0	0	0	0	0	0	0	0	0	0	0	0	0	0
ARGSYNBSUB-PWY: L-arginine biosynthesis II (acetyl cycle)|g__Streptococcus.s__Streptococcus_gallolyticus	0	0	7.62804e-07	0	0	0	0	0	0	0	0	0	0	0	0	0	0	0	0	0	0	0	0	0	0	0	0	0	0	0	0	0	0	0	0	0	0	0	0	0	0	0	0	0	0	0	0	0	0
ARGSYNBSUB-PWY: L-arginine biosynthesis II (acetyl cycle)|g__Streptococcus.s__Streptococcus_infantarius	0	0	0	0	0	0	0	0	0	0	0	0	0	0	0	0	0	0	0	0	0	0	0	0	0	0	0	0	0	0	0	0	0	0	0	0	0	0	0	0	0	0	0	0	0	0	0	0	0
ARGSYNBSUB-PWY: L-arginine biosynthesis II (acetyl cycle)|g__Streptococcus.s__Streptococcus_lutetiensis	0	0	0	0	0	0	0	0	0	7.34501e-07	0	0	0	0	0	0	0	0	0	0	0	0	0	0	0	0	0	0	0	0	0	0	0	0	0	0	0	0	0	0	0	0	0	0	0	0	0	0	0
ARGSYNBSUB-PWY: L-arginine biosynthesis II (acetyl cycle)|g__Streptococcus.s__Streptococcus_macedonicus	0	0	0	0	0	0	0	0	0	0	0	0	0	0	0	0	0	0	0	0	0	0	0	0	0	0	0	0	0	0	0	0	0	0	0	0	0	0	0	0	0	0	0	0	0	0	0	0	0
ARGSYNBSUB-PWY: L-arginine biosynthesis II (acetyl cycle)|g__Streptococcus.s__Streptococcus_mutans	0	0	0	0	0	0	0	0	0	0	0	0	0	0	0	0	0	0	0	0	0	0	0	0	0	0	0	0	0	0	0	0	0	0	0	0	0	0	0	0	0	0	0	0	0	0	0	0	0
ARGSYNBSUB-PWY: L-arginine biosynthesis II (acetyl cycle)|g__Streptococcus.s__Streptococcus_pasteurianus	0	0	3.23869e-06	0	0	0	0	0	0	0	0	0	0	0	0	0	0	0	0	0	0	0	0	0	0	0	0	0	0	0	0	0	0	0	0	0	0	0	0	0	0	0	0	0	0	0	0	0	0
ARGSYNBSUB-PWY: L-arginine biosynthesis II (acetyl cycle)|g__Streptococcus.s__Streptococcus_pneumoniae	0	0	0	0	0	1.56909e-06	0	0	0	0	0	0	0	0	0	0	0	0	0	0	0	0	0	0	0	0	8.8796e-07	0	0	0	0	0	0	0	0	0	4.08358e-06	0	0	0	0	0	0	0	0	0	0	0	0
ARGSYNBSUB-PWY: L-arginine biosynthesis II (acetyl cycle)|g__Streptococcus.s__Streptococcus_salivarius	0	0	0	0	0	9.43194e-08	0	0	0	0	0	0	0	0	0	0	0	0	0	0	0	0	0	0	0	0	0	0	0	0	0	0	0	0	0	0	4.933e-06	0	0	0	0	0	0	6.8888e-07	1.68222e-06	0	0	0	0
ARGSYNBSUB-PWY: L-arginine biosynthesis II (acetyl cycle)|g__Streptococcus.s__Streptococcus_thermophilus	0	0	0	0	0	0	0	0	0	0	0	0	0	0	0	0	0	0	0	0	0	0	0	0	0	0	0	0	0	0	0	0	0	0	0	0	0	0	0	0	0	0	0	0	0	0	0	0	0
ARGSYNBSUB-PWY: L-arginine biosynthesis II (acetyl cycle)|g__Streptococcus.s__Streptococcus_vestibularis	0	0	0	0	0	0	0	0	0	0	0	0	0	0	0	0	0	0	0	0	0	0	0	0	0	0	0	0	0	0	0	0	0	0	0	0	1.83141e-05	0	0	0	0	0	0	0	0	0	0	0	0
ARGSYNBSUB-PWY: L-arginine biosynthesis II (acetyl cycle)|g__Sutterella.s__Sutterella_wadsworthensis	0	0	0	0	0	0	0	0	0	0	0	0	0	0	0	0	0	0	0	0	0	0	0	0	0	0	0	0	0	0	0	0	0	0	0	0	0	0	0	0	0	0	0	0	0	0	0	0	0
ARGSYNBSUB-PWY: L-arginine biosynthesis II (acetyl cycle)|g__Tyzzerella.s__Tyzzerella_nexilis	0	0	0	0	0	0	0	0	0	0	0	0	0	0	0	0	0	0	0	0	0	0	0	0	0	0	0	0	0	0	0	1.5758e-05	0	0	0	0	0	0	0	0	0	0	0	0	0	0	0	0	0
ARGSYNBSUB-PWY: L-arginine biosynthesis II (acetyl cycle)|g__Veillonella.s__Veillonella_sp_CAG_933	0	0	0	0	0	0	0	0	0	0.000100562	0	0	0	0	0	0	0	0	0	0	0	0	0	0	0	0	0	0	0	0	0	0	0	0	0	0	0	0	0	0	0	0	0	0	0	0	0	0	0
ARGSYNBSUB-PWY: L-arginine biosynthesis II (acetyl cycle)|unclassified	0	9.79912e-06	0	2.34622e-06	0	0	0	0	0	1.09349e-05	0	0	0	0	0	1.23012e-06	3.49192e-07	0	0	0	3.82377e-06	0	0	3.6952e-05	0	0	0	1.38697e-06	0	0	2.03369e-05	2.49865e-05	0	0	0	0	0	0	0	0	0	0	0	0	2.2743e-06	0	0	0	0
ARO-PWY: chorismate biosynthesis I	0	0.000550446	0.000403623	0.000583775	0	0.000324143	0.00036097	0	0.000358999	0.000442469	0	0	0.000454019	0	0	0.000392721	0.000295652	0	0	0.000483817	0.000625215	0	0	0.000415332	0	0	0.000319877	0.00042581	0	0	0.000446768	0.000401386	0	0.000314831	0	0	0.000392886	0.000409543	0	0.000298672	0.000520958	0	0.000797779	0.000431594	0.000475032	0	0	0	0
ARO-PWY: chorismate biosynthesis I|g__Acidaminococcus.s__Acidaminococcus_intestini	0	0	0	0	0	0	0	0	0	0	0	0	0	0	0	0	0	0	0	0	0	0	0	0	0	0	0	0	0	0	0	0	0	0	0	0	0	0	0	0	0	0	0	0	0	0	0	0	0
ARO-PWY: chorismate biosynthesis I|g__Acinetobacter.s__Acinetobacter_junii	0	0	0	0	0	0	0	0	0	0	0	0	0	0	0	0	0	0	0	0	0	0	0	0	0	0	0	0	0	0	0	0	0	0	0	0	0	0	0	0	0	0	0	0	0	0	0	0	0
ARO-PWY: chorismate biosynthesis I|g__Acinetobacter.s__Acinetobacter_pittii	0	0	0	0	0	0	0	0	0	0	0	0	0	0	0	0	0	0	0	0	0	0	0	0	0	0	0	0	0	0	0	0	0	0	0	0	0	0	0	0	0	0	0	0	0	0	0	0	0
ARO-PWY: chorismate biosynthesis I|g__Actinobaculum.s__Actinobaculum_massiliense	0	0	0	0	0	0	0	0	0	0	0	0	0	0	0	0	0	0	0	0	0	0	0	0	0	0	0	0	0	0	0	0	0	0	0	0	0	0	0	0	0	0	0	0	0	0	0	0	0
ARO-PWY: chorismate biosynthesis I|g__Actinomyces.s__Actinomyces_sp_HMSC035G02	0	0	0	0	0	0	0	0	0	0	0	0	0	0	0	0	0	0	0	0	0	0	0	0	0	0	0	0	0	0	0	0	0	0	0	0	0	0	0	0	0	0	0	0	0	0	0	0	0
ARO-PWY: chorismate biosynthesis I|g__Actinomyces.s__Actinomyces_sp_HPA0247	0	0	0	0	0	0	0	0	0	0	0	0	0	0	0	0	0	0	0	0	0	0	0	0	0	0	0	0	0	0	0	0	0	0	0	0	0	1.71289e-06	0	0	0	0	0	0	0	0	0	0	0
ARO-PWY: chorismate biosynthesis I|g__Actinomyces.s__Actinomyces_urogenitalis	0	0	0	0	0	8.0662e-07	0	0	0	0	0	0	0	0	0	0	0	0	0	0	0	0	0	0	0	0	0	0	0	0	0	0	0	0	0	0	0	0	0	0	0	0	0	0	0	0	0	0	0
ARO-PWY: chorismate biosynthesis I|g__Akkermansia.s__Akkermansia_muciniphila	0	0	0	0	0	0	0	0	0	0	0	0	0	0	0	0	0	0	0	0	0	0	0	1.90793e-05	0	0	0	0	0	0	0	0	0	0	0	0	0	0	0	0	0	0	0	0	0	0	0	0	0
ARO-PWY: chorismate biosynthesis I|g__Alistipes.s__Alistipes_finegoldii	0	0	0	0	0	0	0	0	0	0	0	0	0	0	0	0	0	0	0	0	0	0	0	0	0	0	0	0	0	0	0	0	0	0	0	0	0	0	0	0	0	0	0	0	0	0	0	0	0
ARO-PWY: chorismate biosynthesis I|g__Alistipes.s__Alistipes_onderdonkii	0	0	0	0	0	0	0	0	0	0	0	0	0	0	0	0	0	0	0	0	0	0	0	0	0	0	0	0	0	0	0	0	0	0	0	0	0	0	0	0	0	0	0	0	0	0	0	0	0
ARO-PWY: chorismate biosynthesis I|g__Alistipes.s__Alistipes_shahii	0	0	0	0	0	0	0	0	0	0	0	0	0	0	0	0	0	0	0	0	0	0	0	0	0	0	0	0	0	0	0	0	0	0	0	0	0	0	0	0	0	0	0	0	0	0	0	0	0
ARO-PWY: chorismate biosynthesis I|g__Anaeroglobus.s__Anaeroglobus_geminatus	0	0	0	0	0	0	0	0	0	0	0	0	0	0	0	0	0	0	0	0	0	0	0	0	0	0	0	0	0	0	0	0	0	0	0	0	0	0	0	0	0	0	0	0	0	0	0	0	0
ARO-PWY: chorismate biosynthesis I|g__Anaeromassilibacillus.s__Anaeromassilibacillus_sp_An250	0	0	0	0	0	0	0	0	0	0	0	0	0	0	0	0	0	0	0	0	0	0	0	0	0	0	0	0	0	0	0	0	0	0	0	0	0	0	0	0	0	0	0	0	0	0	0	0	0
ARO-PWY: chorismate biosynthesis I|g__Anaerostipes.s__Anaerostipes_caccae	0	0	0	0	0	0	0	0	0	0	0	0	0	0	0	0	0	0	0	0	0	0	0	0	0	0	0	0	0	0	0	2.44614e-06	0	0	0	0	0	0	0	0	0	0	0	0	0	0	0	0	0
ARO-PWY: chorismate biosynthesis I|g__Anaerostipes.s__Anaerostipes_hadrus	0	0	0	0	0	0	0	0	0	0	0	0	0	0	0	0	0	0	0	0	0	0	0	0	0	0	0	0	0	0	0	0	0	0	0	0	0	0	0	0	0	0	0	0	0	0	0	0	0
ARO-PWY: chorismate biosynthesis I|g__Atlantibacter.s__Atlantibacter_hermannii	0	0	0	0	0	0	0	0	0	0	0	0	0	0	0	0	0	0	0	0	0	0	0	0	0	0	0	0	0	0	0	0	0	0	0	0	0	0	0	0	0	0	0	0	0	0	0	0	0
ARO-PWY: chorismate biosynthesis I|g__Bacteroides.s__Bacteroides_caccae	0	0	0	0	0	0	0	0	0	0	0	0	0	0	0	0	0	0	0	0	0	0	0	3.3179e-05	0	0	0	0	0	0	0	0	0	0	0	0	0	0	0	0	0	0	0	0	0	0	0	0	0
ARO-PWY: chorismate biosynthesis I|g__Bacteroides.s__Bacteroides_cellulosilyticus	0	0	0	0	0	0	0	0	0	0	0	0	0	0	0	0	0	0	0	0	0	0	0	0	0	0	0	0	0	0	0	0	0	0	0	0	0	0	0	0	0	0	0	0	0	0	0	0	0
ARO-PWY: chorismate biosynthesis I|g__Bacteroides.s__Bacteroides_dorei	0	0	0	0	0	0	0	0	0	0	0	0	0	0	0	0	0	0	0	0	0	0	0	0	0	0	0	0	0	0	0	0	0	0	0	0	0	0	0	0	0	0	0	0	0	0	0	0	0
ARO-PWY: chorismate biosynthesis I|g__Bacteroides.s__Bacteroides_eggerthii	0	0	0	0	0	0	0	0	0	0	0	0	0	0	0	0	0	0	0	0	0	0	0	0	0	0	0	0	0	0	0	0	0	0	0	0	0	0	0	0	0	0	0	0	0	0	0	0	0
ARO-PWY: chorismate biosynthesis I|g__Bacteroides.s__Bacteroides_faecis	0	0	0	0	0	0	0	0	0	0	0	0	0	0	0	0	0	0	0	0	0	0	0	0	0	0	0	0	0	0	0	0	0	0	0	0	0	0	0	0	0	0	0	0	0	0	0	0	0
ARO-PWY: chorismate biosynthesis I|g__Bacteroides.s__Bacteroides_finegoldii	0	0	0	0	0	0	0	0	0	0	0	0	0	0	0	0	0	0	0	0	0	0	0	0	0	0	0	0	0	0	0	0	0	0	0	0	0	0	0	0	0	0	0	0	0	0	0	0	0
ARO-PWY: chorismate biosynthesis I|g__Bacteroides.s__Bacteroides_fragilis	0	0	0	0	0	0	0	0	0	0	0	0	0	0	0	0	0	0	0	0	0	0	0	0	0	0	0	0	0	0	0	0	0	0	0	0	0	0	0	0	0	0	0	0.000112362	0	0	0	0	0
ARO-PWY: chorismate biosynthesis I|g__Bacteroides.s__Bacteroides_ovatus	0	0	0	0	0	0	0	0	0	0	0	0	0	0	0	0	0	0	0	0	0	0	0	0	0	0	0	0	0	0	0	0	0	0	0	0	0	0	0	7.78991e-06	0	0	0	0	0	0	0	0	0
ARO-PWY: chorismate biosynthesis I|g__Bacteroides.s__Bacteroides_stercoris	0	0	0	0	0	0	0	0	0	0	0	0	0	0	0	0	0	0	0	0	0	0	0	0	0	0	0	0	0	0	0	0	0	0	0	0	0	0	0	0	0	0	0	0	0	0	0	0	0
ARO-PWY: chorismate biosynthesis I|g__Bacteroides.s__Bacteroides_thetaiotaomicron	0	0	0	0	0	0	0	0	0	0	0	0	0	0	0	0	0	0	0	0	0	0	0	0	0	0	0	0	0	0	0	0	0	0	0	0	0	0	0	0	0	0	0	0	0	0	0	0	0
ARO-PWY: chorismate biosynthesis I|g__Bacteroides.s__Bacteroides_uniformis	0	0	0	0	0	0	0	0	0	0	0	0	0	0	0	0	0	0	0	0	0	0	0	0	0	0	0	0	0	0	0	0	0	0	0	0	0	0	0	0	0	0	0	0	0	0	0	0	0
ARO-PWY: chorismate biosynthesis I|g__Bacteroides.s__Bacteroides_vulgatus	0	0	0.000118905	6.56673e-06	0	0	0	0	0	0	0	0	0	0	0	0	5.75783e-06	0	0	0	0	0	0	7.92498e-05	0	0	0	0	0	0	0	0	0	0	0	0	0	4.59076e-05	0	0	0	0	0	0	0	0	0	0	0
ARO-PWY: chorismate biosynthesis I|g__Bacteroides.s__Bacteroides_xylanisolvens	0	0	0	0	0	0	0	0	0	0	0	0	0	0	0	0	0	0	0	0	0	0	0	1.4421e-05	0	0	0	0	0	0	0	0	0	0	0	0	0	0	0	0	0	0	0	0	0	0	0	0	0
ARO-PWY: chorismate biosynthesis I|g__Bifidobacterium.s__Bifidobacterium_adolescentis	0	0	0	0	0	0	0	0	0	0	0	0	0	0	0	0	0	0	0	0	0	0	0	0	0	0	0	0	0	0	0	0	0	0	0	0	0	0	0	0	0	0	0	0	0	0	0	0	0
ARO-PWY: chorismate biosynthesis I|g__Bifidobacterium.s__Bifidobacterium_angulatum	0	0	0	0	0	0	0	0	0	0	0	0	0	0	0	0	0	0	0	0	0	0	0	0	0	0	0	0	0	0	0	0	0	0	0	0	0	0	0	0	0	0	0	0	0	0	0	0	0
ARO-PWY: chorismate biosynthesis I|g__Bifidobacterium.s__Bifidobacterium_animalis	0	0	0	0	0	0	0	0	0	0	0	0	0	0	0	0	0	0	0	0	0	0	0	0	0	0	0	0	0	0	0	0	0	0	0	0	0	0	0	0	0	0	0	0	0	0	0	0	0
ARO-PWY: chorismate biosynthesis I|g__Bifidobacterium.s__Bifidobacterium_bifidum	0	9.01268e-06	0	2.47279e-05	0	0	0	0	0	5.64464e-05	0	0	0	0	0	0.000264385	2.46702e-06	0	0	0	0	0	0	1.00971e-05	0	0	0	0	0	0	0	0	0	0	0	0	0	0.000166932	0	2.8332e-05	0	0	0	0	0	0	0	0	0
ARO-PWY: chorismate biosynthesis I|g__Bifidobacterium.s__Bifidobacterium_breve	0	0	0	7.60093e-06	0	0	0	0	0	5.36998e-06	0	0	0	0	0	0	0	0	0	0	0	0	0	4.34637e-07	0	0	0	0.000339582	0	0	0	0	0	0	0	0	0	0	0	6.42558e-07	0	0	0	0.000280754	0	0	0	0	0
ARO-PWY: chorismate biosynthesis I|g__Bifidobacterium.s__Bifidobacterium_catenulatum	0	0	0	0	0	0	0	0	0	1.01501e-05	0	0	0	0	0	0	0	0	0	0	0	0	0	0	0	0	0	0	0	0	0	0	0	0	0	0	0	0	0	0	0	0	0	0	0	0	0	0	0
ARO-PWY: chorismate biosynthesis I|g__Bifidobacterium.s__Bifidobacterium_dentium	0	0	0	0	0	0	0	0	0	0	0	0	0	0	0	0	0	0	0	0	0	0	0	0	0	0	0	0	0	0	0.00018699	0	0	0	0	0	0	0	0	0	0	0	0	0	0	0	0	0	0
ARO-PWY: chorismate biosynthesis I|g__Bifidobacterium.s__Bifidobacterium_gallinarum	0	0	0	0	0	0	0	0	0	4.16533e-06	0	0	0	0	0	0	0	0	0	0	0	0	0	0	0	0	0	0	0	0	0	0	0	0	0	0	0	0	0	0	0	0	0	0	0	0	0	0	0
ARO-PWY: chorismate biosynthesis I|g__Bifidobacterium.s__Bifidobacterium_longum	0	0.000448866	1.04435e-05	0.000475739	0	0	0	0	0	5.62676e-05	0	0	6.214e-05	0	0	0	5.73321e-05	0	0	4.10979e-05	0.000455923	0	0	5.16234e-05	0	0	0	0	0	0	0	0	0	0	0	0	0	0	0	0.000169545	0.00013012	0	0	4.91588e-06	0.000343465	0	0	0	0
ARO-PWY: chorismate biosynthesis I|g__Bifidobacterium.s__Bifidobacterium_pseudocatenulatum	0	0	0	0	0	0	0	0	0	0	0	0	0	0	0	0	0	0	0	0.000273446	2.82753e-05	0	0	2.14937e-05	0	0	0	0	0	0	0	0	0	0	0	0	5.41653e-05	0.000101593	0	0	0	0	0	0	0	0	0	0	0
ARO-PWY: chorismate biosynthesis I|g__Bifidobacterium.s__Bifidobacterium_pullorum	0	0	0	0	0	0	0	0	0	2.86551e-07	0	0	0	0	0	0	0	0	0	0	0	0	0	0	0	0	0	0	0	0	0	0	0	0	0	0	0	0	0	0	0	0	0	0	0	0	0	0	0
ARO-PWY: chorismate biosynthesis I|g__Bifidobacterium.s__Bifidobacterium_scardovii	0	0	0	0	0	0	0	0	0	0	0	0	0	0	0	0	0	0	0	0	0	0	0	0	0	0	0	0	0	0	0	0	0	0	0	0	0	0	0	0	0	0	0	0	0	0	0	0	0
ARO-PWY: chorismate biosynthesis I|g__Bifidobacterium.s__Bifidobacterium_tsurumiense	0	0	0	0	0	0	0	0	0	0	0	0	0	0	0	0	0	0	0	0	0	0	0	0	0	0	0	0	0	0	0	0	0	0	0	0	0	0	0	0	0	0	0	0	0	0	0	0	0
ARO-PWY: chorismate biosynthesis I|g__Blautia.s__Blautia_obeum	0	0	0	0	0	0	0	0	0	0	0	0	0	0	0	0	0	0	0	0	1.64154e-06	0	0	3.91602e-06	0	0	0	0	0	0	0	0	0	0	0	0	0	0	0	0	0	0	0	0	0	0	0	0	0
ARO-PWY: chorismate biosynthesis I|g__Blautia.s__Blautia_sp_CAG_257	0	0	0	0	0	0	0	0	0	0	0	0	0	0	0	0	0	0	0	0	0	0	0	0	0	0	0	0	0	0	0	3.99295e-06	0	0	0	0	0	0	0	0	0	0	0	0	0	0	0	0	0
ARO-PWY: chorismate biosynthesis I|g__Blautia.s__Blautia_sp_CAG_52	0	0	0	0	0	0	0	0	0	0	0	0	0	0	0	0	0	0	0	0	0	0	0	0	0	0	0	0	0	0	0	0	0	0	0	0	0	0	0	0	0	0	0	0	0	0	0	0	0
ARO-PWY: chorismate biosynthesis I|g__Blautia.s__Blautia_wexlerae	0	0	0	0	0	0	0	0	0	0	0	0	0	0	0	0	0	0	0	0	9.95595e-07	0	0	3.56826e-06	0	0	0	0	0	0	0	0	0	0	0	0	0	0	0	0	0	0	0	0	0	0	0	0	0
ARO-PWY: chorismate biosynthesis I|g__Blautia.s__Ruminococcus_gnavus	0	0	0	0	0	0	0	0	0	2.21623e-05	0	0	0	0	0	1.41421e-06	0	0	0	0	0	0	0	2.78058e-06	0	0	0	0	0	0	0	7.9662e-06	0	0	0	0	0	0	0	0	0	0	0	3.15135e-06	0	0	0	0	0
ARO-PWY: chorismate biosynthesis I|g__Blautia.s__Ruminococcus_torques	0	0	0	0	0	0	0	0	0	0	0	0	0	0	0	0	0	0	0	0	0	0	0	7.61656e-06	0	0	0	0	0	0	0	0	0	0	0	0	0	0	0	0	0	0	0	0	0	0	0	0	0
ARO-PWY: chorismate biosynthesis I|g__Campylobacter.s__Campylobacter_concisus	0	0	0	0	0	0	0	0	0	0	0	0	0	0	0	0	0	0	0	0	0	0	0	0	0	0	0	0	0	0	0	0	0	0	0	0	0	0	0	0	0	0	0	0	0	0	0	0	0
ARO-PWY: chorismate biosynthesis I|g__Citrobacter.s__Citrobacter_freundii	0	0	0	9.50529e-07	0	0	0	0	0	0	0	0	0	0	0	0	0	0	0	0	0	0	0	0	0	0	0	0	0	0	0	0	0	0	0	0	0	0	0	0	0	0	0	0	6.00265e-07	0	0	0	0
ARO-PWY: chorismate biosynthesis I|g__Citrobacter.s__Citrobacter_koseri	0	0	0	0	0	0	0	0	0	0	0	0	0	0	0	0	0	0	0	0	0	0	0	0	0	0	0	0	0	0	0	0	0	0	0	0	0	0	0	0	0	0	0	0	0	0	0	0	0
ARO-PWY: chorismate biosynthesis I|g__Citrobacter.s__Citrobacter_portucalensis	0	0	0	0	0	0	0	0	0	0	0	0	0	0	0	0	0	0	0	0	0	0	0	0	0	0	0	0	0	0	0	0	0	0	0	0	0	0	0	0	0	0	0	0	0	0	0	0	0
ARO-PWY: chorismate biosynthesis I|g__Citrobacter.s__Citrobacter_youngae	0	0	0	0	0	0	0	0	0	0	0	0	0	0	0	0	0	0	0	0	0	0	0	0	0	0	0	0	0	0	0	0	0	0	0	0	0	0	0	0	0	0	0	0	0	0	0	0	0
ARO-PWY: chorismate biosynthesis I|g__Clostridioides.s__Clostridioides_difficile	0	0	0	0	0	0	0	0	0	2.52839e-05	0	0	0	0	0	0	0	0	0	0	0	0	0	2.12845e-07	0	0	0	0	0	0	3.44661e-05	6.84357e-06	0	0	0	0	0	0	0	0	0	0	0	0	0	0	0	0	0
ARO-PWY: chorismate biosynthesis I|g__Clostridium.s__Clostridium_baratii	0	0	0	0	0	0	0	0	0	0	0	0	0	0	0	0	0	0	0	0	0	0	0	0	0	0	0	0	0	0	0	0	0	0	0	0	0	0	0	0	0	0	0	0	0	0	0	0	0
ARO-PWY: chorismate biosynthesis I|g__Clostridium.s__Clostridium_butyricum	0	0	0	0	0	0	0	0	0	0	0	0	0	0	0	0	0	0	0	0	0	0	0	0	0	0	0	0	0	0	0	0	0	0	0	0	0	0	0	0	0	0	0	0	0	0	0	0	0
ARO-PWY: chorismate biosynthesis I|g__Clostridium.s__Clostridium_disporicum	0	0	0	0	0	0	0	0	0	0	0	0	0	0	0	0	0	0	0	0	0	0	0	0	0	0	2.11408e-06	0	0	0	0	0	0	0	0	0	0	0	0	0	0	0	0	0	0	0	0	0	0
ARO-PWY: chorismate biosynthesis I|g__Clostridium.s__Clostridium_neonatale	0	0	2.00978e-05	0	0	0	0	0	0	0	0	0	0	0	0	0	0	0	0	0	0	0	0	0	0	0	0	0	0	0	0	0	0	0	0	0	0	0	0	0	0	0	0	2.00583e-05	0	0	0	0	0
ARO-PWY: chorismate biosynthesis I|g__Clostridium.s__Clostridium_paraputrificum	0	0	0	0	0	0	0	0	0	0	0	0	2.17949e-05	0	0	0	0	0	0	0	0	0	0	0	0	0	0	0	0	0	1.6255e-05	0	0	0	0	0	0	0	0	0	0	0	0	0	0	0	0	0	0
ARO-PWY: chorismate biosynthesis I|g__Clostridium.s__Clostridium_perfringens	0	0	0	0	0	0	0	0	8.90874e-07	0	0	0	0	0	0	0	0	0	0	0	0	0	0	0	0	0	0	0	0	0	0	0	0	0	0	0	0	0	0	0	0	0	0	0	0	0	0	0	0
ARO-PWY: chorismate biosynthesis I|g__Clostridium.s__Clostridium_sp_7_2_43FAA	0	0	0	0	0	0	0	0	0	0	0	0	0	0	0	0	0	0	0	0	0	0	0	0	0	0	0	0	0	0	0	0	0	0	0	0	0	0	0	0	0	0	0	0	0	0	0	0	0
ARO-PWY: chorismate biosynthesis I|g__Clostridium.s__Clostridium_sp_CAG_217	0	0	0	0	0	0	0	0	0	0	0	0	0	0	0	0	0	0	0	0	0	0	0	0	0	0	0	0	0	0	0	0	0	0	0	0	0	0	0	0	0	0	0	0	0	0	0	0	0
ARO-PWY: chorismate biosynthesis I|g__Clostridium.s__Clostridium_sp_D5	0	0	0	0	0	0	0	0	0	0	0	0	0	0	0	0	0	0	0	0	0	0	0	0	0	0	0	0	0	0	0	0	0	0	0	0	0	0	0	0	0	0	0	0	0	0	0	0	0
ARO-PWY: chorismate biosynthesis I|g__Clostridium.s__Clostridium_sp_MSTE9	0	0	0	0	0	0	0	0	0	0	0	0	0	0	0	0	0	0	0	0	0	0	0	0	0	0	0	0	0	0	0	0	0	0	0	0	0	0	0	0	0	0	0	0	0	0	0	0	0
ARO-PWY: chorismate biosynthesis I|g__Collinsella.s__Collinsella_aerofaciens	0	0	0	0	0	0	0	0	0	0	0	0	0	0	0	0	0	0	0	0	0	0	0	0	0	0	0	0	0	0	0	0	0	0	0	0	0	0	0	0	0	0	0	0	0	0	0	0	0
ARO-PWY: chorismate biosynthesis I|g__Collinsella.s__Collinsella_intestinalis	0	0	0	0	0	0	0	0	0	0	0	0	0	0	0	0	0	0	0	0	0	0	0	9.02694e-06	0	0	0	0	0	0	0	0	0	0	0	0	0	0	0	0	0	0	0	0	0	0	0	0	0
ARO-PWY: chorismate biosynthesis I|g__Collinsella.s__Collinsella_sp_CAG_289	0	0	0	0	0	0	0	0	0	0	0	0	0	0	0	0	0	0	0	0	0	0	0	0	0	0	0	0	0	0	0	0	0	0	0	0	0	0	0	0	0	0	0	0	0	0	0	0	0
ARO-PWY: chorismate biosynthesis I|g__Coprobacillus.s__Coprobacillus_cateniformis	0	0	0	0	0	0	0	0	0	0	0	0	0	0	0	0	0	0	0	0	0	0	0	0	0	0	0	0	0	0	0	0	0	0	0	0	0	0	0	0	0	0	0	0	0	0	0	0	0
ARO-PWY: chorismate biosynthesis I|g__Coprobacter.s__Coprobacter_fastidiosus	0	0	0	0	0	0	0	0	0	0	0	0	0	0	0	0	0	0	0	0	0	0	0	0	0	0	0	0	0	0	0	0	0	0	0	0	0	0	0	0	0	0	0	0	0	0	0	0	0
ARO-PWY: chorismate biosynthesis I|g__Corynebacterium.s__Corynebacterium_kroppenstedtii	0	0	0	0	0	0	0	0	0	0	0	0	0	0	0	0	0	0	0	0	0	0	0	0	0	0	0	0	0	0	0	0	0	0	0	0	0	0	0	0	0	0	0	0	0	0	0	0	0
ARO-PWY: chorismate biosynthesis I|g__Cutibacterium.s__Cutibacterium_acnes	0	0	0	0	0	0	0	0	0	0	0	0	0	0	0	0	0	0	0	0	0	0	0	0	0	0	0	0	0	0	0	0	0	0	0	0	0	0	0	0	0	0	0	0	0	0	0	0	0
ARO-PWY: chorismate biosynthesis I|g__Cutibacterium.s__Cutibacterium_avidum	0	0	0	0	0	0	0	0	0	0	0	0	0	0	0	0	0	0	0	0	0	0	0	0	0	0	0	0	0	0	0	0	0	0	0	0	0	0	0	0	0	0	0	0	0	0	0	0	0
ARO-PWY: chorismate biosynthesis I|g__Dorea.s__Dorea_formicigenerans	0	0	0	0	0	0	0	0	0	0	0	0	0	0	0	0	0	0	0	0	0	0	0	0	0	0	0	0	0	0	0	0	0	0	0	0	0	0	0	0	0	0	0	0	0	0	0	0	0
ARO-PWY: chorismate biosynthesis I|g__Dorea.s__Dorea_longicatena	0	0	0	0	0	0	0	0	0	0	0	0	0	0	0	0	0	0	0	0	0	0	0	0	0	0	0	0	0	0	0	0	0	0	0	0	0	0	0	0	0	0	0	0	0	0	0	0	0
ARO-PWY: chorismate biosynthesis I|g__Eggerthella.s__Eggerthella_lenta	0	0	0	0	0	0	0	0	0	2.13442e-06	0	0	0	0	0	0	0	0	0	0	1.22178e-06	0	0	0	0	0	0	0	0	0	6.70543e-07	0	0	0	0	0	0	0	0	0	0	0	0	0	0	0	0	0	0
ARO-PWY: chorismate biosynthesis I|g__Eisenbergiella.s__Eisenbergiella_massiliensis	0	0	0	0	0	0	0	0	0	0	0	0	0	0	0	0	0	0	0	0	0	0	0	0	0	0	0	0	0	0	0	1.14263e-05	0	0	0	0	0	0	0	0	0	0	0	0	0	0	0	0	0
ARO-PWY: chorismate biosynthesis I|g__Eisenbergiella.s__Eisenbergiella_tayi	0	0	0	0	0	0	0	0	0	0	0	0	0	0	0	0	0	0	0	0	0	0	0	0	0	0	0	0	0	0	0	0	0	0	0	0	0	0	0	0	0	0	0	0	0	0	0	0	0
ARO-PWY: chorismate biosynthesis I|g__Enterobacter.s__Enterobacter_cloacae	0	0	0	0	0	0	0	0	0	0	0	0	0	0	0	0	0	0	0	0	0	0	0	0	0	0	0	0	0	0	0	0	0	0	0	0	0	0	0	0	0	0	0	0	5.45663e-07	0	0	0	0
ARO-PWY: chorismate biosynthesis I|g__Enterobacter.s__Enterobacter_mori	0	0	0	0	0	0	0	0	0	0	0	0	0	0	0	0	0	0	0	0	0	0	0	0	0	0	0	0	0	0	0	0	0	0	0	0	0	0	0	0	0	0	0	0	0	0	0	0	0
ARO-PWY: chorismate biosynthesis I|g__Enterococcus.s__Enterococcus_avium	0	0	0	0	0	0	0	0	0	7.25971e-07	0	0	0	0	0	0	0	0	0	0	0	0	0	0	0	0	0	0	0	0	0	0	0	0	0	0	0	0	0	0	0	0	0	0	0	0	0	0	0
ARO-PWY: chorismate biosynthesis I|g__Enterococcus.s__Enterococcus_durans	0	0	0	0	0	0	0	0	0	0	0	0	0	0	0	0	0	0	0	0	0	0	0	0	0	0	0	0	0	0	0	0	0	0	0	0	0	0	0	0	0	0	0	0	0	0	0	0	0
ARO-PWY: chorismate biosynthesis I|g__Enterococcus.s__Enterococcus_faecalis	0	0	0	5.67914e-06	0	0	0	0	0	0	0	0	0	0	0	0	0	0	0	0	5.35043e-07	0	0	0	0	0	5.94014e-06	0	0	0	1.68513e-06	0	0	0	0	0	0	0	0	0	0	0	0	0	0	0	0	0	0
ARO-PWY: chorismate biosynthesis I|g__Enterococcus.s__Enterococcus_faecium	0	0	0	4.23038e-06	0	0	0	0	0	0	0	0	0	0	0	0	0	0	0	0	1.80024e-07	0	0	0	0	0	0	0	0	0	0	0	0	0	0	0	0	0	0	0	0	0	0	0	0	0	0	0	0
ARO-PWY: chorismate biosynthesis I|g__Enterococcus.s__Enterococcus_gallinarum	0	0	0	0	0	0	0	0	0	0	0	0	0	0	0	0	0	0	0	0	0	0	0	0	0	0	0	0	0	0	0	0	0	0	0	0	0	0	0	0	0	0	0	0	0	0	0	0	0
ARO-PWY: chorismate biosynthesis I|g__Enterococcus.s__Enterococcus_hirae	0	0	0	0	0	0	0	0	0	0	0	0	0	0	0	0	0	0	0	0	0	0	0	0	0	0	0	0	0	0	0	0	0	0	0	0	0	0	0	0	0	0	0	0	0	0	0	0	0
ARO-PWY: chorismate biosynthesis I|g__Enterococcus.s__Enterococcus_raffinosus	0	0	0	0	0	0	0	0	0	0	0	0	0	0	0	0	0	0	0	0	0	0	0	0	0	0	0	0	0	0	0	0	0	0	0	0	0	0	0	0	0	0	0	0	0	0	0	0	0
ARO-PWY: chorismate biosynthesis I|g__Enterococcus.s__Enterococcus_saccharolyticus	0	0	0	0	0	0	0	0	0	0	0	0	0	0	0	0	0	0	0	0	0	0	0	0	0	0	0	0	0	0	0	0	0	0	0	0	0	0	0	0	0	0	0	0	0	0	0	0	0
ARO-PWY: chorismate biosynthesis I|g__Erysipelatoclostridium.s__Clostridium_spiroforme	0	0	0	0	0	0	0	0	0	0	0	0	0	0	0	0	0	0	0	0	0	0	0	0	0	0	0	0	0	0	0	0	0	0	0	0	0	0	0	0	0	0	0	0	0	0	0	0	0
ARO-PWY: chorismate biosynthesis I|g__Erysipelatoclostridium.s__Erysipelatoclostridium_ramosum	0	0	0	4.89892e-06	0	0	0	0	0	1.59777e-06	0	0	3.8738e-06	0	0	0	0	0	0	0	0	0	0	1.20384e-06	0	0	0	0	0	0	0	3.33915e-05	0	0	0	0	0	0	0	0	0	0	0	0	0	0	0	0	0
ARO-PWY: chorismate biosynthesis I|g__Escherichia.s__Escherichia_coli	0	0	0	8.3955e-06	0	0	0	0	0.000334255	4.51322e-05	0	0	0	0	0	0.000102782	0.000162169	0	0	0	2.4869e-05	0	0	0	0	0	0.000238562	3.74015e-05	0	0	6.60871e-06	0.000109435	0	0.000290303	0	0	0	0	0	6.70613e-05	0	0	0	0	5.02341e-05	0	0	0	0
ARO-PWY: chorismate biosynthesis I|g__Escherichia.s__Escherichia_marmotae	0	0	0	0	0	0	0	0	0	0	0	0	0	0	0	0	0	0	0	0	0	0	0	0	0	0	0	0	0	0	0	0	0	0	0	0	0	0	0	0	0	0	0	0	0	0	0	0	0
ARO-PWY: chorismate biosynthesis I|g__Eubacterium.s__Eubacterium_callanderi	0	0	0	0	0	0	0	0	0	1.23355e-06	0	0	0	0	0	0	0	0	0	0	0	0	0	0	0	0	0	0	0	0	0	0	0	0	0	0	0	0	0	0	0	0	0	0	0	0	0	0	0
ARO-PWY: chorismate biosynthesis I|g__Eubacterium.s__Eubacterium_eligens	0	0	0	0	0	0	0	0	0	0	0	0	0	0	0	0	0	0	0	0	0	0	0	0	0	0	0	0	0	0	0	0	0	0	0	0	0	0	0	0	0	0	0	0	0	0	0	0	0
ARO-PWY: chorismate biosynthesis I|g__Eubacterium.s__Eubacterium_sp_CAG_38	0	0	0	0	0	0	0	0	0	0	0	0	0	0	0	0	0	0	0	0	0	0	0	0	0	0	0	0	0	0	0	0	0	0	0	0	0	0	0	0	0	0	0	0	0	0	0	0	0
ARO-PWY: chorismate biosynthesis I|g__Faecalibacterium.s__Faecalibacterium_prausnitzii	0	0	0	0	0	0	0	0	0	0	0	0	0	0	0	0	0	0	0	0	0	0	0	0	0	0	0	0	0	0	0	8.8835e-05	0	0	0	0	0	0	0	0	0	0	0	0	0	0	0	0	0
ARO-PWY: chorismate biosynthesis I|g__Firmicutes_unclassified.s__Firmicutes_bacterium_CAG_145	0	0	0	0	0	0	0	0	0	0	0	0	0	0	0	0	0	0	0	0	0	0	0	0	0	0	0	0	0	0	0	0	0	0	0	0	0	0	0	0	0	0	0	0	0	0	0	0	0
ARO-PWY: chorismate biosynthesis I|g__Firmicutes_unclassified.s__Firmicutes_bacterium_CAG_646	0	0	0	0	0	0	0	0	0	0	0	0	0	0	0	0	0	0	0	0	0	0	0	0	0	0	0	0	0	0	0	0	0	0	0	0	0	0	0	0	0	0	0	0	0	0	0	0	0
ARO-PWY: chorismate biosynthesis I|g__Flavonifractor.s__Flavonifractor_plautii	0	0	0	0	0	0	0	0	0	1.0525e-05	0	0	0	0	0	0	0	0	0	0	0	0	0	5.82533e-06	0	0	0	0	0	0	0	1.54528e-05	0	0	0	0	0	0	0	0	0	0	0	0	0	0	0	0	0
ARO-PWY: chorismate biosynthesis I|g__Fusicatenibacter.s__Fusicatenibacter_saccharivorans	0	0	0	0	0	0	0	0	0	0	0	0	0	0	0	0	0	0	0	1.16535e-06	0	0	0	0	0	0	0	0	0	0	0	0	0	0	0	0	0	0	0	0	0	0	0	0	0	0	0	0	0
ARO-PWY: chorismate biosynthesis I|g__Gordonibacter.s__Gordonibacter_pamelaeae	0	0	0	0	0	0	0	0	0	0	0	0	0	0	0	0	0	0	0	0	0	0	0	0	0	0	0	0	0	0	0	0	0	0	0	0	0	0	0	0	0	0	0	0	0	0	0	0	0
ARO-PWY: chorismate biosynthesis I|g__Haemophilus.s__Haemophilus_influenzae	0	0	0	0	0	0	0	0	0	0	0	0	0	0	0	0	0	0	0	0	0	0	0	0	0	0	0	0	0	0	0	0	0	0	0	0	0	0	0	0	2.51955e-06	0	0	0	0	0	0	0	0
ARO-PWY: chorismate biosynthesis I|g__Haemophilus.s__Haemophilus_parahaemolyticus	0	0	0	0	0	1.41602e-06	0	0	0	0	0	0	0	0	0	0	0	0	0	0	0	0	0	0	0	0	0	0	0	0	0	0	0	0	0	0	0	0	0	0	0	0	0	0	0	0	0	0	0
ARO-PWY: chorismate biosynthesis I|g__Haemophilus.s__Haemophilus_parainfluenzae	0	0	0	0	0	0	0	0	0	1.42189e-06	0	0	1.1203e-05	0	0	0	0	0	0	0	4.88651e-06	0	0	0	0	0	3.17412e-06	0	0	0	0	0	0	0	0	0	0	0	0	0	1.10437e-05	0	0	0	0	0	0	0	0
ARO-PWY: chorismate biosynthesis I|g__Haemophilus.s__Haemophilus_paraphrohaemolyticus	0	0	0	0	0	0	0	0	0	0	0	0	0	0	0	0	0	0	0	0	0	0	0	0	0	0	0	0	0	0	0	0	0	0	0	0	0	0	0	0	0	0	0	0	0	0	0	0	0
ARO-PWY: chorismate biosynthesis I|g__Hungatella.s__Hungatella_hathewayi	0	0	0	0	0	0	0	0	0	7.004e-06	0	0	0	0	0	0	0	0	0	0	0	0	0	0	0	0	0	0	0	0	0	2.50396e-05	0	0	0	0	0	0	0	0	0	0	0	0	0	0	0	0	0
ARO-PWY: chorismate biosynthesis I|g__Intestinibacter.s__Intestinibacter_bartlettii	0	0	0	0	0	0	0	0	0	0	0	0	0	0	0	0	0	0	0	0	0	0	0	0	0	0	0	0	0	0	0	0	0	0	0	0	0	0	0	0	0	0	0	0	0	0	0	0	0
ARO-PWY: chorismate biosynthesis I|g__Intestinimonas.s__Intestinimonas_butyriciproducens	0	0	0	0	0	0	0	0	0	0	0	0	0	0	0	0	0	0	0	0	0	0	0	0	0	0	0	0	0	0	0	0	0	0	0	0	0	0	0	0	0	0	0	0	0	0	0	0	0
ARO-PWY: chorismate biosynthesis I|g__Klebsiella.s__Klebsiella_aerogenes	0	0	0.000168846	0	0	0	0	0	0	0	0	0	0	0	0	0	0	0	0	0	0	0	0	0	0	0	0	0	0	0	0	0	0	0	0	0	0	0	0	0	0	0	0	0	0	0	0	0	0
ARO-PWY: chorismate biosynthesis I|g__Klebsiella.s__Klebsiella_grimontii	0	0	0	0	0	0	0	0	0	0	0	0	0	0	0	0	0	0	0	0	0	0	0	0	0	0	0	0	0	0	0	0	0	0	0	0	0	0	0	0	0	0	0	0	0	0	0	0	0
ARO-PWY: chorismate biosynthesis I|g__Klebsiella.s__Klebsiella_michiganensis	0	0	0	0	0	0	0	0	0	0	0	0	0	0	0	0	0	0	0	5.40836e-05	0	0	0	0	0	0	0	0	0	0	0	1.63096e-06	0	0	0	0	0	0	0	0	3.12154e-06	0	0	0	0	0	0	0	0
ARO-PWY: chorismate biosynthesis I|g__Klebsiella.s__Klebsiella_oxytoca	0	0	0	0	0	0	0	0	0	0	0	0	0	0	0	0	0	0	0	5.27473e-06	1.41433e-06	0	0	0	0	0	0	0	0	0	0	2.37841e-06	0	0	0	0	0.000125363	6.47654e-05	0	0	1.5057e-06	0	0	4.69117e-06	1.37441e-06	0	0	0	0
ARO-PWY: chorismate biosynthesis I|g__Klebsiella.s__Klebsiella_pneumoniae	0	0	0	0	0	6.57083e-05	0	0	0	0	0	0	0.000302312	0	0	0	0	0	0	0	8.60957e-07	0	0	0	0	0	0	0	0	0	0	0	0	0	0	0	0	0	0	0	6.55114e-06	0	0	0	2.1898e-05	0	0	0	0
ARO-PWY: chorismate biosynthesis I|g__Klebsiella.s__Klebsiella_quasipneumoniae	0	0	0	0	0	0	0	0	0	0	0	0	0	0	0	0	0	0	0	0	0	0	0	0	0	0	0	0	0	0	0	0	0	0	0	0	0	0	0	0	0	0	0	0	0	0	0	0	0
ARO-PWY: chorismate biosynthesis I|g__Klebsiella.s__Klebsiella_variicola	0	0	1.2232e-06	0	0	0.000192048	0	0	0	0	0	0	0	0	0	0	0	0	0	0	1.25913e-06	0	0	0	0	0	0	0	0	0	0	0	0	0	0	0	0	0	0	0	0	0	0	0	0	0	0	0	0
ARO-PWY: chorismate biosynthesis I|g__Kluyvera.s__Kluyvera_cryocrescens	0	0	0	0	0	0	0	0	0	0	0	0	0	0	0	0	0	0	0	0	0	0	0	0	0	0	0	0	0	0	0	0	0	0	0	0	0	0	0	0	0	0	0	0	0	0	0	0	0
ARO-PWY: chorismate biosynthesis I|g__Kosakonia.s__Kosakonia_cowanii	0	0	0	0	0	0	0	0	0	0	0	0	0	0	0	0	0	0	0	0	0	0	0	0	0	0	0	0	0	0	0	0	0	0	0	0	0	0	0	0	0	0	0	0	0	0	0	0	0
ARO-PWY: chorismate biosynthesis I|g__Lachnoclostridium.s__Clostridium_aldenense	0	0	0	0	0	0	0	0	0	0	0	0	0	0	0	0	0	0	0	0	0	0	0	0	0	0	0	0	0	0	9.60336e-05	3.19615e-06	0	0	0	0	0	0	0	0	0	0	0	0	0	0	0	0	0
ARO-PWY: chorismate biosynthesis I|g__Lachnoclostridium.s__Clostridium_asparagiforme	0	0	0	0	0	0	0	0	0	0	0	0	0	0	0	0	0	0	0	0	0	0	0	0	0	0	0	0	0	0	0	0	0	0	0	0	0	0	0	0	0	0	0	0	0	0	0	0	0
ARO-PWY: chorismate biosynthesis I|g__Lachnoclostridium.s__Clostridium_citroniae	0	0	0	0	0	0	0	0	0	0	0	0	0	0	0	0	0	0	0	0	0	0	0	1.20442e-06	0	0	0	0	0	0	0	3.0472e-06	0	0	0	0	0	0	0	0	0	0	0	0	0	0	0	0	0
ARO-PWY: chorismate biosynthesis I|g__Lachnoclostridium.s__Clostridium_clostridioforme	0	0	0	0	0	0	0	0	0	0	0	0	0	0	0	0	0	0	0	0	0	0	0	8.43243e-06	0	0	0	0	0	0	0	2.2949e-06	0	0	0	0	0	0	0	0	0	0	0	0	0	0	0	0	0
ARO-PWY: chorismate biosynthesis I|g__Lachnoclostridium.s__Clostridium_lavalense	0	0	0	0	0	0	0	0	0	0	0	0	0	0	0	0	0	0	0	0	0	0	0	0	0	0	0	0	0	0	0	0	0	0	0	0	0	0	0	0	0	0	0	0	0	0	0	0	0
ARO-PWY: chorismate biosynthesis I|g__Lachnoclostridium.s__Clostridium_scindens	0	0	0	0	0	0	0	0	0	0	0	0	0	0	0	0	0	0	0	0	0	0	0	0	0	0	0	0	0	0	0	0	0	0	0	0	0	0	0	0	0	0	0	0	0	0	0	0	0
ARO-PWY: chorismate biosynthesis I|g__Lachnoclostridium.s__Clostridium_symbiosum	0	0	0	0	0	0	0	0	0	0	0	0	0	0	0	0	0	0	0	0	0	0	0	0	0	0	0	0	0	0	0	1.01818e-05	0	0	0	0	0	0	0	0	0	0	0	0	0	0	0	0	0
ARO-PWY: chorismate biosynthesis I|g__Lachnoclostridium.s__Lachnoclostridium_sp_An76	0	0	0	0	0	0	0	0	0	0	0	0	0	0	0	0	0	0	0	0	0	0	0	0	0	0	0	0	0	0	0	0	0	0	0	0	0	0	0	0	0	0	0	0	0	0	0	0	0
ARO-PWY: chorismate biosynthesis I|g__Lachnospira.s__Lachnospira_pectinoschiza	0	0	0	0	0	0	0	0	0	5.80545e-05	0	0	0	0	0	0	0	0	0	0	0	0	0	0	0	0	0	0	0	0	0	0	0	0	0	0	0	0	0	0	0	0	0	0	0	0	0	0	0
ARO-PWY: chorismate biosynthesis I|g__Lachnospiraceae_unclassified.s__Eubacterium_rectale	0	0	0	0	0	0	0	0	0	0	0	0	0	0	0	0	0	0	0	0	0	0	0	0	0	0	0	0	0	0	0	0	0	0	0	0	0	0	0	0	0	0	0	0	0	0	0	0	0
ARO-PWY: chorismate biosynthesis I|g__Lachnospiraceae_unclassified.s__Lachnospiraceae_bacterium_2_1_46FAA	0	0	0	0	0	0	0	0	0	9.45447e-07	0	0	0	0	0	0	0	0	0	0	0	0	0	0	0	0	0	0	0	0	0	0	0	0	0	0	0	0	0	0	0	0	0	0	0	0	0	0	0
ARO-PWY: chorismate biosynthesis I|g__Leclercia.s__Leclercia_adecarboxylata	0	0	0	0	0	0	0	0	0	0	0	0	0	0	0	0	0	0	0	0	0	0	0	0	0	0	0	0	0	0	0	0	0	0	0	0	0	0	0	0	0	0	0	0	0	0	0	0	0
ARO-PWY: chorismate biosynthesis I|g__Megamonas.s__Megamonas_funiformis	0	0	0	0	0	0	0	0	0	0	0	0	0	0	0	0	0	0	0	0	0	0	0	0	0	0	0	0	0	0	0	0	0	0	0	0	0	0	0	0	0	0	0	0	0	0	0	0	0
ARO-PWY: chorismate biosynthesis I|g__Megamonas.s__Megamonas_hypermegale	0	0	0	0	0	0	0	0	0	0	0	0	0	0	0	0	0	0	0	0	0	0	0	0	0	0	0	0	0	0	0	0	0	0	0	0	0	0	0	0	0	0	0	0	0	0	0	0	0
ARO-PWY: chorismate biosynthesis I|g__Megamonas.s__Megamonas_rupellensis	0	0	0	0	0	0	0	0	0	0	0	0	0	0	0	0	0	0	0	0	0	0	0	0	0	0	0	0	0	0	0	0	0	0	0	0	0	0	0	0	0	0	0	0	0	0	0	0	0
ARO-PWY: chorismate biosynthesis I|g__Megasphaera.s__Megasphaera_sp_DISK_18	0	0	0	0	0	0	0	0	0	0	0	0	0	0	0	0	0	0	0	2.02063e-05	4.90539e-05	0	0	1.91795e-05	0	0	0	0	0	0	0	0	0	0	0	0	0	0	0	0	0	0	0	0	0	0	0	0	0
ARO-PWY: chorismate biosynthesis I|g__Megasphaera.s__Megasphaera_sp_MJR8396C	0	0	0	0	0	0	0	0	0	0	0	0	0	0	0	0	0	0	0	0	0	0	0	0	0	0	0	0	0	0	0	0	0	0	0	0	0	0	0	0	0	0	0	0	0	0	0	0	0
ARO-PWY: chorismate biosynthesis I|g__Mitsuokella.s__Mitsuokella_jalaludinii	0	0	0	0	0	0	0	0	0	0	0	0	0	0	0	0	0	0	0	0	0	0	0	0	0	0	0	0	0	0	0	0	0	0	0	0	0	0	0	0	0	0	0	0	0	0	0	0	0
ARO-PWY: chorismate biosynthesis I|g__Morganella.s__Morganella_morganii	0	0	0	0	0	0	0	0	0	0	0	0	0	0	0	0	0	0	0	0	0	0	0	0	0	0	0	0	0	0	0	0	0	0	0	0	0	0	0	0	0	0	0	0	0	0	0	0	0
ARO-PWY: chorismate biosynthesis I|g__Mycobacterium.s__Mycobacterium_gordonae	0	0	0	0	0	0	0	0	0	0	0	0	0	0	0	0	0	0	0	0	0	0	0	0	0	0	0	0	0	0	0	0	0	0	0	0	0	0	0	0	0	0	0	0	0	0	0	0	0
ARO-PWY: chorismate biosynthesis I|g__Neisseria.s__Neisseria_subflava	0	0	0	0	0	0	0	0	0	0	0	0	0	0	0	0	0	0	0	0	0	0	0	0	0	0	0	0	0	0	0	0	0	0	0	0	0	0	0	0	0	0	0	0	0	0	0	0	0
ARO-PWY: chorismate biosynthesis I|g__Odoribacter.s__Odoribacter_splanchnicus	0	0	0	0	0	0	0	0	0	0	0	0	0	0	0	0	0	0	0	0	0	0	0	5.63321e-06	0	0	0	0	0	0	0	0	0	0	0	0	0	0	0	0	0	0	0	0	0	0	0	0	0
ARO-PWY: chorismate biosynthesis I|g__Pantoea.s__Pantoea_dispersa	0	0	0	0	0	0	0	0	0	0	0	0	0	0	0	0	0	0	0	0	0	0	0	0	0	0	0	0	0	0	0	0	0	0	0	0	0	0	0	0	0	0	0	0	0	0	0	0	0
ARO-PWY: chorismate biosynthesis I|g__Pantoea.s__Pantoea_sesami	0	0	0	0	0	0	0	0	0	0	0	0	0	0	0	0	0	0	0	0	0	0	0	0	0	0	2.80426e-07	7.22357e-06	0	0	0	0	0	0	0	0	0	0	0	0	0	0	0	0	0	0	0	0	0
ARO-PWY: chorismate biosynthesis I|g__Parabacteroides.s__Parabacteroides_distasonis	0	0	0	0	0	0	0	0	0	0	0	0	0	0	0	0	0	0	0	0	0	0	0	0	0	0	0	0	0	0	0	0	0	0	0	0	0.000134525	1.35885e-05	0	0	0	0	0	0	0	0	0	0	0
ARO-PWY: chorismate biosynthesis I|g__Parabacteroides.s__Parabacteroides_johnsonii	0	0	0	0	0	0	0	0	0	0	0	0	0	0	0	0	0	0	0	0	0	0	0	0	0	0	0	0	0	0	0	0	0	0	0	0	1.24809e-05	0	0	0	0	0	0	0	0	0	0	0	0
ARO-PWY: chorismate biosynthesis I|g__Parabacteroides.s__Parabacteroides_merdae	0	0	0	0	0	0	0	0	0	0	0	0	0	0	0	0	0	0	0	0	0	0	0	1.35678e-05	0	0	0	0	0	0	0	0	0	0	0	0	0	0	0	0	0	0	0	0	0	0	0	0	0
ARO-PWY: chorismate biosynthesis I|g__Parasutterella.s__Parasutterella_excrementihominis	0	0	0	0	0	0	0	0	0	0	0	0	0	0	0	0	0	0	0	0	0	0	0	0	0	0	0	0	0	0	0	0	0	0	0	0	0	0	0	0	0	0	0	0	0	0	0	0	0
ARO-PWY: chorismate biosynthesis I|g__Phascolarctobacterium.s__Phascolarctobacterium_faecium	0	0	0	0	0	0	0	0	0	0	0	0	0	0	0	0	0	0	0	0	0	0	0	0	0	0	0	0	0	0	0	0	0	0	0	0	0	0	0	0	0	0	0	0	0	0	0	0	0
ARO-PWY: chorismate biosynthesis I|g__Phascolarctobacterium.s__Phascolarctobacterium_succinatutens	0	0	0	0	0	0	0	0	0	0	0	0	0	0	0	0	0	0	0	0	0	0	0	0	0	0	0	0	0	0	0	0	0	0	0	0	0	0	0	0	0	0	0	0	0	0	0	0	0
ARO-PWY: chorismate biosynthesis I|g__Pluralibacter.s__Pluralibacter_gergoviae	0	0	0	0	0	0	0	0	0	0	0	0	0	0	0	0	0	0	0	0	0	0	0	0	0	0	0	0	0	0	0	0	0	0	0	0	0	0	0	0	0	0	0	0	0	0	0	0	0
ARO-PWY: chorismate biosynthesis I|g__Prevotella.s__Prevotella_bivia	0	0	0	0	0	0	0	0	0	0	0	0	0	0	0	0	0	0	0	0	0	0	0	0	0	0	0	0	0	0	0	0	0	0	0	0	0	0	0	0	0	0	0	0	0	0	0	0	0
ARO-PWY: chorismate biosynthesis I|g__Prevotella.s__Prevotella_timonensis	0	0	0	0	0	0	0	0	0	0	0	0	0	0	0	0	0	0	0	0	0	0	0	0	0	0	0	0	0	0	0	0	0	0	0	0	0	0	0	0	0	0	0	0	0	0	0	0	0
ARO-PWY: chorismate biosynthesis I|g__Proteobacteria_unclassified.s__Proteobacteria_bacterium_CAG_139	0	0	0	0	0	0	0	0	0	0	0	0	0	0	0	0	0	0	0	0	0	0	0	7.29707e-06	0	0	0	0	0	0	0	0	0	0	0	0	0	0	0	0	0	0	0	0	0	0	0	0	0
ARO-PWY: chorismate biosynthesis I|g__Proteus.s__Proteus_mirabilis	0	0	0	0	0	0	0	0	0	0	0	0	0	0	0	0	0	0	0	0	0	0	0	0	0	0	8.41734e-06	0	0	0	0	0	0	0	0	0	0	0	0	0	0	0	0	0	0	0	0	0	0
ARO-PWY: chorismate biosynthesis I|g__Pseudomonas.s__Pseudomonas_aeruginosa	0	0	0	0	0	0	0	0	0	0	0	0	0	0	0	0	0	0	0	0	0	0	0	0	0	0	0	0	0	0	0	0	0	0	0	0	0	0	0	0	0	0	0	0	0	0	0	0	0
ARO-PWY: chorismate biosynthesis I|g__Pseudomonas.s__Pseudomonas_aeruginosa_group	0	0	0	0	0	0	0	0	0	0	0	0	0	0	0	0	0	0	0	0	0	0	0	0	0	0	0	0	0	0	0	0	0	0	0	0	0	0	0	0	0	0	0	0	0	0	0	0	0
ARO-PWY: chorismate biosynthesis I|g__Raoultella.s__Raoultella_ornithinolytica	0	0	0	0	0	0	0	0	0	0	0	0	0	0	0	0	0	0	0	0	0	0	0	0	0	0	0	0	0	0	0	0	0	0	0	0	0	0	0	0	0	0	0	0	0	0	0	0	0
ARO-PWY: chorismate biosynthesis I|g__Raoultella.s__Raoultella_planticola	0	0	0	0	0	0	0	0	0	0	0	0	0	0	0	0	0	0	0	0	0	0	0	0	0	0	0	0	0	0	0	0	0	0	0	0	0	0	0	0	0	0	0	0	0	0	0	0	0
ARO-PWY: chorismate biosynthesis I|g__Rhizobium.s__Rhizobium_pusense	0	0	0	0	0	0	5.75172e-05	0	0	0	0	0	0	0	0	0	0	0	0	0	0	0	0	0	0	0	0	0	0	0	0	0	0	0	0	0	0	0	0	0	0	0	0	0	0	0	0	0	0
ARO-PWY: chorismate biosynthesis I|g__Roseburia.s__Roseburia_hominis	0	0	0	0	0	0	0	0	0	0	0	0	0	0	0	0	0	0	0	0	0	0	0	0	0	0	0	0	0	0	0	0	0	0	0	0	0	0	0	0	0	0	0	0	0	0	0	0	0
ARO-PWY: chorismate biosynthesis I|g__Roseburia.s__Roseburia_intestinalis	0	0	0	0	0	0	0	0	0	0	0	0	0	0	0	0	0	0	0	0	0	0	0	0	0	0	0	0	0	0	0	0	0	0	0	0	0	0	0	0	0	0	0	0	0	0	0	0	0
ARO-PWY: chorismate biosynthesis I|g__Roseburia.s__Roseburia_inulinivorans	0	0	0	0	0	0	0	0	0	0	0	0	0	0	0	0	0	0	0	0	0	0	0	0	0	0	0	0	0	0	0	0	0	0	0	0	0	0	0	0	0	0	0	0	0	0	0	0	0
ARO-PWY: chorismate biosynthesis I|g__Rothia.s__Rothia_mucilaginosa	0	0	0	0	0	0	0	0	0	0	0	0	1.03828e-06	0	0	0	0	0	0	0	0	0	0	0	0	0	0	0	0	0	0	0	0	0	0	0	0	0	0	0	0	0	0	0	0	0	0	0	0
ARO-PWY: chorismate biosynthesis I|g__Ruminococcus.s__Ruminococcus_lactaris	0	0	0	0	0	0	0	0	0	0	0	0	0	0	0	0	0	0	0	0	0	0	0	0	0	0	0	0	0	0	0	0	0	0	0	0	0	0	0	0	0	0	0	0	0	0	0	0	0
ARO-PWY: chorismate biosynthesis I|g__Salmonella.s__Salmonella_enterica	0	0	0	0	0	0	0	0	0	0	0	0	0	0	0	0	0	0	0	0	0	0	0	0	0	0	0	0	0	0	0	0	0	0	0	0	0	0	0	0	0	0	0	0	0	0	0	0	0
ARO-PWY: chorismate biosynthesis I|g__Sellimonas.s__Sellimonas_intestinalis	0	0	0	0	0	0	0	0	0	0	0	0	0	0	0	0	0	0	0	0	0	0	0	4.07784e-06	0	0	0	0	0	0	0	0	0	0	0	0	0	0	0	0	0	0	0	0	0	0	0	0	0
ARO-PWY: chorismate biosynthesis I|g__Serratia.s__Serratia_liquefaciens	0	0	0	1.79306e-06	0	0	0	0	0	0	0	0	0	0	0	0	0	0	0	0	0	0	0	0	0	0	0	0	0	0	0	0	0	0	0	0	0	0	0	0	0	0	0	0	0	0	0	0	0
ARO-PWY: chorismate biosynthesis I|g__Serratia.s__Serratia_marcescens	0	0	0	0	0	0	0	0	0	0	0	0	0	0	0	0	0	0	0	0	0	0	0	0	0	0	0	0	0	0	0	0	0	0	0	0	0	0	0	0	0	0	0	0	0	0	0	0	0
ARO-PWY: chorismate biosynthesis I|g__Serratia.s__Serratia_nematodiphila	0	0	0	0	0	0	0	0	0	0	0	0	0	0	0	0	0	0	0	0	0	0	0	0	0	0	0	0	0	0	0	0	0	0	0	0	0	0	0	0	0	0	0	0	0	0	0	0	0
ARO-PWY: chorismate biosynthesis I|g__Serratia.s__Serratia_ureilytica	0	0	0	0	0	0	0	0	0	0	0	0	0	0	0	0	0	0	0	0	0	0	0	0	0	0	0	0	0	0	0	0	0	0	0	0	0	0	0	0	0	0	0	0	0	0	0	0	0
ARO-PWY: chorismate biosynthesis I|g__Sphingobium.s__Sphingobium_yanoikuyae	0	0	0	0	0	0	0	0	0	0	0	0	0	0	0	0	0	0	0	0	0	0	0	0	0	0	0	0	0	0	0	0	0	0	0	0	0	0	0	0	0	0	0	0	0	0	0	0	0
ARO-PWY: chorismate biosynthesis I|g__Sphingomonas.s__Sphingomonas_sp_Ag1	0	0	0	0	0	0	5.27539e-05	0	0	0	0	0	0	0	0	0	0	0	0	0	0	0	0	0	0	0	0	0	0	0	0	0	0	0	0	0	0	0	0	0	0	0	0	0	0	0	0	0	0
ARO-PWY: chorismate biosynthesis I|g__Staphylococcus.s__Staphylococcus_aureus	0	0	0	0	0	0	0	0	0	0	0	0	0	0	0	0	0	0	0	0	0	0	0	0	0	0	0	0	0	0	0	0	0	0	0	0	0	0	0	0	0	0	0	0	0	0	0	0	0
ARO-PWY: chorismate biosynthesis I|g__Staphylococcus.s__Staphylococcus_epidermidis	0	0	0	0	0	9.0794e-07	0	0	0	0	0	0	0	0	0	0	0	0	0	0	0	0	0	0	0	0	0	0	0	0	0	0	0	0	0	0	0	0	0	0	0	0	0	0	0	0	0	0	0
ARO-PWY: chorismate biosynthesis I|g__Staphylococcus.s__Staphylococcus_hominis	0	0	0	0	0	0	0	0	0	0	0	0	0	0	0	0	0	0	0	0	0	0	0	0	0	0	0	0	0	0	0	0	0	0	0	0	0	0	0	0	0	0	0	0	0	0	0	0	0
ARO-PWY: chorismate biosynthesis I|g__Stenotrophomonas.s__Stenotrophomonas_maltophilia	0	0	0	0	0	0	0.000221774	0	0	0	0	0	0	0	0	0	0	0	0	0	0	0	0	0	0	0	0	0	0	0	0	0	0	0	0	0	0	0	0	0	0	0	0	0	0	0	0	0	0
ARO-PWY: chorismate biosynthesis I|g__Streptococcus.s__Streptococcus_agalactiae	0	0	0	0	0	0	0	0	0	0	0	0	0	0	0	0	0	0	0	0	0	0	0	0	0	0	0	0	0	0	0	0	0	0	0	0	0	0	0	0	0	0	0	0	0	0	0	0	0
ARO-PWY: chorismate biosynthesis I|g__Streptococcus.s__Streptococcus_equinus	0	0	0	0	0	0	0	0	0	7.38638e-07	0	0	0	0	0	0	0	0	0	0	0	0	0	0	0	0	0	0	0	0	0	0	0	0	0	0	0	0	0	0	0	0	0	0	0	0	0	0	0
ARO-PWY: chorismate biosynthesis I|g__Streptococcus.s__Streptococcus_gallolyticus	0	0	0	0	0	0	0	0	0	0	0	0	0	0	0	0	0	0	0	0	0	0	0	0	0	0	0	0	0	0	0	0	0	0	0	0	0	0	0	0	0	0	0	0	0	0	0	0	0
ARO-PWY: chorismate biosynthesis I|g__Streptococcus.s__Streptococcus_infantarius	0	0	0	0	0	0	0	0	0	7.65233e-07	0	0	0	0	0	0	0	0	0	0	0	0	0	0	0	0	0	0	0	0	0	0	0	0	0	0	0	0	0	0	0	0	0	0	0	0	0	0	0
ARO-PWY: chorismate biosynthesis I|g__Streptococcus.s__Streptococcus_infantis	0	0	0	0	0	0	0	0	0	0	0	0	0	0	0	0	0	0	0	0	0	0	0	0	0	0	0	0	0	0	0	0	0	0	0	0	0	0	0	0	0	0	0	0	0	0	0	0	0
ARO-PWY: chorismate biosynthesis I|g__Streptococcus.s__Streptococcus_lutetiensis	0	0	0	0	0	0	0	0	0	8.13694e-07	0	0	0	0	0	0	0	0	0	0	0	0	0	0	0	0	0	0	0	0	0	0	0	0	0	0	0	0	0	0	0	0	0	0	0	0	0	0	0
ARO-PWY: chorismate biosynthesis I|g__Streptococcus.s__Streptococcus_mitis	0	0	0	0	0	5.21914e-07	0	0	0	0	0	0	0	0	0	0	0	0	0	0	0	0	0	0	0	0	0	8.37164e-07	0	0	0	0	0	0	0	0	0	0	0	0	0	0	0	0	0	0	0	0	0
ARO-PWY: chorismate biosynthesis I|g__Streptococcus.s__Streptococcus_mutans	0	0	0	0	0	0	0	0	0	0	0	0	0	0	0	0	0	0	0	0	0	0	0	0	0	0	0	0	0	0	0	0	0	0	0	0	0	0	0	0	0	0	0	0	0	0	0	0	0
ARO-PWY: chorismate biosynthesis I|g__Streptococcus.s__Streptococcus_parasanguinis	0	0	0	0	0	2.84783e-06	0	0	0	0	0	0	0	0	0	0	0	0	0	0	2.07447e-06	0	0	0	0	0	0	0	0	0	0	0	0	0	0	0	1.48611e-06	0	0	0	0	0	0	0	0	0	0	0	0
ARO-PWY: chorismate biosynthesis I|g__Streptococcus.s__Streptococcus_pasteurianus	0	0	5.34935e-06	0	0	0	0	0	0	0	0	0	0	0	0	0	0	0	0	0	0	0	0	0	0	0	0	0	0	0	0	0	0	0	0	0	0	0	0	0	0	0	0	0	0	0	0	0	0
ARO-PWY: chorismate biosynthesis I|g__Streptococcus.s__Streptococcus_peroris	0	0	0	0	0	0	0	0	0	0	0	0	0	0	0	0	0	0	0	0	0	0	0	0	0	0	0	0	0	0	0	0	0	0	0	0	0	0	0	0	0	0	0	0	0	0	0	0	0
ARO-PWY: chorismate biosynthesis I|g__Streptococcus.s__Streptococcus_pneumoniae	0	0	0	0	0	2.00909e-06	0	0	0	0	0	0	0	0	0	3.37363e-07	0	0	0	0	0	0	0	3.04669e-07	0	0	2.68044e-06	0	0	0	3.37308e-06	0	0	0	0	0	1.39135e-05	4.42678e-07	0	3.231e-07	0	0	0	0	0	0	0	0	0
ARO-PWY: chorismate biosynthesis I|g__Streptococcus.s__Streptococcus_pseudopneumoniae	0	0	0	0	0	0	0	0	0	0	0	0	0	0	0	0	0	0	0	0	0	0	0	0	0	0	0	0	0	0	0	0	0	0	0	0	0	0	0	0	0	0	0	0	0	0	0	0	0
ARO-PWY: chorismate biosynthesis I|g__Streptococcus.s__Streptococcus_salivarius	0	0	0	0	0	3.72919e-07	0	0	0	0	0	0	0	0	0	0	7.91023e-07	0	0	4.43484e-07	0	0	0	1.10994e-07	0	0	5.6209e-07	0	0	0	0	0	0	0	0	0	9.30186e-06	0	0	0	3.07352e-06	0	0	1.01477e-06	1.15521e-06	0	0	0	0
ARO-PWY: chorismate biosynthesis I|g__Streptococcus.s__Streptococcus_thermophilus	0	0	0	0	0	0	0	0	0	0	0	0	0	0	0	0	0	0	0	0	0	0	0	0	0	0	0	0	0	0	0	0	0	0	0	0	0	0	0	0	0	0	0	0	0	0	0	0	0
ARO-PWY: chorismate biosynthesis I|g__Streptococcus.s__Streptococcus_vestibularis	0	0	0	0	0	0	0	0	0	0	0	0	0	0	0	0	0	0	0	0	0	0	0	0	0	0	0	0	0	0	0	0	0	0	0	0	2.31552e-06	0	0	0	0	0	0	0	0	0	0	0	0
ARO-PWY: chorismate biosynthesis I|g__Streptococcus.s__Streptococcus_viridans	0	0	0	0	0	0	0	0	0	0	0	0	0	0	0	0	0	0	0	0	0	0	0	0	0	0	0	0	0	0	0	0	0	0	0	0	0	0	0	0	0	0	0	0	0	0	0	0	0
ARO-PWY: chorismate biosynthesis I|g__Sutterella.s__Sutterella_sp_CAG_351	0	0	0	0	0	0	0	0	0	0	0	0	0	0	0	0	0	0	0	0	0	0	0	0	0	0	0	0	0	0	0	0	0	0	0	0	0	0	0	0	0	0	0	0	0	0	0	0	0
ARO-PWY: chorismate biosynthesis I|g__Tyzzerella.s__Tyzzerella_nexilis	0	0	0	0	0	0	0	0	0	0	0	0	0	0	0	0	0	0	0	0	0	0	0	0	0	0	0	0	0	0	0	1.15907e-05	0	0	0	0	0	0	0	0	0	0	0	0	0	0	0	0	0
ARO-PWY: chorismate biosynthesis I|g__Veillonella.s__Veillonella_atypica	0	0	0	0	0	0	0	0	0	0	0	0	0	0	0	0	9.21949e-07	0	0	0	1.96804e-06	0	0	0	0	0	0	0	0	0	2.27113e-05	0	0	0	0	0	6.91761e-07	0	0	0	0.000110375	0	0	0	2.80974e-07	0	0	0	0
ARO-PWY: chorismate biosynthesis I|g__Veillonella.s__Veillonella_denticariosi	0	0	0	0	0	0	0	0	0	0	0	0	0	0	0	0	0	0	0	0	0	0	0	0	0	0	0	0	0	0	0	0	0	0	0	0	0	0	0	0	0	0	0	0	0	0	0	0	0
ARO-PWY: chorismate biosynthesis I|g__Veillonella.s__Veillonella_dispar	0	0	0	0	0	1.87564e-06	0	0	0	0	0	0	0	0	0	0	0	0	0	0	0	0	0	0	0	0	0	0	0	0	0	0	0	1.10836e-06	0	0	0	0	0	0	2.87255e-05	0	0	0	1.72505e-06	0	0	0	0
ARO-PWY: chorismate biosynthesis I|g__Veillonella.s__Veillonella_infantium	0	0	0	0	0	0	0	0	0	4.91729e-07	0	0	0	0	0	0	0	0	0	0	4.39136e-07	0	0	0	0	0	0	0	0	0	0	0	0	8.53422e-08	0	0	0	0	0	0	1.02327e-05	0	0	0	1.32039e-06	0	0	0	0
ARO-PWY: chorismate biosynthesis I|g__Veillonella.s__Veillonella_parvula	0	0	0	2.66661e-05	0	2.47797e-07	0	0	0	0	0	0	2.93068e-06	0	0	0	2.07678e-05	0	0	0	1.80163e-05	0	0	0	0	0	6.76437e-06	6.76575e-06	0	0	0	0	0	0	0	0	0	1.34936e-06	0	0	0	0	0	0	0	0	0	0	0
ARO-PWY: chorismate biosynthesis I|g__Veillonella.s__Veillonella_rodentium	0	0	0	0	0	0	0	0	0	0	0	0	0	0	0	0	0	0	0	0	0	0	0	0	0	0	0	0	0	0	0	0	0	0	0	0	0	0	0	0	0	0	0	0	0	0	0	0	0
ARO-PWY: chorismate biosynthesis I|g__Veillonella.s__Veillonella_rogosae	0	0	0	0	0	0	0	0	0	0	0	0	0	0	0	0	0	0	0	0	0	0	0	0	0	0	4.40612e-06	0	0	0	0	0	0	0	0	0	0	0	0	0	0	0	0	0	0	0	0	0	0
ARO-PWY: chorismate biosynthesis I|unclassified	0	1.39025e-05	0	3.84862e-07	0	0	0	0	0	5.37468e-06	0	0	0	0	0	0	5.92739e-06	0	0	0	3.03578e-06	0	0	4.89269e-05	0	0	0	1.95325e-06	0	0	7.05425e-06	2.5827e-05	0	0	0	0	0	7.70354e-07	0	0	9.23463e-06	0	0	0	7.51771e-06	0	0	0	0
ASPASN-PWY: superpathway of L-aspartate and L-asparagine biosynthesis	0	0.000165559	0.000421148	0.000121379	0	0.000308071	0	0	0.000403977	0.00020587	0	0	0.000410299	0	0	0.000171652	0.0003623	0	0	0.000169128	0.000157823	8.7503e-05	0.000248982	0.000279498	0	0	0.000505795	0.000235787	0	0	0.000104564	0.000285781	0	0.00034109	0	0	0.000268812	0.000168023	0	0.000281947	0.000385283	0	0.00111043	0.000282672	0.00027232	0	0	0	0
ASPASN-PWY: superpathway of L-aspartate and L-asparagine biosynthesis|g__Acinetobacter.s__Acinetobacter_pittii	0	0	0	0	0	0	0	0	0	0	0	0	0	0	0	0	0	0	0	0	0	0	0	0	0	0	0	0	0	0	0	0	0	0	0	0	0	0	0	0	0	0	0	0	0	0	0	0	0
ASPASN-PWY: superpathway of L-aspartate and L-asparagine biosynthesis|g__Atlantibacter.s__Atlantibacter_hermannii	0	0	0	0	0	0	0	0	0	0	0	0	0	0	0	0	0	0	0	0	0	0	0	0	0	0	0	0	0	0	0	0	0	0	0	0	0	0	0	0	0	0	0	0	0	0	0	0	0
ASPASN-PWY: superpathway of L-aspartate and L-asparagine biosynthesis|g__Bacteroides.s__Bacteroides_cellulosilyticus	0	0	0	0	0	0	0	0	0	0	0	0	0	0	0	0	0	0	0	0	0	0	0	0	0	0	0	0	0	0	0	0	0	0	0	0	0	0	0	0	0	0	0	0	0	0	0	0	0
ASPASN-PWY: superpathway of L-aspartate and L-asparagine biosynthesis|g__Bacteroides.s__Bacteroides_dorei	0	0	0	0	0	0	0	0	0	0	0	0	0	0	0	0	0	0	0	0	0	0	0	0	0	0	0	0	0	0	0	0	0	0	0	0	0	0	0	0	0	0	0	0	0	0	0	0	0
ASPASN-PWY: superpathway of L-aspartate and L-asparagine biosynthesis|g__Bacteroides.s__Bacteroides_eggerthii	0	0	0	0	0	0	0	0	0	0	0	0	0	0	0	0	0	0	0	0	0	0	0	0	0	0	0	0	0	0	0	0	0	0	0	0	0	0	0	0	0	0	0	0	0	0	0	0	0
ASPASN-PWY: superpathway of L-aspartate and L-asparagine biosynthesis|g__Bacteroides.s__Bacteroides_fragilis	0	0	0	0	0	0	0	0	0	0	0	0	0	0	0	0	0	0	0	0	0	0	0	0	0	0	0	0	0	0	0	0	0	0	0	0	0	0	0	0	0	0	0	0.000123061	0	0	0	0	0
ASPASN-PWY: superpathway of L-aspartate and L-asparagine biosynthesis|g__Bacteroides.s__Bacteroides_massiliensis	0	0	0	0	0	0	0	0	0	0	0	0	0	0	0	0	0	0	0	0	0	0	0	0	0	0	0	0	0	0	0	0	0	0	0	0	0	0	0	0	0	0	0	0	0	0	0	0	0
ASPASN-PWY: superpathway of L-aspartate and L-asparagine biosynthesis|g__Bacteroides.s__Bacteroides_stercoris	0	0	0	0	0	0	0	0	0	0	0	0	0	0	0	0	0	0	0	0	0	0	0	0	0	0	0	0	0	0	0	0	0	0	0	0	0	0	0	0	0	0	0	0	0	0	0	0	0
ASPASN-PWY: superpathway of L-aspartate and L-asparagine biosynthesis|g__Bacteroides.s__Bacteroides_uniformis	0	0	0	0	0	0	0	0	0	0	0	0	0	0	0	1.11074e-05	0	0	0	0	0	0	0	1.6622e-05	0	0	0	0	0	0	0	0	0	0	0	0	0	0	0	0	0	0	0	0	0	0	0	0	0
ASPASN-PWY: superpathway of L-aspartate and L-asparagine biosynthesis|g__Bacteroides.s__Bacteroides_vulgatus	0	0	0.000198525	8.74705e-06	0	0	0	0	0	0	0	0	0	0	0	0	7.14497e-06	0	0	0	0	0	0	0.000128973	0	0	0	0	0	0	0	0	0	0	0	0	4.57328e-07	6.11441e-05	0	0	0	0	0	0	0	0	0	0	0
ASPASN-PWY: superpathway of L-aspartate and L-asparagine biosynthesis|g__Blautia.s__Blautia_obeum	0	0	0	0	0	0	0	0	0	0	0	0	0	0	0	0	0	0	0	0	0	0	0	0	0	0	0	0	0	0	0	0	0	0	0	0	0	0	0	0	0	0	0	0	0	0	0	0	0
ASPASN-PWY: superpathway of L-aspartate and L-asparagine biosynthesis|g__Blautia.s__Blautia_wexlerae	0	0	0	0	0	0	0	0	0	0	0	0	0	0	0	0	0	0	0	0	0	0	0	8.09335e-07	0	0	0	0	0	0	0	0	0	0	0	0	0	0	0	0	0	0	0	0	0	0	0	0	0
ASPASN-PWY: superpathway of L-aspartate and L-asparagine biosynthesis|g__Butyricimonas.s__Butyricimonas_synergistica	0	0	0	0	0	0	0	0	0	0	0	0	0	0	0	0	0	0	0	0	0	0	0	0	0	0	0	0	0	0	0	0	0	0	0	0	0	0	0	0	0	0	0	0	0	0	0	0	0
ASPASN-PWY: superpathway of L-aspartate and L-asparagine biosynthesis|g__Cedecea.s__Cedecea_lapagei	0	0	0	0	0	0	0	0	0	0	0	0	0	0	0	0	0	0	0	0	0	0	0	0	0	0	0	0	0	0	0	0	0	0	0	0	0	0	0	0	0	0	0	0	0	0	0	0	0
ASPASN-PWY: superpathway of L-aspartate and L-asparagine biosynthesis|g__Citrobacter.s__Citrobacter_braakii	0	0	0	0	0	0	0	0	0	0	0	0	0	0	0	0	0	0	0	0	0	0	0	0	0	0	0	0	0	0	0	0	0	0	0	0	0	0	0	0	3.71434e-05	0	0	0	0	0	0	0	0
ASPASN-PWY: superpathway of L-aspartate and L-asparagine biosynthesis|g__Citrobacter.s__Citrobacter_freundii	0	0	0	1.12566e-06	0	0	0	0	0	0	0	0	0	0	0	0	0	0	0	0	0	0	0	0	0	0	0	0	0	0	3.1521e-07	0	0	0	0	0	0	0	0	0	6.125e-05	0	0	0	1.20175e-06	0	0	0	0
ASPASN-PWY: superpathway of L-aspartate and L-asparagine biosynthesis|g__Citrobacter.s__Citrobacter_koseri	0	0	0	0	0	0	0	0	0	0	0	0	0	0	0	0	0	0	0	0	0	0	0	0	0	0	0	0	0	0	0	0	0	0	0	0	0	0	0	0	0	0	0	0	0	0	0	0	0
ASPASN-PWY: superpathway of L-aspartate and L-asparagine biosynthesis|g__Citrobacter.s__Citrobacter_portucalensis	0	0	0	0	0	0	0	0	0	0	0	0	0	0	0	0	0	0	0	0	0	0	0	0	0	0	0	0	0	0	0	0	0	0	0	0	0	0	0	0	0	0	0	0	0	0	0	0	0
ASPASN-PWY: superpathway of L-aspartate and L-asparagine biosynthesis|g__Citrobacter.s__Citrobacter_youngae	0	0	0	0	0	0	0	0	0	0	0	0	0	0	0	0	0	0	0	0	0	0	0	0	0	0	0	0	0	0	0	0	0	0	0	0	0	0	0	0	0	0	0	0	0	0	0	0	0
ASPASN-PWY: superpathway of L-aspartate and L-asparagine biosynthesis|g__Clostridioides.s__Clostridioides_difficile	0	0	0	0	0	0	0	0	0	1.94021e-05	0	0	0	0	0	0	0	0	0	0	0	0	0	0	0	0	0	0	0	0	2.23319e-05	4.68768e-06	0	0	0	0	0	0	0	0	0	0	0	0	0	0	0	0	0
ASPASN-PWY: superpathway of L-aspartate and L-asparagine biosynthesis|g__Clostridium.s__Clostridium_baratii	0	0	0	0	0	0	0	0	0	0	0	0	0	0	0	0	0	0	0	0	0	0	0	0	0	0	0	0	0	0	0	0	0	0	0	0	0	0	0	0	0	0	0	0	0	0	0	0	0
ASPASN-PWY: superpathway of L-aspartate and L-asparagine biosynthesis|g__Clostridium.s__Clostridium_perfringens	0	0	0	0	0	0	0	0	0	0	0	0	0	0	0	0	0	0	0	0	0	0	0	0	0	0	0	0	0	0	0	0	0	0	0	0	0	0	0	0	0	0	0	0	0	0	0	0	0
ASPASN-PWY: superpathway of L-aspartate and L-asparagine biosynthesis|g__Dielma.s__Dielma_fastidiosa	0	0	0	0	0	0	0	0	0	0	0	0	0	0	0	0	0	0	0	0	0	0	0	0	0	0	0	0	0	0	0	0	0	0	0	0	0	0	0	0	0	0	0	0	0	0	0	0	0
ASPASN-PWY: superpathway of L-aspartate and L-asparagine biosynthesis|g__Enterobacter.s__Enterobacter_asburiae	0	0	0	0	0	0	0	0	0	0	0	0	0	0	0	0	0	0	0	0	0	0	0	0	0	0	5.68867e-07	5.22412e-06	0	0	0	2.18001e-06	0	0	0	0	0	0	0	0	4.78996e-06	0	0	0	7.42954e-08	0	0	0	0
ASPASN-PWY: superpathway of L-aspartate and L-asparagine biosynthesis|g__Enterobacter.s__Enterobacter_cloacae	0	0	0	0	0	0	0	0	0	0	0	0	0	0	0	0	0	0	0	0	0	0	0	0	0	0	0	0	0	0	0	1.74517e-06	0	0	0	0	0	0	0	0	1.03753e-05	0	0	0	1.36314e-06	0	0	0	0
ASPASN-PWY: superpathway of L-aspartate and L-asparagine biosynthesis|g__Enterobacter.s__Enterobacter_mori	0	0	0	0	0	0	0	0	0	0	0	0	0	0	0	0	0	0	0	0	0	0	0	0	0	0	0	0	0	0	0	0	0	0	0	0	0	0	0	0	0	0	0	0	0	0	0	0	0
ASPASN-PWY: superpathway of L-aspartate and L-asparagine biosynthesis|g__Escherichia.s__Escherichia_coli	0	1.35216e-05	0	2.44136e-05	0	0	0	0	0.000378228	4.98864e-05	0	0	0	0	0	0.00012559	0.000242642	0	0	0	2.50593e-05	0	0	0	0	0	0.000445083	8.50141e-05	0	0	1.09947e-05	0.000127263	0	0.000319464	0	0	0	0	0	0.000169432	0	0	0	0	8.11157e-05	0	0	0	0
ASPASN-PWY: superpathway of L-aspartate and L-asparagine biosynthesis|g__Escherichia.s__Escherichia_fergusonii	0	0	0	0	0	0	0	0	0	0	0	0	0	0	0	0	0	0	0	0	0	0	0	0	0	0	0	0	0	0	0	0	0	0	0	0	0	0	0	0	0	0	0	0	0	0	0	0	0
ASPASN-PWY: superpathway of L-aspartate and L-asparagine biosynthesis|g__Escherichia.s__Escherichia_marmotae	0	0	0	0	0	0	0	0	0	0	0	0	0	0	0	0	0	0	0	0	0	0	0	0	0	0	0	0	0	0	0	0	0	0	0	0	0	0	0	0	0	0	0	0	0	0	0	0	0
ASPASN-PWY: superpathway of L-aspartate and L-asparagine biosynthesis|g__Flavonifractor.s__Flavonifractor_plautii	0	0	0	0	0	0	0	0	0	8.30169e-06	0	0	0	0	0	0	0	0	0	0	0	0	0	4.01298e-06	0	0	0	0	0	0	0	1.19639e-05	0	0	0	0	0	0	0	0	0	0	0	0	0	0	0	0	0
ASPASN-PWY: superpathway of L-aspartate and L-asparagine biosynthesis|g__Haemophilus.s__Haemophilus_haemolyticus	0	0	0	0	0	0	0	0	0	0	0	0	5.59627e-07	0	0	0	0	0	0	0	0	0	0	0	0	0	0	0	0	0	0	0	0	0	0	0	0	0	0	0	1.94376e-05	0	0	0	0	0	0	0	0
ASPASN-PWY: superpathway of L-aspartate and L-asparagine biosynthesis|g__Haemophilus.s__Haemophilus_influenzae	0	0	0	0	0	0	0	0	0	0	0	0	0	0	0	0	0	0	0	0	1.8371e-07	0	0	0	0	0	0	0	0	0	0	0	0	0	0	0	0	0	0	0	1.14343e-05	0	0	0	0	0	0	0	0
ASPASN-PWY: superpathway of L-aspartate and L-asparagine biosynthesis|g__Haemophilus.s__Haemophilus_parahaemolyticus	0	0	0	0	0	2.34443e-06	0	0	0	0	0	0	0	0	0	0	0	0	0	0	0	0	0	0	0	0	0	0	0	0	0	0	0	0	0	0	0	0	0	0	0	0	0	0	0	0	0	0	0
ASPASN-PWY: superpathway of L-aspartate and L-asparagine biosynthesis|g__Haemophilus.s__Haemophilus_parainfluenzae	0	0	0	0	0	8.64941e-07	0	0	0	1.11886e-06	0	0	1.0214e-05	0	0	0	0	0	0	0	3.37854e-06	0	0	0	0	0	3.50269e-06	1.08449e-06	0	0	0	0	0	0	0	0	0	0	0	0	4.60924e-06	0	0	0	0	0	0	0	0
ASPASN-PWY: superpathway of L-aspartate and L-asparagine biosynthesis|g__Haemophilus.s__Haemophilus_paraphrohaemolyticus	0	0	0	0	0	0	0	0	0	0	0	0	0	0	0	0	0	0	0	0	0	0	0	0	0	0	0	0	0	0	0	0	0	0	0	0	0	0	0	0	0	0	0	0	0	0	0	0	0
ASPASN-PWY: superpathway of L-aspartate and L-asparagine biosynthesis|g__Intestinimonas.s__Intestinimonas_butyriciproducens	0	0	0	0	0	0	0	0	0	0	0	0	0	0	0	0	0	0	0	0	0	0	0	0	0	0	0	0	0	0	0	0	0	0	0	0	0	0	0	0	0	0	0	0	0	0	0	0	0
ASPASN-PWY: superpathway of L-aspartate and L-asparagine biosynthesis|g__Klebsiella.s__Klebsiella_aerogenes	0	0	0.000162043	0	0	0	0	0	0	0	0	0	0	0	0	0	0	0	0	0	0	0	0	0	0	0	0	0	0	0	0	0	0	0	0	0	0	0	0	0	0	0	0	0	4.84456e-07	0	0	0	0
ASPASN-PWY: superpathway of L-aspartate and L-asparagine biosynthesis|g__Klebsiella.s__Klebsiella_grimontii	0	0	0	0	0	0	0	0	0	0	0	0	0	0	0	0	0	0	0	0	0	0	0	0	0	0	0	0	0	0	0	0	0	0	0	0	0	0	0	0	0	0	0	0	0	0	0	0	0
ASPASN-PWY: superpathway of L-aspartate and L-asparagine biosynthesis|g__Klebsiella.s__Klebsiella_michiganensis	0	0	0	0	0	0	0	0	0	0	0	0	0	0	0	0	0	0	0	9.67976e-05	0	0	0	0	0	0	0	0	0	0	0	2.67745e-06	0	0	0	0	0	0	0	0	2.43016e-06	0	0	0	0	0	0	0	0
ASPASN-PWY: superpathway of L-aspartate and L-asparagine biosynthesis|g__Klebsiella.s__Klebsiella_oxytoca	0	0	0	3.68007e-07	0	0	0	0	1.2944e-07	6.29004e-07	0	0	0	0	0	0	4.40557e-07	0	0	3.39859e-05	1.25372e-06	0	0	0	0	0	0	4.64117e-07	0	0	1.89422e-07	3.21988e-06	0	1.2787e-07	0	0	0.000144208	7.77061e-05	0	0	3.00104e-06	0	0	5.03588e-06	4.39809e-06	0	0	0	0
ASPASN-PWY: superpathway of L-aspartate and L-asparagine biosynthesis|g__Klebsiella.s__Klebsiella_pneumoniae	0	0	0	0	0	7.20712e-05	0	0	0	0	0	0	0.000309445	0	0	0	5.88387e-06	0	0	0	3.02887e-07	0	0	0	0	0	0	0	0	0	0	0	0	0	0	0	0	0	0	0	0	0	0	0	2.29814e-05	0	0	0	0
ASPASN-PWY: superpathway of L-aspartate and L-asparagine biosynthesis|g__Klebsiella.s__Klebsiella_quasipneumoniae	0	0	0	0	0	9.51211e-08	0	0	0	0	0	0	0	0	0	0	0	0	0	0	0	0	0	0	0	0	0	0	0	0	0	0	0	0	0	0	0	0	0	0	0	0	0	0	0	0	0	0	0
ASPASN-PWY: superpathway of L-aspartate and L-asparagine biosynthesis|g__Klebsiella.s__Klebsiella_variicola	0	0	2.19237e-06	0	0	0.000161419	0	0	0	0	0	0	0	0	0	0	0	0	0	0	1.60156e-06	0	0	0	0	0	0	0	0	0	0	0	0	0	0	0	0	0	0	0	0	0	0	0	0	0	0	0	0
ASPASN-PWY: superpathway of L-aspartate and L-asparagine biosynthesis|g__Kluyvera.s__Kluyvera_cryocrescens	0	0	0	0	0	0	0	0	0	0	0	0	0	0	0	0	0	0	0	0	0	0	0	0	0	0	0	0	0	0	0	0	0	0	0	0	0	0	0	0	0	0	0	0	0	0	0	0	0
ASPASN-PWY: superpathway of L-aspartate and L-asparagine biosynthesis|g__Kosakonia.s__Kosakonia_cowanii	0	0	0	0	0	0	0	0	0	0	0	0	0	0	0	0	0	0	0	0	0	0	0	0	0	0	0	0	0	0	0	0	0	0	0	0	0	0	0	0	0	0	0	0	0	0	0	0	0
ASPASN-PWY: superpathway of L-aspartate and L-asparagine biosynthesis|g__Lachnoclostridium.s__Clostridium_asparagiforme	0	0	0	0	0	0	0	0	0	0	0	0	0	0	0	0	0	0	0	0	0	0	0	0	0	0	0	0	0	0	0	0	0	0	0	0	0	0	0	0	0	0	0	0	0	0	0	0	0
ASPASN-PWY: superpathway of L-aspartate and L-asparagine biosynthesis|g__Lachnoclostridium.s__Clostridium_clostridioforme	0	0	0	0	0	0	0	0	0	0	0	0	0	0	0	0	0	0	0	0	0	0	0	6.01091e-06	0	0	0	0	0	0	0	0	0	0	0	0	0	0	0	0	0	0	0	0	0	0	0	0	0
ASPASN-PWY: superpathway of L-aspartate and L-asparagine biosynthesis|g__Lachnoclostridium.s__Clostridium_lavalense	0	0	0	0	0	0	0	0	0	0	0	0	0	0	0	0	0	0	0	0	0	0	0	0	0	0	0	0	0	0	0	0	0	0	0	0	0	0	0	0	0	0	0	0	0	0	0	0	0
ASPASN-PWY: superpathway of L-aspartate and L-asparagine biosynthesis|g__Leclercia.s__Leclercia_adecarboxylata	0	0	0	0	0	0	0	0	0	0	0	0	0	0	0	0	0	0	0	0	0	0	0	0	0	0	0	0	0	0	0	8.04188e-08	0	0	0	0	0	0	0	0	0	0	0	0	0	0	0	0	0
ASPASN-PWY: superpathway of L-aspartate and L-asparagine biosynthesis|g__Morganella.s__Morganella_morganii	0	0	0	0	0	0	0	0	0	0	0	0	0	0	0	0	0	0	0	0	0	0	0	0	0	0	0	0	0	0	0	0	0	0	0	0	0	0	0	0	0	0	0	0	0	0	0	0	0
ASPASN-PWY: superpathway of L-aspartate and L-asparagine biosynthesis|g__Odoribacter.s__Odoribacter_splanchnicus	0	0	0	0	0	0	0	0	0	0	0	0	0	0	0	0	0	0	0	0	0	0	0	6.85208e-06	0	0	0	0	0	0	0	0	0	0	0	0	0	0	0	0	0	0	0	0	0	0	0	0	0
ASPASN-PWY: superpathway of L-aspartate and L-asparagine biosynthesis|g__Pantoea.s__Pantoea_sesami	0	0	0	0	0	0	0	0	0	0	0	0	0	0	0	0	0	0	0	0	0	0	0	0	0	0	8.02866e-07	7.24264e-06	0	0	0	0	0	0	0	0	0	0	0	0	0	0	0	0	0	0	0	0	0
ASPASN-PWY: superpathway of L-aspartate and L-asparagine biosynthesis|g__Parabacteroides.s__Parabacteroides_distasonis	0	0	0	0	0	0	0	0	0	0	0	0	0	0	0	0	0	0	0	0	0	0	0	0	0	0	0	0	0	0	0	0	0	0	0	0	0.00012149	1.13948e-05	0	0	0	0	0	0	0	0	0	0	0
ASPASN-PWY: superpathway of L-aspartate and L-asparagine biosynthesis|g__Pluralibacter.s__Pluralibacter_gergoviae	0	0	0	0	0	0	0	0	0	0	0	0	0	0	0	0	0	0	0	0	0	0	0	0	0	0	0	0	0	0	0	0	0	0	0	0	0	0	0	0	0	0	0	0	0	0	0	0	0
ASPASN-PWY: superpathway of L-aspartate and L-asparagine biosynthesis|g__Prevotella.s__Prevotella_bivia	0	0	0	0	0	0	0	0	0	0	0	0	0	0	0	0	0	0	0	0	0	0	0	0	0	0	0	0	0	0	0	0	0	0	0	0	0	0	0	0	0	0	0	0	0	0	0	0	0
ASPASN-PWY: superpathway of L-aspartate and L-asparagine biosynthesis|g__Prevotella.s__Prevotella_copri	0	0	0	0	0	0	0	0	0	0	0	0	0	0	0	0	0	0	0	0	0	0	0	0	0	0	0	0	0	0	0	0	0	0	0	0	0	0	0	0	0	0	0	0	0	0	0	0	0
ASPASN-PWY: superpathway of L-aspartate and L-asparagine biosynthesis|g__Prevotella.s__Prevotella_timonensis	0	0	0	0	0	0	0	0	0	0	0	0	0	0	0	0	0	0	0	0	0	0	0	0	0	0	0	0	0	0	0	0	0	0	0	0	0	0	0	0	0	0	0	0	0	0	0	0	0
ASPASN-PWY: superpathway of L-aspartate and L-asparagine biosynthesis|g__Proteus.s__Proteus_mirabilis	0	0	0	0	0	0	0	0	0	0	0	0	0	0	0	0	0	0	0	0	0	0	0	0	0	0	9.52945e-06	0	0	0	0	0	0	0	0	0	0	0	0	0	0	0	0	0	0	0	0	0	0
ASPASN-PWY: superpathway of L-aspartate and L-asparagine biosynthesis|g__Pseudomonas.s__Pseudomonas_aeruginosa	0	0	0	0	0	0	0	0	0	0	0	0	0	0	0	0	0	0	0	0	0	0	0	0	0	0	0	0	0	0	0	0	0	0	0	0	0	0	0	0	0	0	0	0	0	0	0	0	0
ASPASN-PWY: superpathway of L-aspartate and L-asparagine biosynthesis|g__Pseudomonas.s__Pseudomonas_aeruginosa_group	0	0	0	0	0	0	0	0	0	0	0	0	0	0	0	0	0	0	0	0	0	0	0	0	0	0	0	0	0	0	0	0	0	0	0	0	0	0	0	0	0	0	0	0	0	0	0	0	0
ASPASN-PWY: superpathway of L-aspartate and L-asparagine biosynthesis|g__Raoultella.s__Raoultella_ornithinolytica	0	0	0	0	0	0	0	0	0	0	0	0	0	0	0	0	0	0	0	0	0	0	0	0	0	0	0	0	0	0	0	0	0	0	0	0	0	0	0	0	0	0	0	0	0	0	0	0	0
ASPASN-PWY: superpathway of L-aspartate and L-asparagine biosynthesis|g__Raoultella.s__Raoultella_planticola	0	0	0	0	0	0	0	0	0	0	0	0	0	0	0	0	0	0	0	0	0	0	0	0	0	0	0	0	0	0	0	0	0	0	0	0	0	0	0	0	0	0	0	0	0	0	0	0	0
ASPASN-PWY: superpathway of L-aspartate and L-asparagine biosynthesis|g__Salmonella.s__Salmonella_bongori	0	0	0	0	0	0	0	0	0	0	0	0	0	0	0	0	0	0	0	0	0	0	0	0	0	0	0	0	0	0	0	0	0	0	0	0	0	0	0	0	0	0	0	0	0	0	0	0	0
ASPASN-PWY: superpathway of L-aspartate and L-asparagine biosynthesis|g__Salmonella.s__Salmonella_enterica	0	0	0	0	0	0	0	0	0	0	0	0	0	0	0	0	0	0	0	0	0	0	0	0	0	0	0	0	0	0	0	0	0	0	0	0	0	0	0	0	0	0	0	0	0	0	0	0	0
ASPASN-PWY: superpathway of L-aspartate and L-asparagine biosynthesis|g__Serratia.s__Serratia_liquefaciens	0	0	0	1.85517e-06	0	0	0	0	0	0	0	0	0	0	0	0	0	0	0	0	0	0	0	0	0	0	0	0	0	0	0	0	0	0	0	0	0	0	0	0	0	0	0	0	0	0	0	0	0
ASPASN-PWY: superpathway of L-aspartate and L-asparagine biosynthesis|g__Serratia.s__Serratia_marcescens	0	0	0	0	0	0	0	0	0	0	0	0	0	0	0	0	0	0	0	0	0	0	0	0	0	0	0	0	0	0	0	0	0	0	0	0	0	0	0	0	0	0	0	0	0	0	0	0	0
ASPASN-PWY: superpathway of L-aspartate and L-asparagine biosynthesis|g__Serratia.s__Serratia_nematodiphila	0	0	0	0	0	0	0	0	0	0	0	0	0	0	0	0	0	0	0	0	0	0	0	0	0	0	0	0	0	0	0	0	0	0	0	0	0	0	0	0	0	0	0	0	0	0	0	0	0
ASPASN-PWY: superpathway of L-aspartate and L-asparagine biosynthesis|g__Serratia.s__Serratia_ureilytica	0	0	0	0	0	0	0	0	0	0	0	0	0	0	0	0	0	0	0	0	0	0	0	0	0	0	0	0	0	0	0	0	0	0	0	0	0	0	0	0	0	0	0	0	0	0	0	0	0
ASPASN-PWY: superpathway of L-aspartate and L-asparagine biosynthesis|g__Staphylococcus.s__Staphylococcus_epidermidis	0	0	0	0	0	0	0	0	0	0	0	0	0	0	0	0	1.65046e-06	0	0	0	0	0	0	0	0	0	5.04877e-06	0	0	0	0	0	0	0	0	0	0	0	0	0	0	0	0	0	0	0	0	0	0
ASPASN-PWY: superpathway of L-aspartate and L-asparagine biosynthesis|g__Streptococcus.s__Streptococcus_agalactiae	0	0	0	0	0	0	0	0	0	0	0	0	0	0	0	0	0	0	0	0	0	0	0	0	0	0	0	0	0	0	0	0	0	0	0	0	0	0	0	0	0	0	0	0	0	0	0	0	0
ASPASN-PWY: superpathway of L-aspartate and L-asparagine biosynthesis|g__Streptococcus.s__Streptococcus_equinus	0	0	4.07628e-07	0	0	0	0	0	0	0	0	0	0	0	0	0	0	0	0	0	0	0	0	0	0	0	0	0	0	0	0	0	0	0	0	0	0	0	0	0	0	0	0	0	0	0	0	0	0
ASPASN-PWY: superpathway of L-aspartate and L-asparagine biosynthesis|g__Streptococcus.s__Streptococcus_gallolyticus	0	0	0	0	0	0	0	0	0	0	0	0	0	0	0	0	0	0	0	0	0	0	0	0	0	0	0	0	0	0	0	0	0	0	0	0	0	0	0	0	0	0	0	0	0	0	0	0	0
ASPASN-PWY: superpathway of L-aspartate and L-asparagine biosynthesis|g__Streptococcus.s__Streptococcus_infantis	0	0	0	0	0	0	0	0	0	0	0	0	0	0	0	0	0	0	0	0	0	0	0	0	0	0	0	0	0	0	0	0	0	0	0	0	0	0	0	0	0	0	0	0	0	0	0	0	0
ASPASN-PWY: superpathway of L-aspartate and L-asparagine biosynthesis|g__Streptococcus.s__Streptococcus_mitis	0	0	0	0	0	0	0	0	0	0	0	0	9.39436e-07	0	0	0	0	0	0	0	5.03513e-07	0	0	0	0	0	0	0	0	0	0	0	0	0	0	0	0	0	0	1.20049e-07	0	0	0.00106316	0	0	0	0	0	0
ASPASN-PWY: superpathway of L-aspartate and L-asparagine biosynthesis|g__Streptococcus.s__Streptococcus_parasanguinis	0	0	0	0	0	3.39625e-06	0	0	0	0	0	0	0	0	0	0	0	0	0	0	2.38868e-06	0	0	0	0	0	0	0	0	0	0	0	0	0	0	0	8.15526e-07	0	0	0	0	0	0	0	0	0	0	0	0
ASPASN-PWY: superpathway of L-aspartate and L-asparagine biosynthesis|g__Streptococcus.s__Streptococcus_peroris	0	0	0	0	0	0	0	0	0	0	0	0	0	0	0	0	0	0	0	0	0	0	0	0	0	0	0	0	0	0	0	0	0	0	0	0	0	0	0	0	0	0	0	0	0	0	0	0	0
ASPASN-PWY: superpathway of L-aspartate and L-asparagine biosynthesis|g__Streptococcus.s__Streptococcus_pneumoniae	0	0	0	0	0	1.69278e-06	0	0	0	0	0	0	0	0	0	0	0	0	0	0	0	0	0	0	0	0	1.8613e-06	0	0	0	0	0	0	0	0	0	3.59293e-06	0	0	0	0	0	0	0	0	0	0	0	0
ASPASN-PWY: superpathway of L-aspartate and L-asparagine biosynthesis|g__Streptococcus.s__Streptococcus_pseudopneumoniae	0	0	0	0	0	0	0	0	0	0	0	0	0	0	0	0	0	0	0	0	0	0	0	0	0	0	0	0	0	0	0	0	0	0	0	0	0	0	0	0	0	0	0	0	0	0	0	0	0
ASPASN-PWY: superpathway of L-aspartate and L-asparagine biosynthesis|g__Streptococcus.s__Streptococcus_thermophilus	0	0	0	0	0	0	0	0	0	0	0	0	0	0	0	0	0	0	0	0	0	0	0	0	0	0	0	0	0	0	0	0	0	0	0	0	0	0	0	0	0	0	0	0	0	0	0	0	0
ASPASN-PWY: superpathway of L-aspartate and L-asparagine biosynthesis|unclassified	0	1.80546e-05	5.20435e-07	2.18716e-06	0	7.4538e-06	0	0	6.57316e-06	3.2846e-06	0	0	3.90244e-07	0	0	1.32512e-06	9.00462e-06	0	0	0	3.28578e-06	0	0	4.11809e-06	0	0	7.79412e-06	1.82677e-06	0	0	2.68152e-06	1.70928e-05	0	5.72379e-06	0	0	0	0	0	1.85042e-06	1.38817e-05	0	0	4.3364e-07	2.50724e-05	0	0	0	0
AST-PWY: L-arginine degradation II (AST pathway)	0	1.02671e-05	0.000127337	9.5027e-06	0	0.000200719	0	0	0.000152337	2.08238e-05	0	0	0.0002243	0	0	5.22363e-05	7.58349e-05	0	0	4.99809e-05	1.27129e-05	0	0	2.67481e-07	0	0	0.000164367	2.88618e-05	0	0	5.50661e-06	5.4312e-05	0	0.0001375	0	0	6.54151e-05	3.56877e-05	0	4.14451e-05	5.50933e-05	0	0	2.15106e-06	4.40959e-05	0	0	0	0
AST-PWY: L-arginine degradation II (AST pathway)|g__Acinetobacter.s__Acinetobacter_calcoaceticus	0	0	0	0	0	0	0	0	0	0	0	0	0	0	0	0	0	0	0	0	0	0	0	0	0	0	0	0	0	0	0	0	0	0	0	0	0	0	0	0	0	0	0	0	0	0	0	0	0
AST-PWY: L-arginine degradation II (AST pathway)|g__Acinetobacter.s__Acinetobacter_junii	0	0	0	0	0	0	0	0	0	0	0	0	0	0	0	0	0	0	0	0	0	0	0	0	0	0	0	0	0	0	0	0	0	0	0	0	0	0	0	0	0	0	0	0	0	0	0	0	0
AST-PWY: L-arginine degradation II (AST pathway)|g__Acinetobacter.s__Acinetobacter_pittii	0	0	0	0	0	0	0	0	0	0	0	0	0	0	0	0	0	0	0	0	0	0	0	0	0	0	0	0	0	0	0	0	0	0	0	0	0	0	0	0	0	0	0	0	0	0	0	0	0
AST-PWY: L-arginine degradation II (AST pathway)|g__Atlantibacter.s__Atlantibacter_hermannii	0	0	0	0	0	0	0	0	0	0	0	0	0	0	0	0	0	0	0	0	0	0	0	0	0	0	0	0	0	0	0	0	0	0	0	0	0	0	0	0	0	0	0	0	0	0	0	0	0
AST-PWY: L-arginine degradation II (AST pathway)|g__Citrobacter.s__Citrobacter_braakii	0	0	0	0	0	0	0	0	0	0	0	0	0	0	0	0	0	0	0	0	0	0	0	0	0	0	0	0	0	0	0	0	0	0	0	0	0	0	0	0	1.84272e-05	0	0	0	0	0	0	0	0
AST-PWY: L-arginine degradation II (AST pathway)|g__Citrobacter.s__Citrobacter_freundii	0	0	0	0	0	0	0	0	0	0	0	0	0	0	0	0	0	0	0	0	0	0	0	0	0	0	0	0	0	0	0	0	0	0	0	0	0	0	0	0	0	0	0	0	0	0	0	0	0
AST-PWY: L-arginine degradation II (AST pathway)|g__Citrobacter.s__Citrobacter_koseri	0	0	0	0	0	0	0	0	0	0	0	0	0	0	0	0	0	0	0	0	0	0	0	0	0	0	0	0	0	0	0	0	0	0	0	0	0	0	0	0	0	0	0	0	0	0	0	0	0
AST-PWY: L-arginine degradation II (AST pathway)|g__Citrobacter.s__Citrobacter_portucalensis	0	0	0	0	0	0	0	0	0	0	0	0	0	0	0	0	0	0	0	0	0	0	0	0	0	0	0	0	0	0	0	0	0	0	0	0	0	0	0	0	0	0	0	0	0	0	0	0	0
AST-PWY: L-arginine degradation II (AST pathway)|g__Enterobacter.s__Enterobacter_asburiae	0	0	0	0	0	0	0	0	0	0	0	0	0	0	0	0	0	0	0	0	0	0	0	0	0	0	0	0	0	0	0	0	0	0	0	0	0	0	0	0	0	0	0	0	0	0	0	0	0
AST-PWY: L-arginine degradation II (AST pathway)|g__Enterobacter.s__Enterobacter_cloacae	0	0	0	0	0	0	0	0	0	0	0	0	0	0	0	0	0	0	0	0	0	0	0	0	0	0	0	0	0	0	0	0	0	0	0	0	0	0	0	0	0	0	0	0	0	0	0	0	0
AST-PWY: L-arginine degradation II (AST pathway)|g__Enterobacter.s__Enterobacter_mori	0	0	0	0	0	0	0	0	0	0	0	0	0	0	0	0	0	0	0	0	0	0	0	0	0	0	0	0	0	0	0	0	0	0	0	0	0	0	0	0	0	0	0	0	0	0	0	0	0
AST-PWY: L-arginine degradation II (AST pathway)|g__Escherichia.s__Escherichia_coli	0	0	0	5.29251e-06	0	0	0	0	0.000116691	1.61628e-05	0	0	0	0	0	4.07904e-05	5.84684e-05	0	0	0	3.99329e-06	0	0	0	0	0	0.000157534	2.00013e-05	0	0	2.60515e-06	3.66406e-05	0	0.000106977	0	0	0	0	0	3.88621e-05	0	0	0	0	2.39186e-05	0	0	0	0
AST-PWY: L-arginine degradation II (AST pathway)|g__Escherichia.s__Escherichia_fergusonii	0	0	0	0	0	0	0	0	4.44943e-08	1.52578e-07	0	0	0	0	0	0	1.45924e-07	0	0	0	0	0	0	0	0	0	0	0	0	0	0	3.8696e-08	0	4.79437e-07	0	0	0	0	0	0	0	0	0	0	4.804e-07	0	0	0	0
AST-PWY: L-arginine degradation II (AST pathway)|g__Escherichia.s__Escherichia_marmotae	0	0	0	0	0	0	0	0	0	0	0	0	0	0	0	0	0	0	0	0	0	0	0	0	0	0	0	0	0	0	0	0	0	0	0	0	0	0	0	0	0	0	0	0	0	0	0	0	0
AST-PWY: L-arginine degradation II (AST pathway)|g__Klebsiella.s__Klebsiella_aerogenes	0	0	0.000125008	0	0	0	0	0	0	0	0	0	1.14103e-05	0	0	0	0	0	0	0	0	0	0	0	0	0	0	0	0	0	0	0	0	0	0	0	0	0	0	0	0	0	0	0	9.21066e-07	0	0	0	0
AST-PWY: L-arginine degradation II (AST pathway)|g__Klebsiella.s__Klebsiella_michiganensis	0	0	0	0	0	0	0	0	0	0	0	0	0	0	0	0	0	0	0	3.14705e-05	0	0	0	0	0	0	0	0	0	0	0	0	0	0	0	0	0	0	0	0	0	0	0	0	0	0	0	0	0
AST-PWY: L-arginine degradation II (AST pathway)|g__Klebsiella.s__Klebsiella_oxytoca	0	0	0	6.62346e-07	0	0	0	0	1.73251e-05	2.75178e-06	0	0	2.15461e-05	0	0	5.95975e-06	9.57789e-06	0	0	1.66593e-05	1.89293e-06	0	0	0	0	0	6.32345e-08	0	0	0	1.30142e-06	7.4233e-06	0	1.41863e-05	0	0	6.54151e-05	3.56877e-05	0	2.99602e-07	0	0	0	2.03478e-06	2.80271e-06	0	0	0	0
AST-PWY: L-arginine degradation II (AST pathway)|g__Klebsiella.s__Klebsiella_pneumoniae	0	0	0	0	0	7.45265e-05	0	0	0	0	0	0	0.000189811	0	0	0	7.11249e-07	0	0	0	4.40802e-07	0	0	0	0	0	0	0	0	0	0	0	0	0	0	0	0	0	0	0	6.83781e-06	0	0	0	1.09245e-05	0	0	0	0
AST-PWY: L-arginine degradation II (AST pathway)|g__Klebsiella.s__Klebsiella_quasipneumoniae	0	0	0	0	0	0	0	0	0	0	0	0	0	0	0	0	0	0	0	0	0	0	0	0	0	0	0	0	0	0	0	0	0	0	0	0	0	0	0	0	0	0	0	0	0	0	0	0	0
AST-PWY: L-arginine degradation II (AST pathway)|g__Klebsiella.s__Klebsiella_variicola	0	0	8.57288e-07	0	0	0.000124019	0	0	0	0	0	0	0	0	0	0	0	0	0	0	0	0	0	0	0	0	0	0	0	0	0	0	0	0	0	0	0	0	0	0	0	0	0	0	0	0	0	0	0
AST-PWY: L-arginine degradation II (AST pathway)|g__Kluyvera.s__Kluyvera_cryocrescens	0	0	0	0	0	0	0	0	0	0	0	0	0	0	0	0	0	0	0	0	0	0	0	0	0	0	0	0	0	0	0	0	0	0	0	0	0	0	0	0	0	0	0	0	0	0	0	0	0
AST-PWY: L-arginine degradation II (AST pathway)|g__Kosakonia.s__Kosakonia_cowanii	0	0	0	0	0	0	0	0	0	0	0	0	0	0	0	0	0	0	0	0	0	0	0	0	0	0	0	0	0	0	0	0	0	0	0	0	0	0	0	0	0	0	0	0	0	0	0	0	0
AST-PWY: L-arginine degradation II (AST pathway)|g__Leclercia.s__Leclercia_adecarboxylata	0	0	0	0	0	0	0	0	0	0	0	0	0	0	0	0	0	0	0	0	0	0	0	0	0	0	0	0	0	0	0	0	0	0	0	0	0	0	0	0	0	0	0	0	0	0	0	0	0
AST-PWY: L-arginine degradation II (AST pathway)|g__Pantoea.s__Pantoea_dispersa	0	0	0	0	0	0	0	0	0	0	0	0	0	0	0	0	0	0	0	0	0	0	0	0	0	0	0	0	0	0	0	0	0	0	0	0	0	0	0	0	0	0	0	0	0	0	0	0	0
AST-PWY: L-arginine degradation II (AST pathway)|g__Pantoea.s__Pantoea_sesami	0	0	0	0	0	0	0	0	0	0	0	0	0	0	0	0	0	0	0	0	0	0	0	0	0	0	1.44211e-07	5.35889e-06	0	0	0	0	0	0	0	0	0	0	0	0	0	0	0	0	0	0	0	0	0
AST-PWY: L-arginine degradation II (AST pathway)|g__Pluralibacter.s__Pluralibacter_gergoviae	0	0	0	0	0	0	0	0	0	0	0	0	0	0	0	0	0	0	0	0	0	0	0	0	0	0	0	0	0	0	0	0	0	0	0	0	0	0	0	0	0	0	0	0	0	0	0	0	0
AST-PWY: L-arginine degradation II (AST pathway)|g__Pseudomonas.s__Pseudomonas_aeruginosa	0	0	0	0	0	0	0	0	0	0	0	0	0	0	0	0	0	0	0	0	0	0	0	0	0	0	0	0	0	0	0	0	0	0	0	0	0	0	0	0	0	0	0	0	0	0	0	0	0
AST-PWY: L-arginine degradation II (AST pathway)|g__Pseudomonas.s__Pseudomonas_aeruginosa_group	0	0	0	0	0	0	0	0	0	0	0	0	0	0	0	0	0	0	0	0	0	0	0	0	0	0	0	0	0	0	0	0	0	0	0	0	0	0	0	0	0	0	0	0	0	0	0	0	0
AST-PWY: L-arginine degradation II (AST pathway)|g__Raoultella.s__Raoultella_ornithinolytica	0	0	0	0	0	0	0	0	0	0	0	0	0	0	0	0	0	0	0	0	0	0	0	0	0	0	0	0	0	0	0	0	0	0	0	0	0	0	0	0	0	0	0	0	0	0	0	0	0
AST-PWY: L-arginine degradation II (AST pathway)|g__Raoultella.s__Raoultella_planticola	0	0	0	0	0	0	0	0	0	0	0	0	0	0	0	0	0	0	0	0	0	0	0	0	0	0	0	0	0	0	0	0	0	0	0	0	0	0	0	0	0	0	0	0	0	0	0	0	0
AST-PWY: L-arginine degradation II (AST pathway)|g__Salmonella.s__Salmonella_enterica	0	0	0	0	0	0	0	0	0	0	0	0	0	0	0	0	0	0	0	0	0	0	0	0	0	0	0	0	0	0	0	0	0	0	0	0	0	0	0	0	0	0	0	0	0	0	0	0	0
AST-PWY: L-arginine degradation II (AST pathway)|g__Serratia.s__Serratia_marcescens	0	0	0	0	0	0	0	0	0	0	0	0	0	0	0	0	0	0	0	0	0	0	0	0	0	0	0	0	0	0	0	0	0	0	0	0	0	0	0	0	0	0	0	0	0	0	0	0	0
AST-PWY: L-arginine degradation II (AST pathway)|g__Serratia.s__Serratia_nematodiphila	0	0	0	0	0	0	0	0	0	0	0	0	0	0	0	0	0	0	0	0	0	0	0	0	0	0	0	0	0	0	0	0	0	0	0	0	0	0	0	0	0	0	0	0	0	0	0	0	0
AST-PWY: L-arginine degradation II (AST pathway)|g__Serratia.s__Serratia_ureilytica	0	0	0	0	0	0	0	0	0	0	0	0	0	0	0	0	0	0	0	0	0	0	0	0	0	0	0	0	0	0	0	0	0	0	0	0	0	0	0	0	0	0	0	0	0	0	0	0	0
AST-PWY: L-arginine degradation II (AST pathway)|unclassified	0	0	0	1.25544e-06	0	1.57999e-06	0	0	4.73172e-06	4.51565e-07	0	0	1.49735e-06	0	0	1.23902e-06	2.3314e-06	0	0	0	1.73147e-06	0	0	2.58393e-07	0	0	3.13691e-06	0	0	0	7.57096e-07	3.20428e-06	0	3.44167e-06	0	0	0	0	0	5.0123e-07	0	0	0	0	1.42617e-06	0	0	0	0
BIOTIN-BIOSYNTHESIS-PWY: biotin biosynthesis I	0	4.59575e-05	0.000318557	6.17681e-05	0	0.000206056	0.000376891	0	0.000359469	0.000107898	0	0	0.000260649	0	0	0.000136298	0.000224076	0	0	0.000132715	7.06604e-05	0	0	0.000176129	0	0	0.000411866	0.000110957	0	0	3.42944e-05	0.000149534	0	0.000328225	0	0	0.000226479	0.000140741	0	0.000138586	0.000357931	0	0	8.74557e-05	0.000144933	0	0	0	0
BIOTIN-BIOSYNTHESIS-PWY: biotin biosynthesis I|g__Atlantibacter.s__Atlantibacter_hermannii	0	0	0	0	0	0	0	0	0	0	0	0	0	0	0	0	0	0	0	0	0	0	0	0	0	0	0	0	0	0	0	0	0	0	0	0	0	0	0	0	0	0	0	0	0	0	0	0	0
BIOTIN-BIOSYNTHESIS-PWY: biotin biosynthesis I|g__Bacteroides.s__Bacteroides_cellulosilyticus	0	0	0	0	0	0	0	0	0	0	0	0	0	0	0	0	0	0	0	0	0	0	0	0	0	0	0	0	0	0	0	0	0	0	0	0	0	0	0	0	0	0	0	0	0	0	0	0	0
BIOTIN-BIOSYNTHESIS-PWY: biotin biosynthesis I|g__Bacteroides.s__Bacteroides_vulgatus	0	0	0.000111482	4.05045e-06	0	0	0	0	0	0	0	0	0	0	0	0	0	0	0	0	0	0	0	1.90437e-05	0	0	0	0	0	0	0	0	0	0	0	0	0	0	0	0	0	0	0	0	0	0	0	0	0
BIOTIN-BIOSYNTHESIS-PWY: biotin biosynthesis I|g__Citrobacter.s__Citrobacter_amalonaticus	0	0	0	0	0	0	0	0	0	0	0	0	0	0	0	0	0	0	0	0	0	0	0	0	0	0	0	0	0	0	0	0	0	0	0	0	0	0	0	0	8.12878e-07	0	0	0	0	0	0	0	0
BIOTIN-BIOSYNTHESIS-PWY: biotin biosynthesis I|g__Citrobacter.s__Citrobacter_freundii	0	0	0	7.5044e-07	0	0	0	0	0	0	0	0	0	0	0	0	0	0	0	0	0	0	0	0	0	0	0	0	0	0	0	0	0	0	0	0	0	0	0	0	0	0	0	0	4.23123e-07	0	0	0	0
BIOTIN-BIOSYNTHESIS-PWY: biotin biosynthesis I|g__Citrobacter.s__Citrobacter_koseri	0	0	0	0	0	0	0	0	0	0	0	0	0	0	0	0	0	0	0	0	0	0	0	0	0	0	0	0	0	0	0	0	0	0	0	0	0	0	0	0	0	0	0	0	0	0	0	0	0
BIOTIN-BIOSYNTHESIS-PWY: biotin biosynthesis I|g__Citrobacter.s__Citrobacter_portucalensis	0	0	0	0	0	0	0	0	0	0	0	0	0	0	0	0	0	0	0	0	0	0	0	0	0	0	0	0	0	0	0	0	0	0	0	0	0	0	0	0	0	0	0	0	0	0	0	0	0
BIOTIN-BIOSYNTHESIS-PWY: biotin biosynthesis I|g__Citrobacter.s__Citrobacter_youngae	0	0	0	0	0	0	0	0	0	0	0	0	0	0	0	0	0	0	0	0	0	0	0	0	0	0	0	0	0	0	0	0	0	0	0	0	0	0	0	0	0	0	0	0	0	0	0	0	0
BIOTIN-BIOSYNTHESIS-PWY: biotin biosynthesis I|g__Enterobacter.s__Enterobacter_cloacae	0	0	0	0	0	0	0	0	0	0	0	0	0	0	0	0	0	0	0	0	0	0	0	0	0	0	0	0	0	0	0	0	0	0	0	0	0	0	0	0	0	0	0	0	6.55217e-07	0	0	0	0
BIOTIN-BIOSYNTHESIS-PWY: biotin biosynthesis I|g__Enterobacter.s__Enterobacter_mori	0	0	0	0	0	0	0	0	0	0	0	0	0	0	0	0	0	0	0	0	0	0	0	0	0	0	0	0	0	0	0	0	0	0	0	0	0	0	0	0	0	0	0	0	0	0	0	0	0
BIOTIN-BIOSYNTHESIS-PWY: biotin biosynthesis I|g__Escherichia.s__Escherichia_coli	0	0	0	1.21566e-05	0	0	0	0	0.000283446	4.07067e-05	0	0	0	0	0	0.00010295	0.000151193	0	0	0	1.74973e-05	0	0	0	0	0	0.000312124	5.52721e-05	0	0	1.02378e-05	9.01567e-05	0	0.000255414	0	0	0	0	0	9.75381e-05	0	0	0	0	6.91649e-05	0	0	0	0
BIOTIN-BIOSYNTHESIS-PWY: biotin biosynthesis I|g__Escherichia.s__Escherichia_fergusonii	0	0	0	0	0	0	0	0	0	0	0	0	0	0	0	0	0	0	0	0	0	0	0	0	0	0	0	0	0	0	0	0	0	2.47804e-07	0	0	0	0	0	0	0	0	0	0	0	0	0	0	0
BIOTIN-BIOSYNTHESIS-PWY: biotin biosynthesis I|g__Escherichia.s__Escherichia_marmotae	0	0	0	0	0	0	0	0	0	0	0	0	0	0	0	0	0	0	0	0	0	0	0	0	0	0	0	0	0	0	0	0	0	0	0	0	0	0	0	0	0	0	0	0	0	0	0	0	0
BIOTIN-BIOSYNTHESIS-PWY: biotin biosynthesis I|g__Haemophilus.s__Haemophilus_haemolyticus	0	0	0	0	0	0	0	0	0	0	0	0	0	0	0	0	0	0	0	0	0	0	0	0	0	0	0	0	0	0	0	0	0	0	0	0	0	0	0	0	8.1693e-06	0	0	0	0	0	0	0	0
BIOTIN-BIOSYNTHESIS-PWY: biotin biosynthesis I|g__Haemophilus.s__Haemophilus_influenzae	0	0	0	0	0	0	0	0	0	0	0	0	0	0	0	0	0	0	0	0	0	0	0	0	0	0	0	0	0	0	0	0	0	0	0	0	0	0	0	0	0	0	0	0	0	0	0	0	0
BIOTIN-BIOSYNTHESIS-PWY: biotin biosynthesis I|g__Haemophilus.s__Haemophilus_parainfluenzae	0	0	0	0	0	0	0	0	0	0	0	0	0	0	0	0	0	0	0	0	0	0	0	0	0	0	1.74007e-06	0	0	0	0	0	0	0	0	0	0	0	0	0	1.11058e-05	0	0	0	0	0	0	0	0
BIOTIN-BIOSYNTHESIS-PWY: biotin biosynthesis I|g__Klebsiella.s__Klebsiella_aerogenes	0	0	0.000140511	0	0	0	0	0	0	0	0	0	0	0	0	0	0	0	0	0	0	0	0	0	0	0	0	0	0	0	0	0	0	0	0	0	0	0	0	0	0	0	0	0	2.15857e-06	0	0	0	0
BIOTIN-BIOSYNTHESIS-PWY: biotin biosynthesis I|g__Klebsiella.s__Klebsiella_grimontii	0	0	0	0	0	0	0	0	0	0	0	0	0	0	0	0	0	0	0	0	0	0	0	0	0	0	0	0	0	0	0	0	0	0	0	0	0	0	0	0	0	0	0	0	0	0	0	0	0
BIOTIN-BIOSYNTHESIS-PWY: biotin biosynthesis I|g__Klebsiella.s__Klebsiella_michiganensis	0	0	0	0	0	0	0	0	0	0	0	0	0	0	0	0	0	0	0	7.2323e-05	0	0	0	0	0	0	0	0	0	0	0	1.38484e-06	0	0	0	0	0	0	0	0	0	0	0	0	0	0	0	0	0
BIOTIN-BIOSYNTHESIS-PWY: biotin biosynthesis I|g__Klebsiella.s__Klebsiella_oxytoca	0	0	0	0	0	0	0	0	0	0	0	0	5.34644e-07	0	0	0	0	0	0	1.0805e-06	1.24282e-06	0	0	0	0	0	0	0	0	0	0	0	0	0	0	0	0.000138374	7.42513e-05	0	0	0	0	0	3.91363e-06	4.00913e-06	0	0	0	0
BIOTIN-BIOSYNTHESIS-PWY: biotin biosynthesis I|g__Klebsiella.s__Klebsiella_pneumoniae	0	0	0	0	0	1.40887e-05	0	0	0	0	0	0	0.000196899	0	0	0	0	0	0	0	0	0	0	0	0	0	0	0	0	0	0	0	0	0	0	0	0	0	0	0	0	0	0	0	1.63586e-05	0	0	0	0
BIOTIN-BIOSYNTHESIS-PWY: biotin biosynthesis I|g__Klebsiella.s__Klebsiella_quasipneumoniae	0	0	0	0	0	0	0	0	0	0	0	0	0	0	0	0	0	0	0	0	0	0	0	0	0	0	0	0	0	0	0	0	0	0	0	0	0	0	0	0	0	0	0	0	0	0	0	0	0
BIOTIN-BIOSYNTHESIS-PWY: biotin biosynthesis I|g__Klebsiella.s__Klebsiella_variicola	0	0	1.08241e-06	0	0	0.000161668	0	0	0	0	0	0	0	0	0	0	0	0	0	0	6.71338e-07	0	0	0	0	0	0	0	0	0	0	0	0	0	0	0	0	0	0	0	0	0	0	0	0	0	0	0	0
BIOTIN-BIOSYNTHESIS-PWY: biotin biosynthesis I|g__Kluyvera.s__Kluyvera_cryocrescens	0	0	0	0	0	0	0	0	0	0	0	0	0	0	0	0	0	0	0	0	0	0	0	0	0	0	0	0	0	0	0	0	0	0	0	0	0	0	0	0	0	0	0	0	0	0	0	0	0
BIOTIN-BIOSYNTHESIS-PWY: biotin biosynthesis I|g__Kosakonia.s__Kosakonia_cowanii	0	0	0	0	0	0	0	0	0	0	0	0	0	0	0	0	0	0	0	0	0	0	0	0	0	0	0	0	0	0	0	0	0	0	0	0	0	0	0	0	0	0	0	0	0	0	0	0	0
BIOTIN-BIOSYNTHESIS-PWY: biotin biosynthesis I|g__Leclercia.s__Leclercia_adecarboxylata	0	0	0	0	0	0	0	0	0	0	0	0	0	0	0	0	0	0	0	0	0	0	0	0	0	0	0	0	0	0	0	0	0	0	0	0	0	0	0	0	0	0	0	0	0	0	0	0	0
BIOTIN-BIOSYNTHESIS-PWY: biotin biosynthesis I|g__Pantoea.s__Pantoea_dispersa	0	0	0	0	0	0	0	0	0	0	0	0	0	0	0	0	0	0	0	0	0	0	0	0	0	0	0	0	0	0	0	0	0	0	0	0	0	0	0	0	0	0	0	0	0	0	0	0	0
BIOTIN-BIOSYNTHESIS-PWY: biotin biosynthesis I|g__Pantoea.s__Pantoea_sesami	0	0	0	0	0	0	0	0	0	0	0	0	0	0	0	0	0	0	0	0	0	0	0	0	0	0	0	6.45192e-06	0	0	0	0	0	0	0	0	0	0	0	0	0	0	0	0	0	0	0	0	0
BIOTIN-BIOSYNTHESIS-PWY: biotin biosynthesis I|g__Pluralibacter.s__Pluralibacter_gergoviae	0	0	0	0	0	0	0	0	0	0	0	0	0	0	0	0	0	0	0	0	0	0	0	0	0	0	0	0	0	0	0	0	0	0	0	0	0	0	0	0	0	0	0	0	0	0	0	0	0
BIOTIN-BIOSYNTHESIS-PWY: biotin biosynthesis I|g__Proteus.s__Proteus_mirabilis	0	0	0	0	0	0	0	0	0	0	0	0	0	0	0	0	0	0	0	0	0	0	0	0	0	0	1.41299e-05	0	0	0	0	0	0	0	0	0	0	0	0	0	0	0	0	0	0	0	0	0	0
BIOTIN-BIOSYNTHESIS-PWY: biotin biosynthesis I|g__Pseudomonas.s__Pseudomonas_aeruginosa	0	0	0	0	0	0	0	0	0	0	0	0	0	0	0	0	0	0	0	0	0	0	0	0	0	0	0	0	0	0	0	0	0	0	0	0	0	0	0	0	0	0	0	0	0	0	0	0	0
BIOTIN-BIOSYNTHESIS-PWY: biotin biosynthesis I|g__Pseudomonas.s__Pseudomonas_aeruginosa_group	0	0	0	0	0	0	0	0	0	0	0	0	0	0	0	0	0	0	0	0	0	0	0	0	0	0	0	0	0	0	0	0	0	0	0	0	0	0	0	0	0	0	0	0	0	0	0	0	0
BIOTIN-BIOSYNTHESIS-PWY: biotin biosynthesis I|g__Raoultella.s__Raoultella_ornithinolytica	0	0	0	0	0	0	0	0	0	0	0	0	0	0	0	0	0	0	0	0	0	0	0	0	0	0	0	0	0	0	0	0	0	0	0	0	0	0	0	0	0	0	0	0	0	0	0	0	0
BIOTIN-BIOSYNTHESIS-PWY: biotin biosynthesis I|g__Raoultella.s__Raoultella_planticola	0	0	0	0	0	0	0	0	0	0	0	0	0	0	0	0	0	0	0	0	0	0	0	0	0	0	0	0	0	0	0	0	0	0	0	0	0	0	0	0	0	0	0	0	0	0	0	0	0
BIOTIN-BIOSYNTHESIS-PWY: biotin biosynthesis I|g__Salmonella.s__Salmonella_enterica	0	0	0	0	0	0	0	0	0	0	0	0	0	0	0	0	0	0	0	0	0	0	0	0	0	0	0	0	0	0	0	0	0	0	0	0	0	0	0	0	0	0	0	0	0	0	0	0	0
BIOTIN-BIOSYNTHESIS-PWY: biotin biosynthesis I|g__Serratia.s__Serratia_liquefaciens	0	0	0	2.27402e-06	0	0	0	0	0	0	0	0	0	0	0	0	0	0	0	0	0	0	0	0	0	0	0	0	0	0	0	0	0	0	0	0	0	0	0	0	0	0	0	0	0	0	0	0	0
BIOTIN-BIOSYNTHESIS-PWY: biotin biosynthesis I|g__Serratia.s__Serratia_marcescens	0	0	0	0	0	0	0	0	0	0	0	0	0	0	0	0	0	0	0	0	0	0	0	0	0	0	0	0	0	0	0	0	0	0	0	0	0	0	0	0	0	0	0	0	0	0	0	0	0
BIOTIN-BIOSYNTHESIS-PWY: biotin biosynthesis I|g__Serratia.s__Serratia_nematodiphila	0	0	0	0	0	0	0	0	0	0	0	0	0	0	0	0	0	0	0	0	0	0	0	0	0	0	0	0	0	0	0	0	0	0	0	0	0	0	0	0	0	0	0	0	0	0	0	0	0
BIOTIN-BIOSYNTHESIS-PWY: biotin biosynthesis I|g__Serratia.s__Serratia_ureilytica	0	0	0	0	0	0	0	0	0	0	0	0	0	0	0	0	0	0	0	0	0	0	0	0	0	0	0	0	0	0	0	0	0	0	0	0	0	0	0	0	0	0	0	0	0	0	0	0	0
BIOTIN-BIOSYNTHESIS-PWY: biotin biosynthesis I|g__Stenotrophomonas.s__Stenotrophomonas_maltophilia	0	0	0	0	0	0	0.000301782	0	0	0	0	0	0	0	0	0	0	0	0	0	0	0	0	0	0	0	0	0	0	0	0	0	0	0	0	0	0	0	0	0	0	0	0	0	0	0	0	0	0
BIOTIN-BIOSYNTHESIS-PWY: biotin biosynthesis I|g__Streptococcus.s__Streptococcus_pneumoniae	0	0	0	0	0	0	0	0	0	0	0	0	0	0	0	0	0	0	0	0	0	0	0	0	0	0	0	0	0	0	0	0	0	0	0	0	0	0	0	0	0	0	0	0	0	0	0	0	0
BIOTIN-BIOSYNTHESIS-PWY: biotin biosynthesis I|unclassified	0	0	0	0	0	0	0	0	0	3.00757e-07	0	0	0	0	0	9.02303e-07	0	0	0	0	1.75417e-06	0	0	0	0	0	0	0	0	0	0	4.46805e-06	0	0	0	0	0	0	0	0	0	0	0	0	1.05972e-06	0	0	0	0
BRANCHED-CHAIN-AA-SYN-PWY: superpathway of branched chain amino acid biosynthesis	0	0.000766161	0.000290077	0.000781692	0	0.000218678	0.000349207	0	0.00064937	0.000478241	0	0.000235132	0.00051259	0	0	0.000638969	0.000493531	0	0	0.000564699	0.000747106	0	0.000232309	0.00038913	0	0	0.000528706	0.000731063	0	0	0.000636688	0.000377542	0	0.000565758	0	0	0.000439625	0.000542895	0	0.000497367	0.000619423	0	0	0.000558167	0.000695453	0	0	0	0
BRANCHED-CHAIN-AA-SYN-PWY: superpathway of branched chain amino acid biosynthesis|g__Acinetobacter.s__Acinetobacter_junii	0	0	0	0	0	0	0	0	0	0	0	0	0	0	0	0	0	0	0	0	0	0	0	0	0	0	0	0	0	0	0	0	0	0	0	0	0	0	0	0	0	0	0	0	0	0	0	0	0
BRANCHED-CHAIN-AA-SYN-PWY: superpathway of branched chain amino acid biosynthesis|g__Acinetobacter.s__Acinetobacter_pittii	0	0	0	0	0	0	0	0	0	0	0	0	0	0	0	0	0	0	0	0	0	0	0	0	0	0	0	0	0	0	0	0	0	0	0	0	0	0	0	0	0	0	0	0	0	0	0	0	0
BRANCHED-CHAIN-AA-SYN-PWY: superpathway of branched chain amino acid biosynthesis|g__Acinetobacter.s__Acinetobacter_ursingii	0	0	0	0	0	0	0	0	0	0	0	0	0	0	0	0	0	0	0	0	0	0	0	0	0	0	0	0	0	0	0	0	0	0	0	0	0	0	0	0	0	0	0	0	0	0	0	0	0
BRANCHED-CHAIN-AA-SYN-PWY: superpathway of branched chain amino acid biosynthesis|g__Actinomyces.s__Actinomyces_sp_HMSC035G02	0	0	0	0	0	0	0	0	0	0	0	0	0	0	0	0	0	0	0	0	0	0	0	0	0	0	0	0	0	0	0	0	0	0	0	0	0	0	0	0	0	0	0	0	1.16923e-06	0	0	0	0
BRANCHED-CHAIN-AA-SYN-PWY: superpathway of branched chain amino acid biosynthesis|g__Actinomyces.s__Actinomyces_sp_HPA0247	0	0	0	0	0	0	0	0	0	0	0	0	0	0	0	0	0	0	0	0	0	0	0	0	0	0	0	0	0	0	0	0	0	0	0	0	0	2.60533e-06	0	0	0	0	0	0	0	0	0	0	0
BRANCHED-CHAIN-AA-SYN-PWY: superpathway of branched chain amino acid biosynthesis|g__Actinomyces.s__Actinomyces_sp_oral_taxon_181	0	0	0	0	0	0	0	0	0	0	0	0	0	0	0	0	0	0	0	0	0	0	0	0	0	0	0	0	0	0	0	0	0	0	0	0	0	0	0	0	0	0	0	0	0	0	0	0	0
BRANCHED-CHAIN-AA-SYN-PWY: superpathway of branched chain amino acid biosynthesis|g__Actinomyces.s__Actinomyces_urogenitalis	0	0	0	0	0	1.84807e-06	0	0	0	0	0	0	0	0	0	0	0	0	0	0	0	0	0	0	0	0	0	0	0	0	0	0	0	0	0	0	0	0	0	0	0	0	0	0	0	0	0	0	0
BRANCHED-CHAIN-AA-SYN-PWY: superpathway of branched chain amino acid biosynthesis|g__Akkermansia.s__Akkermansia_muciniphila	0	0	0	0	0	0	0	0	0	0	0	0	0	0	0	0	0	0	0	0	0	0	0	1.80385e-05	0	0	0	0	0	0	0	0	0	0	0	0	0	0	0	0	0	0	0	0	0	0	0	0	0
BRANCHED-CHAIN-AA-SYN-PWY: superpathway of branched chain amino acid biosynthesis|g__Anaeromassilibacillus.s__Anaeromassilibacillus_sp_An250	0	0	0	0	0	0	0	0	0	0	0	0	0	0	0	0	0	0	0	0	0	0	0	0	0	0	0	0	0	0	0	0	0	0	0	0	0	0	0	0	0	0	0	0	0	0	0	0	0
BRANCHED-CHAIN-AA-SYN-PWY: superpathway of branched chain amino acid biosynthesis|g__Anaerostipes.s__Anaerostipes_caccae	0	0	0	0	0	0	0	0	0	0	0	0	0	0	0	0	0	0	0	0	0	0	0	0	0	0	0	0	0	0	0	1.88691e-06	0	0	0	0	0	0	0	0	0	0	0	0	0	0	0	0	0
BRANCHED-CHAIN-AA-SYN-PWY: superpathway of branched chain amino acid biosynthesis|g__Anaerostipes.s__Anaerostipes_hadrus	0	0	0	0	0	0	0	0	0	0	0	0	0	0	0	0	0	0	0	0	0	0	0	0	0	0	0	0	0	0	0	0	0	0	0	0	0	0	0	0	0	0	0	0	0	0	0	0	0
BRANCHED-CHAIN-AA-SYN-PWY: superpathway of branched chain amino acid biosynthesis|g__Atlantibacter.s__Atlantibacter_hermannii	0	0	0	0	0	0	0	0	0	0	0	0	0	0	0	0	0	0	0	0	0	0	0	0	0	0	0	0	0	0	0	0	0	0	0	0	0	0	0	0	0	0	0	0	0	0	0	0	0
BRANCHED-CHAIN-AA-SYN-PWY: superpathway of branched chain amino acid biosynthesis|g__Bacteroides.s__Bacteroides_caccae	0	0	0	0	0	0	0	0	0	0	0	0	0	0	0	0	0	0	0	0	0	0	0	4.31461e-05	0	0	0	0	0	0	0	0	0	0	0	0	0	0	0	0	0	0	0	0	0	0	0	0	0
BRANCHED-CHAIN-AA-SYN-PWY: superpathway of branched chain amino acid biosynthesis|g__Bacteroides.s__Bacteroides_cellulosilyticus	0	0	0	0	0	0	0	0	0	0	0	0	0	0	0	0	0	0	0	0	0	0	0	0	0	0	0	0	0	0	0	0	0	0	0	0	0	0	0	0	0	0	0	0	0	0	0	0	0
BRANCHED-CHAIN-AA-SYN-PWY: superpathway of branched chain amino acid biosynthesis|g__Bacteroides.s__Bacteroides_eggerthii	0	0	0	0	0	0	0	0	0	0	0	0	0	0	0	0	0	0	0	0	0	0	0	0	0	0	0	0	0	0	0	0	0	0	0	0	0	0	0	0	0	0	0	0	0	0	0	0	0
BRANCHED-CHAIN-AA-SYN-PWY: superpathway of branched chain amino acid biosynthesis|g__Bacteroides.s__Bacteroides_faecis	0	0	0	0	0	0	0	0	0	0	0	0	0	0	0	0	0	0	0	0	0	0	0	0	0	0	0	0	0	0	0	0	0	0	0	0	0	0	0	0	0	0	0	0	0	0	0	0	0
BRANCHED-CHAIN-AA-SYN-PWY: superpathway of branched chain amino acid biosynthesis|g__Bacteroides.s__Bacteroides_finegoldii	0	0	0	0	0	0	0	0	0	0	0	0	0	0	0	0	0	0	0	0	0	0	0	0	0	0	0	0	0	0	0	0	0	0	0	0	0	0	0	0	0	0	0	0	0	0	0	0	0
BRANCHED-CHAIN-AA-SYN-PWY: superpathway of branched chain amino acid biosynthesis|g__Bacteroides.s__Bacteroides_fragilis	0	0	0	0	0	0	0	0	0	0	0	0	0	0	0	0	0	0	0	0	0	0	0	0	0	0	0	0	0	0	0	0	0	0	0	0	0	0	0	0	0	0	0	0.000107601	0	0	0	0	0
BRANCHED-CHAIN-AA-SYN-PWY: superpathway of branched chain amino acid biosynthesis|g__Bacteroides.s__Bacteroides_ovatus	0	0	0	0	0	0	0	0	0	0	0	0	0	0	0	0	5.9164e-07	0	0	0	0	0	0	0	0	0	0	0	0	0	0	0	0	0	0	0	0	0	0	9.12764e-06	0	0	0	0	0	0	0	0	0
BRANCHED-CHAIN-AA-SYN-PWY: superpathway of branched chain amino acid biosynthesis|g__Bacteroides.s__Bacteroides_stercoris	0	0	0	0	0	0	0	0	0	0	0	0	0	0	0	0	0	0	0	0	0	0	0	0	0	0	0	0	0	0	0	0	0	0	0	0	0	0	0	0	0	0	0	0	0	0	0	0	0
BRANCHED-CHAIN-AA-SYN-PWY: superpathway of branched chain amino acid biosynthesis|g__Bacteroides.s__Bacteroides_thetaiotaomicron	0	0	0	0	0	0	0	0	0	0	0	0	0	0	0	0	1.41743e-06	0	0	0	0	0	0	0	0	0	0	0	0	0	0	0	0	0	0	0	0	0	0	0	0	0	0	0	0	0	0	0	0
BRANCHED-CHAIN-AA-SYN-PWY: superpathway of branched chain amino acid biosynthesis|g__Bacteroides.s__Bacteroides_uniformis	0	0	0	0	0	0	0	0	0	0	0	0	0	0	0	1.43192e-05	0	0	0	0	0	0	0	2.79069e-05	0	0	0	0	0	0	0	0	0	0	0	0	0	0	0	0	0	0	0	0	0	0	0	0	0
BRANCHED-CHAIN-AA-SYN-PWY: superpathway of branched chain amino acid biosynthesis|g__Bacteroides.s__Bacteroides_xylanisolvens	0	0	0	0	0	0	0	0	0	0	0	0	0	0	0	7.30423e-07	0	0	0	0	0	0	0	2.06737e-05	0	0	0	0	0	0	0	0	0	0	0	0	0	0	0	0	0	0	0	0	0	0	0	0	0
BRANCHED-CHAIN-AA-SYN-PWY: superpathway of branched chain amino acid biosynthesis|g__Bifidobacterium.s__Bifidobacterium_adolescentis	0	0	0	0	0	0	0	0	0	0	0	0	0	0	0	0	0	0	0	0	0	0	0	0	0	0	0	0	0	0	0	0	0	0	0	0	0	0	0	0	0	0	0	0	0	0	0	0	0
BRANCHED-CHAIN-AA-SYN-PWY: superpathway of branched chain amino acid biosynthesis|g__Bifidobacterium.s__Bifidobacterium_angulatum	0	0	0	0	0	0	0	0	0	0	0	0	0	0	0	0	0	0	0	0	0	0	0	0	0	0	0	0	0	0	0	0	0	0	0	0	0	0	0	0	0	0	0	0	0	0	0	0	0
BRANCHED-CHAIN-AA-SYN-PWY: superpathway of branched chain amino acid biosynthesis|g__Bifidobacterium.s__Bifidobacterium_animalis	0	0	0	0	0	0	0	0	0	0	0	0	0	0	0	0	0	0	0	0	0	0	0	0	0	0	0	0	0	0	0	0	0	0	0	0	0	0	0	0	0	0	0	0	0	0	0	0	0
BRANCHED-CHAIN-AA-SYN-PWY: superpathway of branched chain amino acid biosynthesis|g__Bifidobacterium.s__Bifidobacterium_bifidum	0	2.74974e-05	3.86586e-07	2.44701e-05	0	0	0	0	0	6.18688e-05	0	0	0	0	0	0.000398259	3.92017e-06	0	0	0	0	0	0	1.35338e-05	0	0	0	0	0	0	0	0	0	0	0	0	0	0.000259438	0	4.73885e-05	0	0	0	0	8.22387e-07	0	0	0	0
BRANCHED-CHAIN-AA-SYN-PWY: superpathway of branched chain amino acid biosynthesis|g__Bifidobacterium.s__Bifidobacterium_breve	0	3.08902e-05	7.47687e-07	3.27136e-05	0	0	0	0	0	3.37577e-05	0	0	0	0	0	0	2.30043e-07	0	0	0	0	0	0	3.60113e-06	0	0	0	0.000508116	0	0	0	0	0	0	0	0	0	0	0	4.77585e-06	0	0	0	0.000372238	0	0	0	0	0
BRANCHED-CHAIN-AA-SYN-PWY: superpathway of branched chain amino acid biosynthesis|g__Bifidobacterium.s__Bifidobacterium_catenulatum	0	0	0	0	0	0	0	0	0	1.465e-05	0	0	0	0	0	0	0	0	0	0	0	0	0	0	0	0	0	0	0	0	0	0	0	0	0	0	0	0	0	0	0	0	0	0	0	0	0	0	0
BRANCHED-CHAIN-AA-SYN-PWY: superpathway of branched chain amino acid biosynthesis|g__Bifidobacterium.s__Bifidobacterium_dentium	0	0	0	0	0	0	0	0	0	0	0	0	0	0	0	0	0	0	0	0	0	0	0	0	0	0	0	0	0	0	0.000322329	0	0	0	0	0	0	0	0	0	0	0	0	0	0	0	0	0	0
BRANCHED-CHAIN-AA-SYN-PWY: superpathway of branched chain amino acid biosynthesis|g__Bifidobacterium.s__Bifidobacterium_gallinarum	0	0	0	0	0	0	0	0	0	5.24793e-06	0	0	0	0	0	0	0	0	0	0	0	0	0	0	0	0	0	0	0	0	0	0	0	0	0	0	0	0	0	0	0	0	0	0	0	0	0	0	0
BRANCHED-CHAIN-AA-SYN-PWY: superpathway of branched chain amino acid biosynthesis|g__Bifidobacterium.s__Bifidobacterium_longum	0	0.000415852	7.99072e-06	0.00043494	0	0	0	0	0	5.49528e-05	0	0	6.76225e-05	0	0	0	6.00347e-05	0	0	4.86214e-05	0.000523859	0	0	4.52934e-05	0	0	0	5.01118e-07	0	0	0	0	0	0	0	0	0	0	0	0.000155968	0.000168916	0	0	7.04814e-06	0.000420157	0	0	0	0
BRANCHED-CHAIN-AA-SYN-PWY: superpathway of branched chain amino acid biosynthesis|g__Bifidobacterium.s__Bifidobacterium_pseudocatenulatum	0	0	0	0	0	0	0	0	0	0	0	0	0	0	0	0	0	0	0	0.000282732	2.97176e-05	0	0	2.50522e-05	0	0	0	0	0	0	0	0	0	0	0	0	5.62445e-05	0.000109837	0	0	0	0	0	0	0	0	0	0	0
BRANCHED-CHAIN-AA-SYN-PWY: superpathway of branched chain amino acid biosynthesis|g__Bifidobacterium.s__Bifidobacterium_pullorum	0	0	0	0	0	0	0	0	0	3.78017e-06	0	0	0	0	0	0	0	0	0	0	0	0	0	0	0	0	0	0	0	0	0	0	0	0	0	0	0	0	0	0	0	0	0	0	0	0	0	0	0
BRANCHED-CHAIN-AA-SYN-PWY: superpathway of branched chain amino acid biosynthesis|g__Bifidobacterium.s__Bifidobacterium_scardovii	0	0	0	0	0	0	0	0	0	0	0	0	0	0	0	0	0	0	0	0	0	0	0	0	0	0	0	0	0	0	0	0	0	0	0	0	0	0	0	0	0	0	0	0	0	0	0	0	0
BRANCHED-CHAIN-AA-SYN-PWY: superpathway of branched chain amino acid biosynthesis|g__Bifidobacterium.s__Bifidobacterium_tsurumiense	0	0	0	0	0	0	0	0	0	0	0	0	0	0	0	0	0	0	0	0	0	0	0	0	0	0	0	0	0	0	0	0	0	0	0	0	0	0	0	0	0	0	0	0	0	0	0	0	0
BRANCHED-CHAIN-AA-SYN-PWY: superpathway of branched chain amino acid biosynthesis|g__Bilophila.s__Bilophila_wadsworthia	0	0	0	0	0	0	0	0	0	0	0	0	0	0	0	2.28982e-06	0	0	0	0	0	0	0	3.01913e-06	0	0	0	0	0	0	0	0	0	0	0	0	0	0	0	0	0	0	0	0	0	0	0	0	0
BRANCHED-CHAIN-AA-SYN-PWY: superpathway of branched chain amino acid biosynthesis|g__Blautia.s__Blautia_wexlerae	0	0	0	0	0	0	0	0	0	0	0	0	0	0	0	0	0	0	0	0	2.20266e-06	0	0	3.64159e-06	0	0	0	0	0	0	0	0	0	0	0	0	0	0	0	0	0	0	0	0	0	0	0	0	0
BRANCHED-CHAIN-AA-SYN-PWY: superpathway of branched chain amino acid biosynthesis|g__Blautia.s__Ruminococcus_gnavus	0	0	0	0	0	0	0	0	0	2.26687e-05	0	0	0	0	0	0	0	0	0	0	0	0	0	3.04959e-06	0	0	0	0	0	0	0	9.95712e-06	0	0	0	0	0	0	0	0	0	0	0	4.34673e-06	0	0	0	0	0
BRANCHED-CHAIN-AA-SYN-PWY: superpathway of branched chain amino acid biosynthesis|g__Blautia.s__Ruminococcus_torques	0	0	0	0	0	0	0	0	0	0	0	0	0	0	0	0	0	0	0	0	0	0	0	7.10089e-06	0	0	0	0	0	0	0	0	0	0	0	0	0	0	0	0	0	0	0	0	0	0	0	0	0
BRANCHED-CHAIN-AA-SYN-PWY: superpathway of branched chain amino acid biosynthesis|g__Campylobacter.s__Campylobacter_concisus	0	0	0	0	0	0	0	0	0	0	0	0	0	0	0	0	0	0	0	0	0	0	0	0	0	0	0	0	0	0	0	0	0	0	0	0	0	0	0	0	0	0	0	0	0	0	0	0	0
BRANCHED-CHAIN-AA-SYN-PWY: superpathway of branched chain amino acid biosynthesis|g__Campylobacter.s__Campylobacter_gracilis	0	0	0	0	0	0	0	0	0	0	0	0	0	0	0	0	0	0	0	0	0	0	0	0	0	0	0	0	0	0	0	0	0	0	0	0	0	0	0	0	0	0	0	0	0	0	0	0	0
BRANCHED-CHAIN-AA-SYN-PWY: superpathway of branched chain amino acid biosynthesis|g__Cedecea.s__Cedecea_lapagei	0	0	0	0	0	0	0	0	0	0	0	0	0	0	0	0	0	0	0	0	0	0	0	0	0	0	0	0	0	0	0	0	0	0	0	0	0	0	0	0	0	0	0	0	0	0	0	0	0
BRANCHED-CHAIN-AA-SYN-PWY: superpathway of branched chain amino acid biosynthesis|g__Citrobacter.s__Citrobacter_braakii	0	0	0	0	0	0	0	0	0	0	0	0	0	0	0	0	0	0	0	0	0	0	0	0	0	0	0	0	0	0	0	0	0	0	0	0	0	0	0	0	4.32433e-05	0	0	0	0	0	0	0	0
BRANCHED-CHAIN-AA-SYN-PWY: superpathway of branched chain amino acid biosynthesis|g__Citrobacter.s__Citrobacter_freundii	0	0	0	1.41667e-06	0	0	0	0	0	0	0	0	0	0	0	0	0	0	0	0	0	0	0	0	0	0	0	0	0	0	0	0	0	0	0	0	0	0	0	0	7.21891e-06	0	0	0	1.39966e-06	0	0	0	0
BRANCHED-CHAIN-AA-SYN-PWY: superpathway of branched chain amino acid biosynthesis|g__Citrobacter.s__Citrobacter_koseri	0	0	0	0	0	0	0	0	0	0	0	0	0	0	0	0	0	0	0	0	0	0	0	0	0	0	0	0	0	0	0	0	0	0	0	0	0	0	0	0	0	0	0	0	0	0	0	0	0
BRANCHED-CHAIN-AA-SYN-PWY: superpathway of branched chain amino acid biosynthesis|g__Citrobacter.s__Citrobacter_portucalensis	0	0	0	0	0	0	0	0	0	0	0	0	0	0	0	0	0	0	0	0	0	0	0	0	0	0	0	0	0	0	0	0	0	0	0	0	0	0	0	0	0	0	0	0	0	0	0	0	0
BRANCHED-CHAIN-AA-SYN-PWY: superpathway of branched chain amino acid biosynthesis|g__Citrobacter.s__Citrobacter_youngae	0	0	0	0	0	0	0	0	0	0	0	0	0	0	0	0	0	0	0	0	0	0	0	0	0	0	0	0	0	0	0	0	0	0	0	0	0	0	0	0	0	0	0	0	0	0	0	0	0
BRANCHED-CHAIN-AA-SYN-PWY: superpathway of branched chain amino acid biosynthesis|g__Clostridioides.s__Clostridioides_difficile	0	0	0	0	0	0	0	0	0	2.53653e-05	0	0	0	0	0	0	0	0	0	0	0	0	0	0	0	0	0	0	0	0	3.1491e-05	5.89886e-06	0	0	0	0	0	0	0	0	0	0	0	0	0	0	0	0	0
BRANCHED-CHAIN-AA-SYN-PWY: superpathway of branched chain amino acid biosynthesis|g__Clostridium.s__Clostridium_baratii	0	0	0	0	0	0	0	0	0	0	0	0	0	0	0	0	0	0	0	0	0	0	0	0	0	0	0	0	0	0	0	0	0	0	0	0	0	0	0	0	0	0	0	0	0	0	0	0	0
BRANCHED-CHAIN-AA-SYN-PWY: superpathway of branched chain amino acid biosynthesis|g__Clostridium.s__Clostridium_paraputrificum	0	0	0	0	0	0	0	0	0	1.12754e-06	0	0	3.94124e-05	0	0	0	0	0	0	0	0	0	0	0	0	0	0	0	0	0	2.49485e-05	0	0	0	0	0	0	0	0	0	0	0	0	0	0	0	0	0	0
BRANCHED-CHAIN-AA-SYN-PWY: superpathway of branched chain amino acid biosynthesis|g__Clostridium.s__Clostridium_sp_7_2_43FAA	0	0	0	0	0	0	0	0	0	0	0	0	0	0	0	0	0	0	0	0	0	0	0	0	0	0	0	0	0	0	0	0	0	0	0	0	0	0	0	0	0	0	0	0	0	0	0	0	0
BRANCHED-CHAIN-AA-SYN-PWY: superpathway of branched chain amino acid biosynthesis|g__Clostridium.s__Clostridium_sp_MSTE9	0	0	0	0	0	0	0	0	0	0	0	0	0	0	0	0	0	0	0	0	0	0	0	0	0	0	0	0	0	0	0	0	0	0	0	0	0	0	0	0	0	0	0	0	0	0	0	0	0
BRANCHED-CHAIN-AA-SYN-PWY: superpathway of branched chain amino acid biosynthesis|g__Corynebacterium.s__Corynebacterium_kefirresidentii	0	0	0	0	0	0	0	0	0	0	0	0	0	0	0	0	0	0	0	0	0	0	0	0	0	0	0	0	0	0	0	0	0	0	0	0	0	0	0	0	0	0	0	0	0	0	0	0	0
BRANCHED-CHAIN-AA-SYN-PWY: superpathway of branched chain amino acid biosynthesis|g__Corynebacterium.s__Corynebacterium_kroppenstedtii	0	0	0	0	0	0	0	0	0	0	0	0	0	0	0	0	0	0	0	0	0	0	0	0	0	0	0	0	0	0	0	0	0	0	0	0	0	0	0	0	0	0	0	0	0	0	0	0	0
BRANCHED-CHAIN-AA-SYN-PWY: superpathway of branched chain amino acid biosynthesis|g__Corynebacterium.s__Corynebacterium_pseudogenitalium	0	0	0	0	0	0	0	0	0	0	0	0	0	0	0	0	0	0	0	0	0	0	0	0	0	0	0	0	0	0	0	0	0	0	0	0	0	0	0	0	0	0	0	0	0	0	0	0	0
BRANCHED-CHAIN-AA-SYN-PWY: superpathway of branched chain amino acid biosynthesis|g__Cutibacterium.s__Cutibacterium_avidum	0	0	0	0	0	0	0	0	0	0	0	0	0	0	0	0	0	0	0	0	0	0	0	0	0	0	0	0	0	0	0	0	0	0	0	0	0	0	0	0	0	0	0	0	0	0	0	0	0
BRANCHED-CHAIN-AA-SYN-PWY: superpathway of branched chain amino acid biosynthesis|g__Cutibacterium.s__Propionibacterium_humerusii	0	0	0	0	0	0	0	0	0	0	0	0	0	0	0	0	0	0	0	0	0	0	0	0	0	0	0	0	0	0	0	0	0	0	0	0	0	0	0	0	0	0	0	0	0	0	0	0	0
BRANCHED-CHAIN-AA-SYN-PWY: superpathway of branched chain amino acid biosynthesis|g__Desulfovibrio.s__Desulfovibrio_fairfieldensis	0	0	0	0	0	0	0	0	0	0	0	0	0	0	0	0	0	0	0	0	0	0	0	0	0	0	0	0	0	0	0	0	0	0	0	0	0	0	0	0	0	0	0	0	0	0	0	0	0
BRANCHED-CHAIN-AA-SYN-PWY: superpathway of branched chain amino acid biosynthesis|g__Dorea.s__Dorea_formicigenerans	0	0	0	0	0	0	0	0	0	0	0	0	0	0	0	0	0	0	0	0	0	0	0	0	0	0	0	0	0	0	0	0	0	0	0	0	0	0	0	0	0	0	0	0	0	0	0	0	0
BRANCHED-CHAIN-AA-SYN-PWY: superpathway of branched chain amino acid biosynthesis|g__Dorea.s__Dorea_longicatena	0	0	0	0	0	0	0	0	0	0	0	0	0	0	0	0	0	0	0	0	0	0	0	0	0	0	0	0	0	0	0	0	0	0	0	0	0	0	0	0	0	0	0	0	0	0	0	0	0
BRANCHED-CHAIN-AA-SYN-PWY: superpathway of branched chain amino acid biosynthesis|g__Eggerthella.s__Eggerthella_lenta	0	0	0	0	0	0	0	0	0	1.65611e-06	0	0	0	0	0	0	0	0	0	0	0	0	0	0	0	0	0	0	0	0	5.32526e-07	0	0	0	0	0	0	0	0	0	0	0	0	0	0	0	0	0	0
BRANCHED-CHAIN-AA-SYN-PWY: superpathway of branched chain amino acid biosynthesis|g__Eisenbergiella.s__Eisenbergiella_massiliensis	0	0	0	0	0	0	0	0	0	0	0	0	0	0	0	0	0	0	0	0	0	0	0	0	0	0	0	0	0	0	0	1.95152e-05	0	0	0	0	0	0	0	0	0	0	0	0	0	0	0	0	0
BRANCHED-CHAIN-AA-SYN-PWY: superpathway of branched chain amino acid biosynthesis|g__Eisenbergiella.s__Eisenbergiella_tayi	0	0	0	0	0	0	0	0	0	0	0	0	0	0	0	0	0	0	0	0	0	0	0	8.8891e-07	0	0	0	0	0	0	0	0	0	0	0	0	0	0	0	0	0	0	0	0	0	0	0	0	0
BRANCHED-CHAIN-AA-SYN-PWY: superpathway of branched chain amino acid biosynthesis|g__Enterobacter.s__Enterobacter_cloacae	0	0	0	0	0	0	0	0	0	0	0	0	0	0	0	0	0	0	0	0	0	0	0	0	0	0	4.50234e-07	0	0	0	0	4.80831e-06	0	0	0	0	0	0	0	0	1.58547e-05	0	0	0	4.77805e-06	0	0	0	0
BRANCHED-CHAIN-AA-SYN-PWY: superpathway of branched chain amino acid biosynthesis|g__Enterobacter.s__Enterobacter_mori	0	0	0	0	0	0	0	0	0	0	0	0	0	0	0	0	0	0	0	0	0	0	0	0	0	0	0	0	0	0	0	0	0	0	0	0	0	0	0	0	0	0	0	0	0	0	0	0	0
BRANCHED-CHAIN-AA-SYN-PWY: superpathway of branched chain amino acid biosynthesis|g__Enterococcus.s__Enterococcus_avium	0	0	0	0	0	0	0	0	0	0	0	0	0	0	0	0	0	0	0	0	0	0	0	0	0	0	0	0	0	0	0	0	0	0	0	0	0	0	0	0	0	0	0	0	0	0	0	0	0
BRANCHED-CHAIN-AA-SYN-PWY: superpathway of branched chain amino acid biosynthesis|g__Enterococcus.s__Enterococcus_casseliflavus	0	0	0	0	0	0	0	0	0	0	0	0	0	0	0	0	0	0	0	0	0	0	0	0	0	0	0	0	0	0	0	0	0	0	0	0	0	0	0	0	0	0	0	0	0	0	0	0	0
BRANCHED-CHAIN-AA-SYN-PWY: superpathway of branched chain amino acid biosynthesis|g__Enterococcus.s__Enterococcus_faecalis	0	0	0	0	0	0	0	0	0	0	0	0	0	0	0	0	0	0	0	0	0	0	0	0	0	0	0	0	0	0	0	0	0	0	0	0	0	0	0	0	0	0	0	0	0	0	0	0	0
BRANCHED-CHAIN-AA-SYN-PWY: superpathway of branched chain amino acid biosynthesis|g__Enterococcus.s__Enterococcus_faecium	0	0	0	0	0	0	0	0	0	0	0	0	0	0	0	0	0	0	0	0	0	0	0	0	0	0	0	0	0	0	0	0	0	0	0	0	0	0	0	0	0	0	0	0	0	0	0	0	0
BRANCHED-CHAIN-AA-SYN-PWY: superpathway of branched chain amino acid biosynthesis|g__Enterococcus.s__Enterococcus_gallinarum	0	0	0	0	0	0	0	0	0	0	0	0	0	0	0	0	0	0	0	0	0	0	0	0	0	0	0	0	0	0	0	0	0	0	0	0	0	0	0	0	0	0	0	0	0	0	0	0	0
BRANCHED-CHAIN-AA-SYN-PWY: superpathway of branched chain amino acid biosynthesis|g__Enterococcus.s__Enterococcus_raffinosus	0	0	0	0	0	0	0	0	0	0	0	0	0	0	0	0	0	0	0	0	0	0	0	0	0	0	0	0	0	0	0	0	0	0	0	0	0	0	0	0	0	0	0	0	0	0	0	0	0
BRANCHED-CHAIN-AA-SYN-PWY: superpathway of branched chain amino acid biosynthesis|g__Enterococcus.s__Enterococcus_saccharolyticus	0	0	0	0	0	0	0	0	0	0	0	0	0	0	0	0	0	0	0	0	0	0	0	0	0	0	0	0	0	0	0	0	0	0	0	0	0	0	0	0	0	0	0	0	0	0	0	0	0
BRANCHED-CHAIN-AA-SYN-PWY: superpathway of branched chain amino acid biosynthesis|g__Escherichia.s__Escherichia_coli	0	0	0	2.26753e-05	0	0	0	0	0.000599644	8.35544e-05	0	0	0	0	0	0.000158493	0.000302148	0	0	0	3.05958e-05	0	0	4.23308e-07	0	0	0.000455002	7.689e-05	0	0	1.09855e-05	0.000155399	0	0.000514902	0	0	0	0	0	0.000172371	0	0	0	0	8.25435e-05	0	0	0	0
BRANCHED-CHAIN-AA-SYN-PWY: superpathway of branched chain amino acid biosynthesis|g__Escherichia.s__Escherichia_fergusonii	0	0	0	0	0	0	0	0	0	0	0	0	0	0	0	0	0	0	0	0	0	0	0	0	0	0	0	0	0	0	0	0	0	0	0	0	0	0	0	0	0	0	0	0	1.77124e-06	0	0	0	0
BRANCHED-CHAIN-AA-SYN-PWY: superpathway of branched chain amino acid biosynthesis|g__Escherichia.s__Escherichia_marmotae	0	0	0	0	0	0	0	0	0	0	0	0	0	0	0	0	0	0	0	0	0	0	0	0	0	0	0	0	0	0	0	0	0	0	0	0	0	0	0	0	0	0	0	0	0	0	0	0	0
BRANCHED-CHAIN-AA-SYN-PWY: superpathway of branched chain amino acid biosynthesis|g__Eubacterium.s__Eubacterium_callanderi	0	0	0	0	0	0	0	0	0	0	0	0	0	0	0	0	0	0	0	0	0	0	0	0	0	0	0	0	0	0	0	0	0	0	0	0	0	0	0	0	0	0	0	0	0	0	0	0	0
BRANCHED-CHAIN-AA-SYN-PWY: superpathway of branched chain amino acid biosynthesis|g__Eubacterium.s__Eubacterium_eligens	0	0	0	0	0	0	0	0	0	0	0	0	0	0	0	0	0	0	0	0	0	0	0	0	0	0	0	0	0	0	0	0	0	0	0	0	0	0	0	0	0	0	0	0	0	0	0	0	0
BRANCHED-CHAIN-AA-SYN-PWY: superpathway of branched chain amino acid biosynthesis|g__Flavonifractor.s__Flavonifractor_plautii	0	0	0	0	0	0	0	0	0	1.60125e-05	0	0	0	0	0	0	0	0	0	0	0	0	0	8.00819e-06	0	0	0	0	0	0	0	1.97112e-05	0	0	0	0	0	0	0	0	0	0	0	0	0	0	0	0	0
BRANCHED-CHAIN-AA-SYN-PWY: superpathway of branched chain amino acid biosynthesis|g__Fusobacterium.s__Fusobacterium_nucleatum	0	0	0	0	0	0	0	0	0	0	0	0	0	0	0	0	0	0	0	0	0	0	0	0	0	0	0	0	0	0	0	0	0	0	0	0	0	0	0	0	0	0	0	0	0	0	0	0	0
BRANCHED-CHAIN-AA-SYN-PWY: superpathway of branched chain amino acid biosynthesis|g__Gordonibacter.s__Gordonibacter_pamelaeae	0	0	0	0	0	0	0	0	0	0	0	0	0	0	0	0	0	0	0	0	0	0	0	0	0	0	0	0	0	0	0	0	0	0	0	0	0	0	0	0	0	0	0	0	0	0	0	0	0
BRANCHED-CHAIN-AA-SYN-PWY: superpathway of branched chain amino acid biosynthesis|g__Haemophilus.s__Haemophilus_haemolyticus	0	0	0	0	0	0	0	0	0	0	0	0	0	0	0	0	0	0	0	0	3.43038e-07	0	0	0	0	0	0	0	0	0	0	0	0	0	0	0	0	0	0	0	1.56378e-05	0	0	0	0	0	0	0	0
BRANCHED-CHAIN-AA-SYN-PWY: superpathway of branched chain amino acid biosynthesis|g__Haemophilus.s__Haemophilus_influenzae	0	0	0	0	0	0	0	0	0	0	0	0	0	0	0	0	0	0	0	0	0	0	0	0	0	0	0	0	0	0	0	0	0	0	0	0	0	0	0	0	0	0	0	0	0	0	0	0	0
BRANCHED-CHAIN-AA-SYN-PWY: superpathway of branched chain amino acid biosynthesis|g__Haemophilus.s__Haemophilus_parahaemolyticus	0	0	0	0	0	1.53804e-06	0	0	0	0	0	0	0	0	0	0	0	0	0	0	0	0	0	0	0	0	0	0	0	0	0	0	0	0	0	0	0	0	0	0	0	0	0	0	0	0	0	0	0
BRANCHED-CHAIN-AA-SYN-PWY: superpathway of branched chain amino acid biosynthesis|g__Haemophilus.s__Haemophilus_parainfluenzae	0	0	0	0	0	0	0	0	0	0	0	0	1.32575e-05	0	0	0	0	0	0	0	6.06371e-06	0	0	0	0	0	3.56989e-06	9.69765e-07	0	0	0	0	0	0	0	0	0	0	0	0	5.08414e-06	0	0	0	0	0	0	0	0
BRANCHED-CHAIN-AA-SYN-PWY: superpathway of branched chain amino acid biosynthesis|g__Haemophilus.s__Haemophilus_paraphrohaemolyticus	0	0	0	0	0	0	0	0	0	0	0	0	0	0	0	0	0	0	0	0	0	0	0	0	0	0	0	0	0	0	0	0	0	0	0	0	0	0	0	0	0	0	0	0	0	0	0	0	0
BRANCHED-CHAIN-AA-SYN-PWY: superpathway of branched chain amino acid biosynthesis|g__Haemophilus.s__Haemophilus_sp_C1	0	0	0	0	0	0	0	0	0	0	0	0	0	0	0	0	0	0	0	0	0	0	0	0	0	0	0	0	0	0	0	0	0	0	0	0	0	0	0	0	0	0	0	0	0	0	0	0	0
BRANCHED-CHAIN-AA-SYN-PWY: superpathway of branched chain amino acid biosynthesis|g__Hungatella.s__Hungatella_hathewayi	0	0	0	0	0	0	0	0	0	7.89036e-06	0	0	0	0	0	0	0	0	0	0	0	0	0	0	0	0	0	0	0	0	0	1.62409e-05	0	0	0	0	0	0	0	0	0	0	0	0	0	0	0	0	0
BRANCHED-CHAIN-AA-SYN-PWY: superpathway of branched chain amino acid biosynthesis|g__Intestinimonas.s__Intestinimonas_butyriciproducens	0	0	0	0	0	0	0	0	0	0	0	0	0	0	0	0	0	0	0	0	0	0	0	0	0	0	0	0	0	0	0	0	0	0	0	0	0	0	0	0	0	0	0	0	0	0	0	0	0
BRANCHED-CHAIN-AA-SYN-PWY: superpathway of branched chain amino acid biosynthesis|g__Klebsiella.s__Klebsiella_aerogenes	0	0	0.000157458	0	0	4.2926e-08	0	0	0	0	0	0	0	0	0	0	0	0	0	0	0	0	0	0	0	0	0	0	0	0	0	0	0	0	0	0	0	0	0	0	0	0	0	0	0	0	0	0	0
BRANCHED-CHAIN-AA-SYN-PWY: superpathway of branched chain amino acid biosynthesis|g__Klebsiella.s__Klebsiella_grimontii	0	0	0	0	0	0	0	0	0	0	0	0	0	0	0	0	0	0	0	0	0	0	0	0	0	0	0	0	0	0	0	0	0	0	0	0	0	0	0	0	0	0	0	0	0	0	0	0	0
BRANCHED-CHAIN-AA-SYN-PWY: superpathway of branched chain amino acid biosynthesis|g__Klebsiella.s__Klebsiella_michiganensis	0	0	0	0	0	0	0	0	0	0	0	0	0	0	0	0	0	0	0	4.49922e-05	0	0	0	0	0	0	0	0	0	0	0	2.94061e-06	0	0	0	0	0	0	0	0	5.63574e-06	0	0	0	0	0	0	0	0
BRANCHED-CHAIN-AA-SYN-PWY: superpathway of branched chain amino acid biosynthesis|g__Klebsiella.s__Klebsiella_oxytoca	0	0	0	2.15117e-07	0	0	0	0	1.29025e-07	0	0	0	0	0	0	0	0	0	0	1.99018e-06	1.51186e-06	0	0	0	0	0	0	0	0	0	0	1.68391e-06	0	0	0	0	0.000127078	7.27454e-05	0	0	6.95483e-07	0	0	4.82858e-06	9.50314e-07	0	0	0	0
BRANCHED-CHAIN-AA-SYN-PWY: superpathway of branched chain amino acid biosynthesis|g__Klebsiella.s__Klebsiella_pneumoniae	0	0	0	0	0	0	0	0	0	0	0	0	0.000308969	0	0	0	0	0	0	0	0	0	0	0	0	0	0	0	0	0	0	0	0	0	0	0	0	0	0	0	0	0	0	0	2.17181e-05	0	0	0	0
BRANCHED-CHAIN-AA-SYN-PWY: superpathway of branched chain amino acid biosynthesis|g__Klebsiella.s__Klebsiella_quasipneumoniae	0	0	0	0	0	0	0	0	0	0	0	0	0	0	0	0	0	0	0	0	0	0	0	0	0	0	0	0	0	0	0	0	0	0	0	0	0	0	0	0	0	0	0	0	0	0	0	0	0
BRANCHED-CHAIN-AA-SYN-PWY: superpathway of branched chain amino acid biosynthesis|g__Klebsiella.s__Klebsiella_variicola	0	0	1.95499e-06	0	0	0.000190916	0	0	0	0	0	0	0	0	0	0	0	0	0	0	1.92116e-06	0	0	0	0	0	0	0	0	0	0	0	0	0	0	0	0	0	0	0	0	0	0	0	0	0	0	0	0
BRANCHED-CHAIN-AA-SYN-PWY: superpathway of branched chain amino acid biosynthesis|g__Kluyvera.s__Kluyvera_cryocrescens	0	0	0	0	0	0	0	0	0	0	0	0	0	0	0	0	0	0	0	0	0	0	0	0	0	0	0	0	0	0	0	0	0	0	0	0	0	0	0	0	0	0	0	0	0	0	0	0	0
BRANCHED-CHAIN-AA-SYN-PWY: superpathway of branched chain amino acid biosynthesis|g__Kosakonia.s__Kosakonia_cowanii	0	0	0	0	0	0	0	0	0	0	0	0	0	0	0	0	0	0	0	0	0	0	0	0	0	0	0	0	0	0	0	0	0	0	0	0	0	0	0	0	0	0	0	0	0	0	0	0	0
BRANCHED-CHAIN-AA-SYN-PWY: superpathway of branched chain amino acid biosynthesis|g__Lachnoclostridium.s__Clostridium_asparagiforme	0	0	0	0	0	0	0	0	0	0	0	0	0	0	0	0	0	0	0	0	0	0	0	0	0	0	0	0	0	0	0	0	0	0	0	0	0	0	0	0	0	0	0	0	0	0	0	0	0
BRANCHED-CHAIN-AA-SYN-PWY: superpathway of branched chain amino acid biosynthesis|g__Lachnoclostridium.s__Clostridium_scindens	0	0	0	0	0	0	0	0	0	0	0	0	0	0	0	0	0	0	0	0	0	0	0	0	0	0	0	0	0	0	0	0	0	0	0	0	0	0	0	0	0	0	0	0	0	0	0	0	0
BRANCHED-CHAIN-AA-SYN-PWY: superpathway of branched chain amino acid biosynthesis|g__Lachnoclostridium.s__Lachnoclostridium_phytofermentans	0	0	0	0	0	0	0	0	0	0	0	0	0	0	0	0	0	0	0	0	6.31604e-06	0	0	0	0	0	0	0	0	0	0	0	0	0	0	0	0	0	0	0	0	0	0	0	0	0	0	0	0
BRANCHED-CHAIN-AA-SYN-PWY: superpathway of branched chain amino acid biosynthesis|g__Lachnoclostridium.s__Lachnoclostridium_sp_An76	0	0	0	0	0	0	0	0	0	0	0	0	0	0	0	0	0	0	0	0	0	0	0	0	0	0	0	0	0	0	0	0	0	0	0	0	0	0	0	0	0	0	0	0	0	0	0	0	0
BRANCHED-CHAIN-AA-SYN-PWY: superpathway of branched chain amino acid biosynthesis|g__Lachnospiraceae_unclassified.s__Eubacterium_rectale	0	0	0	0	0	0	0	0	0	0	0	0	0	0	0	0	0	0	0	0	0	0	0	0	0	0	0	0	0	0	0	0	0	0	0	0	0	0	0	0	0	0	0	0	0	0	0	0	0
BRANCHED-CHAIN-AA-SYN-PWY: superpathway of branched chain amino acid biosynthesis|g__Leclercia.s__Leclercia_adecarboxylata	0	0	0	0	0	0	0	0	0	0	0	0	0	0	0	0	0	0	0	0	0	0	0	0	0	0	0	0	0	0	0	0	0	0	0	0	0	0	0	0	9.87275e-07	0	0	0	0	0	0	0	0
BRANCHED-CHAIN-AA-SYN-PWY: superpathway of branched chain amino acid biosynthesis|g__Mitsuokella.s__Mitsuokella_jalaludinii	0	0	0	0	0	0	0	0	0	0	0	0	0	0	0	0	0	0	0	0	0	0	0	0	0	0	0	0	0	0	0	0	0	0	0	0	0	0	0	0	0	0	0	0	0	0	0	0	0
BRANCHED-CHAIN-AA-SYN-PWY: superpathway of branched chain amino acid biosynthesis|g__Mycobacterium.s__Mycobacterium_gordonae	0	0	0	0	0	0	0	0	0	0	0	0	0	0	0	0	0	0	0	0	0	0	0	0	0	0	0	0	0	0	0	0	0	0	0	0	0	0	0	0	0	0	0	0	0	0	0	0	0
BRANCHED-CHAIN-AA-SYN-PWY: superpathway of branched chain amino acid biosynthesis|g__Pantoea.s__Pantoea_dispersa	0	0	0	0	0	0	0	0	0	0	0	0	0	0	0	0	0	0	0	0	0	0	0	0	0	0	0	0	0	0	0	0	0	0	0	0	0	0	0	0	0	0	0	0	0	0	0	0	0
BRANCHED-CHAIN-AA-SYN-PWY: superpathway of branched chain amino acid biosynthesis|g__Pantoea.s__Pantoea_sesami	0	0	0	0	0	0	0	0	0	0	0	0	0	0	0	0	0	0	0	0	0	0	0	0	0	0	1.24866e-06	1.35846e-05	0	0	0	0	0	0	0	0	0	0	0	0	0	0	0	0	0	0	0	0	0
BRANCHED-CHAIN-AA-SYN-PWY: superpathway of branched chain amino acid biosynthesis|g__Parabacteroides.s__Parabacteroides_distasonis	0	0	0	0	0	0	0	0	0	0	0	0	0	0	0	0	0	0	0	0	0	0	0	0	0	0	0	0	0	0	0	0	0	0	0	0	0.000163592	1.46564e-05	0	0	0	0	0	0	0	0	0	0	0
BRANCHED-CHAIN-AA-SYN-PWY: superpathway of branched chain amino acid biosynthesis|g__Parabacteroides.s__Parabacteroides_merdae	0	0	0	0	0	0	0	0	0	0	0	0	0	0	0	0	0	0	0	0	0	0	0	5.11115e-06	0	0	0	0	0	0	0	0	0	0	0	0	0	0	0	0	0	0	0	0	0	0	0	0	0
BRANCHED-CHAIN-AA-SYN-PWY: superpathway of branched chain amino acid biosynthesis|g__Pluralibacter.s__Pluralibacter_gergoviae	0	0	0	0	0	0	0	0	0	0	0	0	0	0	0	0	0	0	0	0	0	0	0	0	0	0	0	0	0	0	0	0	0	0	0	0	0	0	0	0	0	0	0	0	0	0	0	0	0
BRANCHED-CHAIN-AA-SYN-PWY: superpathway of branched chain amino acid biosynthesis|g__Prevotella.s__Prevotella_copri	0	0	0	0	0	0	0	0	0	0	0	0	0	0	0	0	0	0	0	0	0	0	0	0	0	0	0	0	0	0	0	0	0	0	0	0	0	0	0	0	0	0	0	0	0	0	0	0	0
BRANCHED-CHAIN-AA-SYN-PWY: superpathway of branched chain amino acid biosynthesis|g__Proteus.s__Proteus_mirabilis	0	0	0	0	0	0	0	0	0	0	0	0	0	0	0	0	0	0	0	0	0	0	0	0	0	0	1.15214e-05	0	0	0	0	0	0	0	0	0	0	0	0	0	0	0	0	0	0	0	0	0	0
BRANCHED-CHAIN-AA-SYN-PWY: superpathway of branched chain amino acid biosynthesis|g__Pseudomonas.s__Pseudomonas_aeruginosa	0	0	0	0	0	0	0	0	0	0	0	0	0	0	0	0	0	0	0	0	0	0	0	0	0	0	0	0	0	0	0	0	0	0	0	0	0	0	0	0	0	0	0	0	0	0	0	0	0
BRANCHED-CHAIN-AA-SYN-PWY: superpathway of branched chain amino acid biosynthesis|g__Pseudomonas.s__Pseudomonas_aeruginosa_group	0	0	0	0	0	0	0	0	0	0	0	0	0	0	0	0	0	0	0	0	0	0	0	0	0	0	0	0	0	0	0	0	0	0	0	0	0	0	0	0	0	0	0	0	0	0	0	0	0
BRANCHED-CHAIN-AA-SYN-PWY: superpathway of branched chain amino acid biosynthesis|g__Raoultella.s__Raoultella_ornithinolytica	0	0	0	0	0	0	0	0	0	0	0	0	0	0	0	0	0	0	0	0	0	0	0	0	0	0	0	0	0	0	0	0	0	0	0	0	0	0	0	0	0	0	0	0	0	0	0	0	0
BRANCHED-CHAIN-AA-SYN-PWY: superpathway of branched chain amino acid biosynthesis|g__Raoultella.s__Raoultella_planticola	0	0	0	0	0	0	0	0	0	0	0	0	0	0	0	0	0	0	0	0	0	0	0	0	0	0	0	0	0	0	0	0	0	0	0	0	0	0	0	0	0	0	0	0	0	0	0	0	0
BRANCHED-CHAIN-AA-SYN-PWY: superpathway of branched chain amino acid biosynthesis|g__Robinsoniella.s__Robinsoniella_sp_RHS	0	0	0	0	0	0	0	0	0	0	0	0	0	0	0	0	0	0	0	0	0	0	0	0	0	0	0	0	0	0	0	0	0	0	0	0	0	0	0	0	0	0	0	0	0	0	0	0	0
BRANCHED-CHAIN-AA-SYN-PWY: superpathway of branched chain amino acid biosynthesis|g__Roseburia.s__Roseburia_hominis	0	0	0	0	0	0	0	0	0	0	0	0	0	0	0	0	0	0	0	0	0	0	0	0	0	0	0	0	0	0	0	0	0	0	0	0	0	0	0	0	0	0	0	0	0	0	0	0	0
BRANCHED-CHAIN-AA-SYN-PWY: superpathway of branched chain amino acid biosynthesis|g__Roseburia.s__Roseburia_intestinalis	0	0	0	0	0	0	0	0	0	0	0	0	0	0	0	0	0	0	0	0	0	0	0	0	0	0	0	0	0	0	0	0	0	0	0	0	0	0	0	0	0	0	0	0	0	0	0	0	0
BRANCHED-CHAIN-AA-SYN-PWY: superpathway of branched chain amino acid biosynthesis|g__Roseburia.s__Roseburia_inulinivorans	0	0	0	0	0	0	0	0	0	0	0	0	0	0	0	0	0	0	0	0	0	0	0	0	0	0	0	0	0	0	0	0	0	0	0	0	0	0	0	0	0	0	0	0	0	0	0	0	0
BRANCHED-CHAIN-AA-SYN-PWY: superpathway of branched chain amino acid biosynthesis|g__Rothia.s__Rothia_mucilaginosa	0	0	0	0	0	0	0	0	0	0	0	0	1.77628e-06	0	0	0	0	0	0	0	0	0	0	0	0	0	0	0	0	0	0	0	0	0	0	0	0	0	0	0	0	0	0	0	0	0	0	0	0
BRANCHED-CHAIN-AA-SYN-PWY: superpathway of branched chain amino acid biosynthesis|g__Ruthenibacterium.s__Ruthenibacterium_lactatiformans	0	0	0	0	0	0	0	0	0	0	0	0	0	0	0	0	0	0	0	0	0	0	0	3.8751e-06	0	0	0	0	0	0	5.93212e-05	2.11268e-06	0	0	0	0	0	0	0	0	0	0	0	0	0	0	0	0	0
BRANCHED-CHAIN-AA-SYN-PWY: superpathway of branched chain amino acid biosynthesis|g__Salmonella.s__Salmonella_enterica	0	0	0	0	0	0	0	0	0	0	0	0	0	0	0	0	0	0	0	0	0	0	0	0	0	0	0	0	0	0	0	0	0	0	0	0	0	0	0	0	0	0	0	0	0	0	0	0	0
BRANCHED-CHAIN-AA-SYN-PWY: superpathway of branched chain amino acid biosynthesis|g__Serratia.s__Serratia_liquefaciens	0	0	0	3.0811e-06	0	0	0	0	0	0	0	0	0	0	0	0	0	0	0	0	0	0	0	0	0	0	0	0	0	0	0	0	0	0	0	0	0	0	0	0	0	0	0	0	0	0	0	0	0
BRANCHED-CHAIN-AA-SYN-PWY: superpathway of branched chain amino acid biosynthesis|g__Serratia.s__Serratia_marcescens	0	0	0	0	0	0	0	0	0	0	0	0	0	0	0	0	0	0	0	0	0	0	0	0	0	0	0	0	0	0	0	0	0	0	0	0	0	0	0	0	0	0	0	0	0	0	0	0	0
BRANCHED-CHAIN-AA-SYN-PWY: superpathway of branched chain amino acid biosynthesis|g__Serratia.s__Serratia_nematodiphila	0	0	0	0	0	0	0	0	0	0	0	0	0	0	0	0	0	0	0	0	0	0	0	0	0	0	0	0	0	0	0	0	0	0	0	0	0	0	0	0	0	0	0	0	0	0	0	0	0
BRANCHED-CHAIN-AA-SYN-PWY: superpathway of branched chain amino acid biosynthesis|g__Serratia.s__Serratia_ureilytica	0	0	0	0	0	0	0	0	0	0	0	0	0	0	0	0	0	0	0	0	0	0	0	0	0	0	0	0	0	0	0	0	0	0	0	0	0	0	0	0	0	0	0	0	0	0	0	0	0
BRANCHED-CHAIN-AA-SYN-PWY: superpathway of branched chain amino acid biosynthesis|g__Sphingobium.s__Sphingobium_yanoikuyae	0	0	0	0	0	0	0	0	0	0	0	0	0	0	0	0	0	0	0	0	0	0	0	0	0	0	0	0	0	0	0	0	0	0	0	0	0	0	0	0	0	0	0	0	0	0	0	0	0
BRANCHED-CHAIN-AA-SYN-PWY: superpathway of branched chain amino acid biosynthesis|g__Sphingomonas.s__Sphingomonas_sp_Ag1	0	0	0	0	0	0	4.8941e-05	0	0	0	0	0	0	0	0	0	0	0	0	0	0	0	0	0	0	0	0	0	0	0	0	0	0	0	0	0	0	0	0	0	0	0	0	0	0	0	0	0	0
BRANCHED-CHAIN-AA-SYN-PWY: superpathway of branched chain amino acid biosynthesis|g__Staphylococcus.s__Staphylococcus_aureus	0	0	0	0	0	0	0	0	0	0	0	0	0	0	0	0	0	0	0	0	0	0	0	0	0	0	0	0	0	0	0	0	0	0	0	0	0	0	0	0	0	0	0	0	0	0	0	0	0
BRANCHED-CHAIN-AA-SYN-PWY: superpathway of branched chain amino acid biosynthesis|g__Staphylococcus.s__Staphylococcus_epidermidis	0	0	0	0	0	3.26825e-07	0	0	0	0	0	0	0	0	0	0	9.1948e-07	0	0	0	0	0	0	0	0	0	0	0	0	0	0	0	0	0	0	0	0	0	0	0	0	0	0	0	0	0	0	0	0
BRANCHED-CHAIN-AA-SYN-PWY: superpathway of branched chain amino acid biosynthesis|g__Staphylococcus.s__Staphylococcus_hominis	0	0	0	0	0	0	0	0	0	0	0	0	0	0	0	0	0	0	0	0	0	0	0	0	0	0	0	0	0	0	0	0	0	0	0	0	0	0	0	0	0	0	0	0	0	0	0	0	0
BRANCHED-CHAIN-AA-SYN-PWY: superpathway of branched chain amino acid biosynthesis|g__Stenotrophomonas.s__Stenotrophomonas_maltophilia	0	0	0	0	0	0	0.000217329	0	0	0	0	0	0	0	0	0	0	0	0	0	0	0	0	0	0	0	0	0	0	0	0	0	0	0	0	0	0	0	0	0	0	0	0	0	0	0	0	0	0
BRANCHED-CHAIN-AA-SYN-PWY: superpathway of branched chain amino acid biosynthesis|g__Streptococcus.s__Streptococcus_equinus	0	0	0	0	0	0	0	0	0	2.74042e-07	0	0	0	0	0	0	0	0	0	0	0	0	0	0	0	0	0	0	0	0	0	0	0	0	0	0	0	0	0	0	0	0	0	0	0	0	0	0	0
BRANCHED-CHAIN-AA-SYN-PWY: superpathway of branched chain amino acid biosynthesis|g__Streptococcus.s__Streptococcus_gallolyticus	0	0	0	0	0	0	0	0	0	0	0	0	0	0	0	0	0	0	0	0	0	0	0	0	0	0	0	0	0	0	0	0	0	0	0	0	0	0	0	0	0	0	0	0	0	0	0	0	0
BRANCHED-CHAIN-AA-SYN-PWY: superpathway of branched chain amino acid biosynthesis|g__Streptococcus.s__Streptococcus_infantarius	0	0	0	0	0	0	0	0	0	1.15407e-06	0	0	0	0	0	0	0	0	0	0	0	0	0	0	0	0	0	0	0	0	0	0	0	0	0	0	0	0	0	0	0	0	0	0	0	0	0	0	0
BRANCHED-CHAIN-AA-SYN-PWY: superpathway of branched chain amino acid biosynthesis|g__Streptococcus.s__Streptococcus_infantis	0	0	0	0	0	0	0	0	0	0	0	0	0	0	0	0	0	0	0	0	0	0	0	0	0	0	0	0	0	0	0	0	0	0	0	0	0	0	0	0	0	0	0	0	0	0	0	0	0
BRANCHED-CHAIN-AA-SYN-PWY: superpathway of branched chain amino acid biosynthesis|g__Streptococcus.s__Streptococcus_lutetiensis	0	0	0	0	0	0	0	0	0	1.09347e-06	0	0	0	0	0	0	0	0	0	0	0	0	0	0	0	0	0	0	0	0	0	0	0	0	0	0	0	0	0	0	0	0	0	0	0	0	0	0	0
BRANCHED-CHAIN-AA-SYN-PWY: superpathway of branched chain amino acid biosynthesis|g__Streptococcus.s__Streptococcus_macedonicus	0	0	0	0	0	0	0	0	0	0	0	0	0	0	0	0	0	0	0	0	0	0	0	0	0	0	0	0	0	0	0	0	0	0	0	0	0	0	0	0	0	0	0	0	0	0	0	0	0
BRANCHED-CHAIN-AA-SYN-PWY: superpathway of branched chain amino acid biosynthesis|g__Streptococcus.s__Streptococcus_mitis	0	0	0	0	0	3.56283e-07	0	0	0	0	0	0	0	0	0	0	0	0	0	0	0	0	0	0	0	0	0	1.38768e-06	0	0	0	0	0	0	0	0	0	0	0	0	0	0	0	0	0	0	0	0	0
BRANCHED-CHAIN-AA-SYN-PWY: superpathway of branched chain amino acid biosynthesis|g__Streptococcus.s__Streptococcus_mutans	0	0	0	0	0	0	0	0	0	0	0	0	0	0	0	0	0	0	0	0	0	0	0	0	0	0	0	0	0	0	0	0	0	0	0	0	0	0	0	0	0	0	0	0	0	0	0	0	0
BRANCHED-CHAIN-AA-SYN-PWY: superpathway of branched chain amino acid biosynthesis|g__Streptococcus.s__Streptococcus_parasanguinis	0	0	0	0	0	3.26355e-06	0	0	0	0	0	0	0	0	0	0	0	0	0	0	2.90666e-06	0	0	0	0	0	0	0	0	0	0	0	0	0	0	0	1.69304e-06	0	0	0	0	0	0	0	0	0	0	0	0
BRANCHED-CHAIN-AA-SYN-PWY: superpathway of branched chain amino acid biosynthesis|g__Streptococcus.s__Streptococcus_pasteurianus	0	0	4.25889e-06	0	0	0	0	0	0	0	0	0	0	0	0	0	0	0	0	0	0	0	0	0	0	0	0	0	0	0	0	0	0	0	0	0	0	0	0	0	0	0	0	0	0	0	0	0	0
BRANCHED-CHAIN-AA-SYN-PWY: superpathway of branched chain amino acid biosynthesis|g__Streptococcus.s__Streptococcus_pneumoniae	0	0	0	0	0	2.72759e-06	0	0	0	0	0	0	0	0	0	5.69887e-07	0	0	0	0	0	0	0	0	0	0	4.31699e-07	0	0	0	0	0	0	0	0	0	7.39868e-06	0	0	4.02681e-07	0	0	0	0	0	0	0	0	0
BRANCHED-CHAIN-AA-SYN-PWY: superpathway of branched chain amino acid biosynthesis|g__Streptococcus.s__Streptococcus_pseudopneumoniae	0	0	0	0	0	0	0	0	0	0	0	0	0	0	0	0	0	0	0	0	0	0	0	0	0	0	0	0	0	0	0	0	0	0	0	0	0	0	0	0	0	0	0	0	0	0	0	0	0
BRANCHED-CHAIN-AA-SYN-PWY: superpathway of branched chain amino acid biosynthesis|g__Streptococcus.s__Streptococcus_salivarius	0	0	0	0	0	0	0	0	0	0	0	0	0	0	0	0	6.92819e-07	0	0	5.32652e-07	0	0	0	0	0	0	1.25429e-06	0	0	0	0	0	0	0	0	0	2.00131e-06	0	0	0	2.22694e-06	0	0	8.80741e-07	3.20546e-06	0	0	0	0
BRANCHED-CHAIN-AA-SYN-PWY: superpathway of branched chain amino acid biosynthesis|g__Streptococcus.s__Streptococcus_thermophilus	0	0	0	0	0	0	0	0	0	0	0	0	0	0	0	0	0	0	0	0	0	0	0	0	0	0	0	0	0	0	0	0	0	0	0	0	0	0	0	0	0	0	0	0	0	0	0	0	0
BRANCHED-CHAIN-AA-SYN-PWY: superpathway of branched chain amino acid biosynthesis|g__Streptococcus.s__Streptococcus_vestibularis	0	0	0	0	0	0	0	0	0	0	0	0	0	0	0	0	0	0	0	0	0	0	0	0	0	0	0	0	0	0	0	0	0	0	0	0	1.89862e-05	0	0	0	0	0	0	0	0	0	0	0	0
BRANCHED-CHAIN-AA-SYN-PWY: superpathway of branched chain amino acid biosynthesis|g__Veillonella.s__Veillonella_atypica	0	0	0	0	0	0	0	0	1.10704e-07	1.12184e-06	0	0	0	0	0	0	1.0733e-06	0	0	0	3.65169e-06	0	0	0	0	0	0	0	0	0	2.01024e-05	0	0	0	0	0	1.09845e-06	0	0	0	9.71545e-05	0	0	0	4.8287e-07	0	0	0	0
BRANCHED-CHAIN-AA-SYN-PWY: superpathway of branched chain amino acid biosynthesis|g__Veillonella.s__Veillonella_denticariosi	0	0	0	0	0	0	0	0	0	0	0	0	0	0	0	0	0	0	0	0	0	0	0	0	0	0	0	0	0	0	0	0	0	0	0	0	0	0	0	0	0	0	0	0	0	0	0	0	0
BRANCHED-CHAIN-AA-SYN-PWY: superpathway of branched chain amino acid biosynthesis|g__Veillonella.s__Veillonella_dispar	0	0	0	0	0	9.55052e-07	0	0	0	9.15132e-07	0	0	0	0	0	0	0	0	0	0	2.72848e-06	0	0	0	0	0	0	0	0	0	0	0	0	6.01281e-07	0	0	0	0	0	0	1.55798e-05	0	0	0	6.68466e-06	0	0	0	0
BRANCHED-CHAIN-AA-SYN-PWY: superpathway of branched chain amino acid biosynthesis|g__Veillonella.s__Veillonella_infantium	0	0	0	0	0	7.32224e-07	0	0	0	0	0	0	0	0	0	0	0	0	0	0	4.26476e-06	0	0	0	0	0	0	3.64143e-07	0	0	0	0	0	7.18266e-07	0	0	0	0	0	0	2.00045e-05	0	0	0	2.65692e-06	0	0	0	0
BRANCHED-CHAIN-AA-SYN-PWY: superpathway of branched chain amino acid biosynthesis|g__Veillonella.s__Veillonella_parvula	0	0	0	2.79061e-05	0	1.21966e-06	0	0	0	0	0	0	1.63279e-06	0	0	0	1.30686e-05	0	0	0	4.81678e-06	0	0	0	0	0	8.54623e-06	1.14692e-05	0	0	0	7.39356e-07	0	0	0	0	0	1.64317e-06	0	0	3.48696e-06	0	0	0	4.29834e-07	0	0	0	0
BRANCHED-CHAIN-AA-SYN-PWY: superpathway of branched chain amino acid biosynthesis|g__Veillonella.s__Veillonella_rogosae	0	0	0	0	0	0	0	0	0	0	0	0	0	0	0	0	0	0	0	0	0	0	0	0	0	0	4.87831e-06	0	0	0	0	0	0	0	0	0	0	0	0	0	0	0	0	0	0	0	0	0	0
BRANCHED-CHAIN-AA-SYN-PWY: superpathway of branched chain amino acid biosynthesis|unclassified	0	3.95727e-05	0	6.93094e-06	0	8.1832e-08	0	0	9.37417e-06	2.5709e-06	0	0.000220148	8.53155e-07	0	0	0	8.42131e-06	0	0	0	2.02556e-05	0	0	1.07268e-05	0	0	1.65294e-05	5.6012e-06	0	0	5.0029e-06	2.56273e-05	0	8.66775e-06	0	0	0	0	0	2.38701e-06	9.66086e-06	0	0	0	2.62352e-05	0	0	0	0
CALVIN-PWY: Calvin-Benson-Bassham cycle	0	0.000197599	0.000501755	0.00020958	0	0.000385746	0.000277098	0	0.000385111	0.00036049	0	0	0.000544349	0	0	0.000467267	0.000336299	0	0	0.00043628	0.000280228	0	0	0.000355795	0	0	0.000469351	0.000292427	0	0	0.000440636	0.000560688	0	0.000346594	0	0	0.00043538	0.00041802	0	0.000319866	0.000430523	0	0	0.000265881	0.000336145	0	0	0	0
CALVIN-PWY: Calvin-Benson-Bassham cycle|g__Acinetobacter.s__Acinetobacter_junii	0	0	0	0	0	0	0	0	0	0	0	0	0	0	0	0	0	0	0	0	0	0	0	0	0	0	0	0	0	0	0	0	0	0	0	0	0	0	0	0	0	0	0	0	0	0	0	0	0
CALVIN-PWY: Calvin-Benson-Bassham cycle|g__Anaerostipes.s__Anaerostipes_hadrus	0	0	0	0	0	0	0	0	0	0	0	0	0	0	0	0	0	0	0	0	0	0	0	0	0	0	0	0	0	0	0	0	0	0	0	0	0	0	0	0	0	0	0	0	0	0	0	0	0
CALVIN-PWY: Calvin-Benson-Bassham cycle|g__Anaerotruncus.s__Anaerotruncus_colihominis	0	0	0	0	0	0	0	0	0	0	0	0	0	0	0	0	0	0	0	0	0	0	0	0	0	0	0	0	0	0	0	0	0	0	0	0	0	0	0	0	0	0	0	0	0	0	0	0	0
CALVIN-PWY: Calvin-Benson-Bassham cycle|g__Atlantibacter.s__Atlantibacter_hermannii	0	0	0	0	0	0	0	0	0	0	0	0	0	0	0	0	0	0	0	0	0	0	0	0	0	0	0	0	0	0	0	0	0	0	0	0	0	0	0	0	0	0	0	0	0	0	0	0	0
CALVIN-PWY: Calvin-Benson-Bassham cycle|g__Bacteroides.s__Bacteroides_cellulosilyticus	0	0	0	0	0	0	0	0	0	0	0	0	0	0	0	0	0	0	0	0	0	0	0	0	0	0	0	0	0	0	0	0	0	0	0	0	0	0	0	0	0	0	0	0	0	0	0	0	0
CALVIN-PWY: Calvin-Benson-Bassham cycle|g__Bacteroides.s__Bacteroides_fragilis	0	0	0	0	0	0	0	0	0	0	0	0	0	0	0	0	0	0	0	0	0	0	0	0	0	0	0	0	0	0	0	0	0	0	0	0	0	0	0	0	0	0	0	8.06136e-05	0	0	0	0	0
CALVIN-PWY: Calvin-Benson-Bassham cycle|g__Blautia.s__Blautia_coccoides	0	0	0	0	0	0	0	0	0	0	0	0	0	0	0	0	0	0	0	0	0	0	0	0	0	0	0	0	0	0	0	1.12402e-06	0	0	0	0	0	0	0	0	0	0	0	0	0	0	0	0	0
CALVIN-PWY: Calvin-Benson-Bassham cycle|g__Blautia.s__Blautia_obeum	0	0	0	0	0	0	0	0	0	0	0	0	0	0	0	0	0	0	0	0	0	0	0	0	0	0	0	0	0	0	0	0	0	0	0	0	0	0	0	0	0	0	0	0	0	0	0	0	0
CALVIN-PWY: Calvin-Benson-Bassham cycle|g__Blautia.s__Blautia_sp_CAG_257	0	0	0	0	0	0	0	0	0	0	0	0	0	0	0	0	0	0	0	0	0	0	0	0	0	0	0	0	0	0	0	3.07587e-06	0	0	0	0	0	0	0	0	0	0	0	0	0	0	0	0	0
CALVIN-PWY: Calvin-Benson-Bassham cycle|g__Blautia.s__Blautia_wexlerae	0	0	0	0	0	0	0	0	0	0	0	0	0	0	0	0	0	0	0	0	2.72535e-06	0	0	7.70226e-06	0	0	0	0	0	0	0	0	0	0	0	0	0	0	0	0	0	0	0	0	0	0	0	0	0
CALVIN-PWY: Calvin-Benson-Bassham cycle|g__Blautia.s__Ruminococcus_torques	0	0	0	0	0	0	0	0	0	0	0	0	0	0	0	0	0	0	0	0	0	0	0	0	0	0	0	0	0	0	0	0	0	0	0	0	0	0	0	0	0	0	0	0	0	0	0	0	0
CALVIN-PWY: Calvin-Benson-Bassham cycle|g__Campylobacter.s__Campylobacter_concisus	0	0	0	0	0	0	0	0	0	0	0	0	0	0	0	0	0	0	0	0	0	0	0	0	0	0	0	0	0	0	0	0	0	0	0	0	0	0	0	0	0	0	0	0	0	0	0	0	0
CALVIN-PWY: Calvin-Benson-Bassham cycle|g__Cedecea.s__Cedecea_lapagei	0	0	0	0	0	0	0	0	0	0	0	0	0	0	0	0	0	0	0	0	0	0	0	0	0	0	0	0	0	0	0	0	0	0	0	0	0	0	0	0	0	0	0	0	0	0	0	0	0
CALVIN-PWY: Calvin-Benson-Bassham cycle|g__Citrobacter.s__Citrobacter_braakii	0	0	0	0	0	0	0	0	0	0	0	0	0	0	0	0	0	0	0	0	0	0	0	0	0	0	0	0	0	0	0	0	0	0	0	0	0	0	0	0	0.000100602	0	0	0	0	0	0	0	0
CALVIN-PWY: Calvin-Benson-Bassham cycle|g__Citrobacter.s__Citrobacter_freundii	0	0	0	8.68062e-07	0	0	0	0	0	0	0	0	0	0	0	0	0	0	0	0	0	0	0	0	0	0	0	0	0	0	0	0	0	0	0	0	0	0	0	0	1.71576e-05	0	0	0	1.74382e-07	0	0	0	0
CALVIN-PWY: Calvin-Benson-Bassham cycle|g__Citrobacter.s__Citrobacter_koseri	0	0	0	0	0	0	0	0	0	0	0	0	0	0	0	0	0	0	0	0	0	0	0	0	0	0	0	0	0	0	0	0	0	0	0	0	0	0	0	0	0	0	0	0	0	0	0	0	0
CALVIN-PWY: Calvin-Benson-Bassham cycle|g__Citrobacter.s__Citrobacter_portucalensis	0	0	0	0	0	0	0	0	0	0	0	0	0	0	0	0	0	0	0	0	0	0	0	0	0	0	0	0	0	0	0	0	0	0	0	0	0	0	0	0	0	0	0	0	0	0	0	0	0
CALVIN-PWY: Calvin-Benson-Bassham cycle|g__Citrobacter.s__Citrobacter_youngae	0	0	0	0	0	0	0	0	0	0	0	0	0	0	0	0	0	0	0	0	0	0	0	0	0	0	0	0	0	0	0	0	0	0	0	0	0	0	0	0	0	0	0	0	0	0	0	0	0
CALVIN-PWY: Calvin-Benson-Bassham cycle|g__Clostridioides.s__Clostridioides_difficile	0	0	0	0	0	0	0	0	0	2.38725e-06	0	0	0	0	0	0	0	0	0	0	0	0	0	0	0	0	0	0	0	0	5.44717e-06	0	0	0	0	0	0	0	0	0	0	0	0	0	0	0	0	0	0
CALVIN-PWY: Calvin-Benson-Bassham cycle|g__Clostridium.s__Clostridium_botulinum	0	0	0	0	0	0	0	0	0	0	0	0	0	0	0	0	0	0	0	0	0	0	0	0	0	0	0	0	0	0	0	0	0	0	0	0	0	0	0	0	0	0	0	0	0	0	0	0	0
CALVIN-PWY: Calvin-Benson-Bassham cycle|g__Clostridium.s__Clostridium_butyricum	0	0	0	0	0	0	0	0	0	0	0	0	0	0	0	0	0	0	0	0	0	0	0	0	0	0	0	0	0	0	0	0	0	0	0	0	0	0	0	0	0	0	0	0	0	0	0	0	0
CALVIN-PWY: Calvin-Benson-Bassham cycle|g__Clostridium.s__Clostridium_neonatale	0	0	4.58299e-05	0	0	0	0	0	0	0	0	0	0	0	0	0	0	0	0	0	0	0	0	0	0	0	0	0	0	0	0	2.91702e-06	0	0	0	0	0	0	0	0	0	0	0	2.85552e-05	0	0	0	0	0
CALVIN-PWY: Calvin-Benson-Bassham cycle|g__Clostridium.s__Clostridium_sp_D5	0	0	0	0	0	0	0	0	0	0	0	0	0	0	0	0	0	0	0	0	0	0	0	0	0	0	0	0	0	0	0	0	0	0	0	0	0	0	0	0	0	0	0	0	0	0	0	0	0
CALVIN-PWY: Calvin-Benson-Bassham cycle|g__Clostridium.s__Clostridium_sporogenes	0	0	0	0	0	0	0	0	0	0	0	0	0	0	0	0	0	0	0	0	0	0	0	0	0	0	0	0	0	0	0	0	0	0	0	0	0	0	0	0	0	0	0	0	0	0	0	0	0
CALVIN-PWY: Calvin-Benson-Bassham cycle|g__Collinsella.s__Collinsella_aerofaciens	0	0	0	0	0	0	0	0	0	0	0	0	0	0	0	0	0	0	0	0	0	0	0	0	0	0	0	0	0	0	0	0	0	0	0	0	0	0	0	0	0	0	0	0	0	0	0	0	0
CALVIN-PWY: Calvin-Benson-Bassham cycle|g__Coprobacillus.s__Coprobacillus_cateniformis	0	0	0	0	0	0	0	0	0	0	0	0	0	0	0	0	0	0	0	0	0	0	0	0	0	0	0	0	0	0	0	0	0	0	0	0	0	0	0	0	0	0	0	0	0	0	0	0	0
CALVIN-PWY: Calvin-Benson-Bassham cycle|g__Dorea.s__Dorea_longicatena	0	0	0	0	0	0	0	0	0	0	0	0	0	0	0	0	0	0	0	0	0	0	0	0	0	0	0	0	0	0	0	0	0	0	0	0	0	0	0	0	0	0	0	0	0	0	0	0	0
CALVIN-PWY: Calvin-Benson-Bassham cycle|g__Eisenbergiella.s__Eisenbergiella_tayi	0	0	0	0	0	0	0	0	0	0	0	0	0	0	0	0	0	0	0	0	0	0	0	7.19375e-07	0	0	0	0	0	0	0	0	0	0	0	0	0	0	0	0	0	0	0	0	0	0	0	0	0
CALVIN-PWY: Calvin-Benson-Bassham cycle|g__Enterobacter.s__Enterobacter_cloacae	0	0	0	0	0	0	0	0	0	0	0	0	0	0	0	0	0	0	0	0	0	0	0	0	0	0	1.00977e-07	0	0	0	0	3.12345e-06	0	0	0	0	0	0	0	0	8.32194e-06	0	0	0	3.24218e-06	0	0	0	0
CALVIN-PWY: Calvin-Benson-Bassham cycle|g__Enterobacter.s__Enterobacter_mori	0	0	0	0	0	0	0	0	0	0	0	0	0	0	0	0	0	0	0	0	0	0	0	0	0	0	0	0	0	0	0	0	0	0	0	0	0	0	0	0	0	0	0	0	0	0	0	0	0
CALVIN-PWY: Calvin-Benson-Bassham cycle|g__Enterococcus.s__Enterococcus_avium	0	0	0	0	0	0	0	0	0	1.30798e-06	0	0	0	0	0	0	0	0	0	0	0	0	0	0	0	0	0	0	0	0	0	0	0	0	0	0	0	0	0	0	0	0	0	0	0	0	0	0	0
CALVIN-PWY: Calvin-Benson-Bassham cycle|g__Enterococcus.s__Enterococcus_durans	0	0	0	0	0	0	0	0	0	0	0	0	0	0	0	0	0	0	0	0	0	0	0	0	0	0	0	0	0	0	0	0	0	0	0	0	0	0	0	0	0	0	0	0	0	0	0	0	0
CALVIN-PWY: Calvin-Benson-Bassham cycle|g__Enterococcus.s__Enterococcus_faecium	0	0	0	0	0	0	0	0	0	0	0	0	0	0	0	0	0	0	0	0	0	0	0	0	0	0	0	0	0	0	0	0	0	0	0	0	0	0	0	0	0	0	0	0	0	0	0	0	0
CALVIN-PWY: Calvin-Benson-Bassham cycle|g__Enterococcus.s__Enterococcus_raffinosus	0	0	0	0	0	0	0	0	0	0	0	0	0	0	0	0	0	0	0	0	0	0	0	0	0	0	0	0	0	0	0	0	0	0	0	0	0	0	0	0	0	0	0	0	0	0	0	0	0
CALVIN-PWY: Calvin-Benson-Bassham cycle|g__Escherichia.s__Escherichia_coli	0	1.0451e-05	0	2.22435e-05	0	0	0	0	0.000349671	5.16642e-05	0	0	0	0	0	0.000116183	0.000184734	0	0	0	2.1125e-05	0	0	0	0	0	0.000406507	6.58831e-05	0	0	9.96807e-06	0.000107072	0	0.0003165	0	0	0	0	0	0.000147829	0	0	0	0	8.35035e-05	0	0	0	0
CALVIN-PWY: Calvin-Benson-Bassham cycle|g__Escherichia.s__Escherichia_fergusonii	0	0	0	5.99888e-07	0	0	0	0	3.4921e-06	4.35393e-07	0	0	0	0	0	1.43008e-06	2.14988e-06	0	0	0	0	0	0	0	0	0	2.62549e-06	6.71868e-07	0	0	0	1.22937e-06	0	0	0	0	0	0	0	1.58405e-07	0	0	0	0	2.73044e-07	0	0	0	0
CALVIN-PWY: Calvin-Benson-Bassham cycle|g__Escherichia.s__Escherichia_marmotae	0	0	0	0	0	0	0	0	0	0	0	0	0	0	0	0	0	0	0	0	0	0	0	0	0	0	0	0	0	0	0	0	0	0	0	0	0	0	0	0	0	0	0	0	0	0	0	0	0
CALVIN-PWY: Calvin-Benson-Bassham cycle|g__Eubacterium.s__Eubacterium_callanderi	0	0	0	0	0	0	0	0	0	1.91524e-06	0	0	0	0	0	0	0	0	0	0	0	0	0	0	0	0	0	0	0	0	0	0	0	0	0	0	0	0	0	0	0	0	0	0	0	0	0	0	0
CALVIN-PWY: Calvin-Benson-Bassham cycle|g__Eubacterium.s__Eubacterium_eligens	0	0	0	0	0	0	0	0	0	0	0	0	0	0	0	0	0	0	0	0	0	0	0	0	0	0	0	0	0	0	0	0	0	0	0	0	0	0	0	0	0	0	0	0	0	0	0	0	0
CALVIN-PWY: Calvin-Benson-Bassham cycle|g__Faecalibacterium.s__Faecalibacterium_prausnitzii	0	0	0	0	0	0	0	0	0	0	0	0	0	0	0	0	0	0	0	0	0	0	0	0	0	0	0	0	0	0	0	6.99169e-05	0	0	0	0	0	0	0	0	0	0	0	0	0	0	0	0	0
CALVIN-PWY: Calvin-Benson-Bassham cycle|g__Flavonifractor.s__Flavonifractor_plautii	0	0	0	0	0	0	0	0	0	1.7037e-05	0	0	0	0	0	0	0	0	0	0	0	0	0	9.96608e-06	0	0	0	0	0	0	0	2.80941e-05	0	0	0	0	0	0	0	0	0	0	0	0	0	0	0	0	0
CALVIN-PWY: Calvin-Benson-Bassham cycle|g__Fusicatenibacter.s__Fusicatenibacter_saccharivorans	0	0	0	0	0	0	0	0	0	0	0	0	0	0	0	0	0	0	0	0	0	0	0	0	0	0	0	0	0	0	0	0	0	0	0	0	0	0	0	0	0	0	0	0	0	0	0	0	0
CALVIN-PWY: Calvin-Benson-Bassham cycle|g__Haemophilus.s__Haemophilus_haemolyticus	0	0	0	0	0	0	0	0	0	0	0	0	0	0	0	0	0	0	0	0	0	0	0	0	0	0	0	0	0	0	0	0	0	0	0	0	0	0	0	0	2.19874e-05	0	0	0	0	0	0	0	0
CALVIN-PWY: Calvin-Benson-Bassham cycle|g__Haemophilus.s__Haemophilus_influenzae	0	0	0	0	0	0	0	0	0	0	0	0	0	0	0	0	0	0	0	0	0	0	0	0	0	0	0	0	0	0	0	0	0	0	0	0	0	0	0	0	7.37596e-06	0	0	0	0	0	0	0	0
CALVIN-PWY: Calvin-Benson-Bassham cycle|g__Haemophilus.s__Haemophilus_parahaemolyticus	0	0	0	0	0	2.38273e-06	0	0	0	0	0	0	0	0	0	0	0	0	0	0	0	0	0	0	0	0	0	0	0	0	0	0	0	0	0	0	0	0	0	0	0	0	0	0	0	0	0	0	0
CALVIN-PWY: Calvin-Benson-Bassham cycle|g__Haemophilus.s__Haemophilus_parainfluenzae	0	0	0	0	0	0	0	0	0	0	0	0	1.03494e-05	0	0	0	0	0	0	0	4.5439e-06	0	0	0	0	0	2.70067e-06	0	0	0	0	0	0	0	0	0	0	0	0	0	5.90088e-06	0	0	0	0	0	0	0	0
CALVIN-PWY: Calvin-Benson-Bassham cycle|g__Haemophilus.s__Haemophilus_paraphrohaemolyticus	0	0	0	0	0	0	0	0	0	0	0	0	0	0	0	0	0	0	0	0	0	0	0	0	0	0	0	0	0	0	0	0	0	0	0	0	0	0	0	0	0	0	0	0	0	0	0	0	0
CALVIN-PWY: Calvin-Benson-Bassham cycle|g__Hungatella.s__Hungatella_effluvii	0	0	0	0	0	0	0	0	0	0	0	0	0	0	0	0	0	0	0	0	0	0	0	0	0	0	0	0	0	0	0	0	0	0	0	0	0	0	0	0	0	0	0	0	0	0	0	0	0
CALVIN-PWY: Calvin-Benson-Bassham cycle|g__Hungatella.s__Hungatella_hathewayi	0	0	0	0	0	0	0	0	0	1.32733e-05	0	0	0	0	0	0	0	0	0	0	0	0	0	0	0	0	0	0	0	0	0	5.15092e-05	0	0	0	0	0	0	0	0	0	0	0	0	0	0	0	0	0
CALVIN-PWY: Calvin-Benson-Bassham cycle|g__Intestinibacter.s__Intestinibacter_bartlettii	0	0	0	0	0	0	0	0	0	0	0	0	0	0	0	0	0	0	0	0	0	0	0	0	0	0	0	0	0	0	0	0	0	0	0	0	0	0	0	0	0	0	0	0	0	0	0	0	0
CALVIN-PWY: Calvin-Benson-Bassham cycle|g__Intestinimonas.s__Intestinimonas_butyriciproducens	0	0	0	0	0	0	0	0	0	0	0	0	0	0	0	0	0	0	0	0	0	0	0	0	0	0	0	0	0	0	0	0	0	0	0	0	0	0	0	0	0	0	0	0	0	0	0	0	0
CALVIN-PWY: Calvin-Benson-Bassham cycle|g__Klebsiella.s__Klebsiella_aerogenes	0	0	0.000204092	0	0	0	0	0	0	0	0	0	0	0	0	0	0	0	0	0	0	0	0	0	0	0	0	0	0	0	0	0	0	0	0	0	0	0	0	0	0	0	0	0	0	0	0	0	0
CALVIN-PWY: Calvin-Benson-Bassham cycle|g__Klebsiella.s__Klebsiella_grimontii	0	0	0	0	0	0	0	0	0	0	0	0	0	0	0	0	0	0	0	0	0	0	0	0	0	0	0	0	0	0	0	0	0	0	0	0	0	0	0	0	0	0	0	0	0	0	0	0	0
CALVIN-PWY: Calvin-Benson-Bassham cycle|g__Klebsiella.s__Klebsiella_michiganensis	0	0	0	0	0	0	0	0	0	0	0	0	0	0	0	0	0	0	0	0.000142006	0	0	0	0	0	0	0	0	0	0	0	1.79789e-06	0	0	0	0	0	0	0	0	6.58023e-06	0	0	0	0	0	0	0	0
CALVIN-PWY: Calvin-Benson-Bassham cycle|g__Klebsiella.s__Klebsiella_oxytoca	0	0	0	1.48417e-06	0	0	0	0	2.16904e-07	3.59784e-06	0	0	5.30099e-07	0	0	1.73115e-05	0	0	0	5.7462e-05	2.34054e-06	0	0	0	0	0	6.33658e-06	1.09139e-06	0	0	0	8.85239e-06	0	0	0	0	0.000241487	0.000130629	0	3.1138e-06	4.63433e-06	0	0	9.40169e-06	5.30915e-06	0	0	0	0
CALVIN-PWY: Calvin-Benson-Bassham cycle|g__Klebsiella.s__Klebsiella_pneumoniae	0	0	0	0	0	1.81956e-05	0	0	0	0	0	0	0.000413927	0	0	0	4.14145e-07	0	0	0	1.32598e-06	0	0	0	0	0	0	0	0	0	0	0	0	0	0	0	0	0	0	0	0	0	0	0	2.22619e-05	0	0	0	0
CALVIN-PWY: Calvin-Benson-Bassham cycle|g__Klebsiella.s__Klebsiella_quasipneumoniae	0	0	0	0	0	5.51311e-06	0	0	0	0	0	0	0	0	0	0	0	0	0	0	0	0	0	0	0	0	0	0	0	0	0	0	0	0	0	0	0	0	0	0	0	0	0	0	0	0	0	0	0
CALVIN-PWY: Calvin-Benson-Bassham cycle|g__Klebsiella.s__Klebsiella_variicola	0	0	2.28151e-06	0	0	0.000264884	0	0	0	0	0	0	0	0	0	0	0	0	0	0	2.69321e-06	0	0	0	0	0	0	0	0	0	0	0	0	0	0	0	0	0	0	0	0	0	0	0	0	0	0	0	0
CALVIN-PWY: Calvin-Benson-Bassham cycle|g__Kluyvera.s__Kluyvera_cryocrescens	0	0	0	0	0	0	0	0	0	0	0	0	0	0	0	0	0	0	0	0	0	0	0	0	0	0	0	0	0	0	0	0	0	0	0	0	0	0	0	0	0	0	0	0	0	0	0	0	0
CALVIN-PWY: Calvin-Benson-Bassham cycle|g__Kosakonia.s__Kosakonia_cowanii	0	0	0	0	0	0	0	0	0	0	0	0	0	0	0	0	0	0	0	0	0	0	0	0	0	0	0	0	0	0	0	0	0	0	0	0	0	0	0	0	0	0	0	0	0	0	0	0	0
CALVIN-PWY: Calvin-Benson-Bassham cycle|g__Lachnoclostridium.s__Clostridium_aldenense	0	0	0	0	0	0	0	0	0	0	0	0	0	0	0	0	0	0	0	0	0	0	0	0	0	0	0	0	0	0	0.000230638	5.94044e-06	0	0	0	0	0	0	0	0	0	0	0	0	0	0	0	0	0
CALVIN-PWY: Calvin-Benson-Bassham cycle|g__Lachnoclostridium.s__Clostridium_asparagiforme	0	0	0	0	0	0	0	0	0	0	0	0	0	0	0	0	0	0	0	0	0	0	0	0	0	0	0	0	0	0	0	0	0	0	0	0	0	0	0	0	0	0	0	0	0	0	0	0	0
CALVIN-PWY: Calvin-Benson-Bassham cycle|g__Lachnoclostridium.s__Clostridium_citroniae	0	0	0	0	0	0	0	0	0	0	0	0	0	0	0	0	0	0	0	0	0	0	0	1.84671e-06	0	0	0	0	0	0	0	1.18009e-05	0	0	0	0	0	0	0	0	0	0	0	0	0	0	0	0	0
CALVIN-PWY: Calvin-Benson-Bassham cycle|g__Lachnoclostridium.s__Clostridium_clostridioforme	0	0	0	0	0	0	0	0	0	0	0	0	0	0	0	0	0	0	0	0	0	0	0	2.90295e-05	0	0	0	0	0	0	0	7.17938e-06	0	0	0	0	0	0	0	0	0	0	0	0	0	0	0	0	0
CALVIN-PWY: Calvin-Benson-Bassham cycle|g__Lachnoclostridium.s__Clostridium_lavalense	0	0	0	0	0	0	0	0	0	0	0	0	0	0	0	0	0	0	0	0	0	0	0	0	0	0	0	0	0	0	0	0	0	0	0	0	0	0	0	0	0	0	0	0	0	0	0	0	0
CALVIN-PWY: Calvin-Benson-Bassham cycle|g__Lachnoclostridium.s__Clostridium_symbiosum	0	0	0	0	0	0	0	0	0	0	0	0	0	0	0	0	0	0	0	0	0	0	0	0	0	0	0	0	0	0	0	1.21838e-05	0	0	0	0	0	0	0	0	0	0	0	0	0	0	0	0	0
CALVIN-PWY: Calvin-Benson-Bassham cycle|g__Lachnospiraceae_unclassified.s__Eubacterium_rectale	0	0	0	0	0	0	0	0	0	0	0	0	0	0	0	0	0	0	0	0	0	0	0	0	0	0	0	0	0	0	0	0	0	0	0	0	0	0	0	0	0	0	0	0	0	0	0	0	0
CALVIN-PWY: Calvin-Benson-Bassham cycle|g__Lactobacillus.s__Lactobacillus_rhamnosus	0	0	0	0	0	0	0	0	0	0	0	0	0	0	0	0	0	0	0	3.88643e-05	3.01908e-06	0	0	0	0	0	0	0	0	0	0	0	0	0	0	0	0	0	0	0	0	0	0	0	0	0	0	0	0
CALVIN-PWY: Calvin-Benson-Bassham cycle|g__Leclercia.s__Leclercia_adecarboxylata	0	0	0	0	0	0	0	0	0	0	0	0	0	0	0	0	0	0	0	0	0	0	0	0	0	0	0	0	0	0	0	1.42261e-06	0	0	0	0	0	0	0	0	0	0	0	0	0	0	0	0	0
CALVIN-PWY: Calvin-Benson-Bassham cycle|g__Mitsuokella.s__Mitsuokella_jalaludinii	0	0	0	0	0	0	0	0	0	0	0	0	0	0	0	0	0	0	0	0	0	0	0	0	0	0	0	0	0	0	0	0	0	0	0	0	0	0	0	0	0	0	0	0	0	0	0	0	0
CALVIN-PWY: Calvin-Benson-Bassham cycle|g__Morganella.s__Morganella_morganii	0	0	0	0	0	0	0	0	0	0	0	0	0	0	0	0	0	0	0	0	0	0	0	0	0	0	0	0	0	0	0	0	0	0	0	0	0	0	0	0	0	0	0	0	0	0	0	0	0
CALVIN-PWY: Calvin-Benson-Bassham cycle|g__Neisseria.s__Neisseria_flavescens	0	0	0	0	0	0	0	0	0	0	0	0	0	0	0	0	0	0	0	0	0	0	0	0	0	0	0	0	0	0	0	0	0	0	0	0	0	0	0	0	0	0	0	0	0	0	0	0	0
CALVIN-PWY: Calvin-Benson-Bassham cycle|g__Neisseria.s__Neisseria_subflava	0	0	0	0	0	0	0	0	0	0	0	0	0	0	0	0	0	0	0	0	0	0	0	0	0	0	0	0	0	0	0	0	0	0	0	0	0	0	0	0	0	0	0	0	0	0	0	0	0
CALVIN-PWY: Calvin-Benson-Bassham cycle|g__Pantoea.s__Pantoea_dispersa	0	0	0	0	0	0	0	0	0	0	0	0	0	0	0	0	0	0	0	0	0	0	0	0	0	0	0	0	0	0	0	0	0	0	0	0	0	0	0	0	0	0	0	0	0	0	0	0	0
CALVIN-PWY: Calvin-Benson-Bassham cycle|g__Pantoea.s__Pantoea_sesami	0	0	0	0	0	0	0	0	0	0	0	0	0	0	0	0	0	0	0	0	0	0	0	0	0	0	7.94316e-07	9.56149e-06	0	0	0	0	0	0	0	0	0	0	0	0	0	0	0	0	0	0	0	0	0
CALVIN-PWY: Calvin-Benson-Bassham cycle|g__Parabacteroides.s__Parabacteroides_distasonis	0	0	0	0	0	0	0	0	0	0	0	0	0	0	0	0	0	0	0	0	0	0	0	0	0	0	0	0	0	0	0	0	0	0	0	0	0	0	0	0	0	0	0	0	0	0	0	0	0
CALVIN-PWY: Calvin-Benson-Bassham cycle|g__Pluralibacter.s__Pluralibacter_gergoviae	0	0	0	0	0	0	0	0	0	0	0	0	0	0	0	0	0	0	0	0	0	0	0	0	0	0	0	0	0	0	0	0	0	0	0	0	0	0	0	0	0	0	0	0	0	0	0	0	0
CALVIN-PWY: Calvin-Benson-Bassham cycle|g__Prevotella.s__Prevotella_copri	0	0	0	0	0	0	0	0	0	0	0	0	0	0	0	0	0	0	0	0	0	0	0	0	0	0	0	0	0	0	0	0	0	0	0	0	0	0	0	0	0	0	0	0	0	0	0	0	0
CALVIN-PWY: Calvin-Benson-Bassham cycle|g__Proteus.s__Proteus_mirabilis	0	0	0	0	0	0	0	0	0	0	0	0	0	0	0	0	0	0	0	0	0	0	0	0	0	0	9.30263e-06	0	0	0	0	0	0	0	0	0	0	0	0	0	0	0	0	0	0	0	0	0	0
CALVIN-PWY: Calvin-Benson-Bassham cycle|g__Pseudomonas.s__Pseudomonas_aeruginosa	0	0	0	0	0	0	0	0	0	0	0	0	0	0	0	0	0	0	0	0	0	0	0	0	0	0	0	0	0	0	0	0	0	0	0	0	0	0	0	0	0	0	0	0	0	0	0	0	0
CALVIN-PWY: Calvin-Benson-Bassham cycle|g__Pseudomonas.s__Pseudomonas_aeruginosa_group	0	0	0	0	0	0	0	0	0	0	0	0	0	0	0	0	0	0	0	0	0	0	0	0	0	0	0	0	0	0	0	0	0	0	0	0	0	0	0	0	0	0	0	0	0	0	0	0	0
CALVIN-PWY: Calvin-Benson-Bassham cycle|g__Raoultella.s__Raoultella_ornithinolytica	0	0	0	0	0	0	0	0	0	0	0	0	0	0	0	0	0	0	0	0	0	0	0	0	0	0	0	0	0	0	0	0	0	0	0	0	0	0	0	0	0	0	0	0	0	0	0	0	0
CALVIN-PWY: Calvin-Benson-Bassham cycle|g__Raoultella.s__Raoultella_planticola	0	0	0	0	0	0	0	0	0	0	0	0	0	0	0	0	0	0	0	0	0	0	0	0	0	0	0	0	0	0	0	0	0	0	0	0	0	0	0	0	0	0	0	0	0	0	0	0	0
CALVIN-PWY: Calvin-Benson-Bassham cycle|g__Roseburia.s__Roseburia_intestinalis	0	0	0	0	0	0	0	0	0	0	0	0	0	0	0	0	0	0	0	0	0	0	0	0	0	0	0	0	0	0	0	0	0	0	0	0	0	0	0	0	0	0	0	0	0	0	0	0	0
CALVIN-PWY: Calvin-Benson-Bassham cycle|g__Roseburia.s__Roseburia_inulinivorans	0	0	0	0	0	0	0	0	0	0	0	0	0	0	0	0	0	0	0	0	0	0	0	0	0	0	0	0	0	0	0	0	0	0	0	0	0	0	0	0	0	0	0	0	0	0	0	0	0
CALVIN-PWY: Calvin-Benson-Bassham cycle|g__Salmonella.s__Salmonella_enterica	0	0	0	0	0	0	0	0	0	0	0	0	0	0	0	0	0	0	0	0	0	0	0	0	0	0	0	0	0	0	0	0	0	0	0	0	0	0	0	0	0	0	0	0	0	0	0	0	0
CALVIN-PWY: Calvin-Benson-Bassham cycle|g__Serratia.s__Serratia_liquefaciens	0	0	0	2.21265e-06	0	0	0	0	0	0	0	0	0	0	0	0	0	0	0	0	0	0	0	0	0	0	0	0	0	0	0	0	0	0	0	0	0	0	0	0	0	0	0	0	0	0	0	0	0
CALVIN-PWY: Calvin-Benson-Bassham cycle|g__Serratia.s__Serratia_marcescens	0	0	0	0	0	0	0	0	0	0	0	0	0	0	0	0	0	0	0	0	0	0	0	0	0	0	0	0	0	0	0	0	0	0	0	0	0	0	0	0	0	0	0	0	0	0	0	0	0
CALVIN-PWY: Calvin-Benson-Bassham cycle|g__Serratia.s__Serratia_nematodiphila	0	0	0	0	0	0	0	0	0	0	0	0	0	0	0	0	0	0	0	0	0	0	0	0	0	0	0	0	0	0	0	0	0	0	0	0	0	0	0	0	0	0	0	0	0	0	0	0	0
CALVIN-PWY: Calvin-Benson-Bassham cycle|g__Serratia.s__Serratia_ureilytica	0	0	0	0	0	0	0	0	0	0	0	0	0	0	0	0	0	0	0	0	0	0	0	0	0	0	0	0	0	0	0	0	0	0	0	0	0	0	0	0	0	0	0	0	0	0	0	0	0
CALVIN-PWY: Calvin-Benson-Bassham cycle|g__Staphylococcus.s__Staphylococcus_aureus	0	0	0	0	0	0	0	0	0	0	0	0	0	0	0	0	0	0	0	0	0	0	0	0	0	0	0	0	0	0	0	0	0	0	0	0	0	0	0	0	0	0	0	1.82171e-06	0	0	0	0	0
CALVIN-PWY: Calvin-Benson-Bassham cycle|g__Staphylococcus.s__Staphylococcus_epidermidis	0	0	0	0	0	1.21975e-06	0	0	0	0	0	0	7.29004e-07	0	0	0	1.13516e-06	0	0	0	0	0	0	0	0	0	0	0	0	0	0	0	0	0	0	0	0	0	0	0	0	0	0	0	0	0	0	0	0
CALVIN-PWY: Calvin-Benson-Bassham cycle|g__Staphylococcus.s__Staphylococcus_hominis	0	0	0	0	0	0	0	0	0	0	0	0	0	0	0	0	0	0	0	0	0	0	0	0	0	0	0	0	0	0	0	0	0	0	0	0	2.41695e-07	0	0	0	0	0	0	0	0	0	0	0	0
CALVIN-PWY: Calvin-Benson-Bassham cycle|g__Staphylococcus.s__Staphylococcus_lugdunensis	0	0	0	0	0	0	0	0	0	0	0	0	0	0	0	0	0	0	0	0	0	0	0	0	0	0	0	0	0	0	0	0	0	0	0	0	0	0	0	0	0	0	0	0	0	0	0	0	0
CALVIN-PWY: Calvin-Benson-Bassham cycle|g__Stenotrophomonas.s__Stenotrophomonas_maltophilia	0	0	0	0	0	0	0.000183068	0	0	0	0	0	0	0	0	0	0	0	0	0	0	0	0	0	0	0	0	0	0	0	0	0	0	0	0	0	0	0	0	0	0	0	0	0	0	0	0	0	0
CALVIN-PWY: Calvin-Benson-Bassham cycle|g__Streptococcus.s__Streptococcus_agalactiae	0	0	0	0	0	0	0	0	0	0	0	0	0	0	0	0	0	0	0	0	0	0	0	0	0	0	0	0	0	0	0	0	0	0	0	0	0	0	0	0	0	0	0	0	0	0	0	0	0
CALVIN-PWY: Calvin-Benson-Bassham cycle|g__Streptococcus.s__Streptococcus_anginosus_group	0	0	0	0	0	0	0	0	0	0	0	0	0	0	0	0	0	0	0	0	0	0	0	0	0	0	0	0	0	0	0	0	0	0	0	0	0	0	0	0	0	0	0	0	0	0	0	0	0
CALVIN-PWY: Calvin-Benson-Bassham cycle|g__Streptococcus.s__Streptococcus_milleri	0	0	0	0	0	0	0	0	0	0	0	0	0	0	0	0	0	0	0	0	0	0	0	0	0	0	0	0	0	0	0	0	0	0	0	0	0	0	0	0	0	0	0	0	0	0	0	0	0
CALVIN-PWY: Calvin-Benson-Bassham cycle|g__Streptococcus.s__Streptococcus_pneumoniae	0	0	0	0	0	1.56506e-06	0	0	0	0	0	0	0	0	0	0	0	0	0	0	0	0	0	0	0	0	1.83734e-06	0	0	0	0	0	0	0	0	0	1.24099e-06	0	0	0	0	0	0	0	0	0	0	0	0
CALVIN-PWY: Calvin-Benson-Bassham cycle|g__Streptococcus.s__Streptococcus_viridans	0	0	0	0	0	0	0	0	0	0	0	0	0	0	0	0	0	0	0	0	0	0	0	0	0	0	0	0	0	0	0	0	0	0	0	0	0	0	0	0	0	0	0	0	0	0	0	0	0
CALVIN-PWY: Calvin-Benson-Bassham cycle|unclassified	0	2.02199e-05	7.86374e-07	3.2513e-06	0	7.97098e-06	0	0	3.10236e-06	1.29067e-05	0	0	0	0	0	8.40422e-07	0	0	0	0	5.80214e-06	0	0	2.49308e-05	0	0	1.98422e-07	0	0	0	9.00924e-06	3.20547e-05	0	1.43342e-06	0	0	0	0	0	0	0	0	0	0	2.78287e-06	0	0	0	0
CARNMET-PWY: L-carnitine degradation I	0	1.44967e-06	0	2.42968e-06	0	0	0	0	4.88484e-05	1.27194e-05	0	0	0	0	0	2.14572e-05	3.76827e-05	0	0	0	4.94623e-06	0	0	0	0	0	5.15085e-05	9.47569e-06	0	0	2.56336e-06	2.34206e-05	0	3.87631e-05	0	0	0	0	0	8.28984e-06	7.71209e-05	0	0	0	1.11244e-05	0	0	0	0
CARNMET-PWY: L-carnitine degradation I|g__Citrobacter.s__Citrobacter_braakii	0	0	0	0	0	0	0	0	0	0	0	0	0	0	0	0	0	0	0	0	0	0	0	0	0	0	0	0	0	0	0	0	0	0	0	0	0	0	0	0	2.78385e-05	0	0	0	0	0	0	0	0
CARNMET-PWY: L-carnitine degradation I|g__Citrobacter.s__Citrobacter_freundii	0	0	0	0	0	0	0	0	0	0	0	0	0	0	0	0	0	0	0	0	0	0	0	0	0	0	0	0	0	0	0	0	0	0	0	0	0	0	0	0	1.11326e-05	0	0	0	0	0	0	0	0
CARNMET-PWY: L-carnitine degradation I|g__Citrobacter.s__Citrobacter_koseri	0	0	0	0	0	0	0	0	0	0	0	0	0	0	0	0	0	0	0	0	0	0	0	0	0	0	0	0	0	0	0	0	0	0	0	0	0	0	0	0	0	0	0	0	0	0	0	0	0
CARNMET-PWY: L-carnitine degradation I|g__Citrobacter.s__Citrobacter_portucalensis	0	0	0	0	0	0	0	0	0	0	0	0	0	0	0	0	0	0	0	0	0	0	0	0	0	0	0	0	0	0	0	0	0	0	0	0	0	0	0	0	0	0	0	0	0	0	0	0	0
CARNMET-PWY: L-carnitine degradation I|g__Citrobacter.s__Citrobacter_youngae	0	0	0	0	0	0	0	0	0	0	0	0	0	0	0	0	0	0	0	0	0	0	0	0	0	0	0	0	0	0	0	0	0	0	0	0	0	0	0	0	0	0	0	0	0	0	0	0	0
CARNMET-PWY: L-carnitine degradation I|g__Enterobacter.s__Enterobacter_cloacae	0	0	0	0	0	0	0	0	0	0	0	0	0	0	0	0	0	0	0	0	0	0	0	0	0	0	0	0	0	0	0	0	0	0	0	0	0	0	0	0	1.02886e-05	0	0	0	0	0	0	0	0
CARNMET-PWY: L-carnitine degradation I|g__Escherichia.s__Escherichia_coli	0	0	0	8.15647e-07	0	0	0	0	2.9913e-05	1.02525e-05	0	0	0	0	0	1.17353e-05	1.81617e-05	0	0	0	3.51459e-06	0	0	0	0	0	2.56269e-05	6.023e-06	0	0	1.84026e-06	1.63669e-05	0	2.84489e-05	0	0	0	0	0	1.97995e-06	0	0	0	0	6.79926e-07	0	0	0	0
CARNMET-PWY: L-carnitine degradation I|g__Escherichia.s__Escherichia_fergusonii	0	0	0	0	0	0	0	0	0	8.18859e-08	0	0	0	0	0	1.41714e-06	1.71189e-06	0	0	0	0	0	0	0	0	0	0	0	0	0	0	0	0	0	0	0	0	0	0	0	0	0	0	0	0	0	0	0	0
CARNMET-PWY: L-carnitine degradation I|g__Escherichia.s__Escherichia_marmotae	0	0	0	0	0	0	0	0	0	0	0	0	0	0	0	0	0	0	0	0	0	0	0	0	0	0	0	0	0	0	0	0	0	0	0	0	0	0	0	0	0	0	0	0	0	0	0	0	0
CARNMET-PWY: L-carnitine degradation I|g__Klebsiella.s__Klebsiella_oxytoca	0	0	0	0	0	0	0	0	1.882e-06	6.79546e-07	0	0	0	0	0	3.44321e-06	4.64187e-06	0	0	0	3.36319e-07	0	0	0	0	0	1.34883e-05	2.27275e-06	0	0	1.56793e-07	3.63446e-07	0	1.61045e-06	0	0	0	0	0	3.32352e-06	0	0	0	0	7.95551e-06	0	0	0	0
CARNMET-PWY: L-carnitine degradation I|g__Klebsiella.s__Klebsiella_pneumoniae	0	0	0	0	0	0	0	0	0	0	0	0	0	0	0	0	7.07685e-07	0	0	0	1.73258e-07	0	0	0	0	0	0	0	0	0	0	0	0	0	0	0	0	0	0	0	0	0	0	0	1.58842e-07	0	0	0	0
CARNMET-PWY: L-carnitine degradation I|g__Proteus.s__Proteus_mirabilis	0	0	0	0	0	0	0	0	0	0	0	0	0	0	0	0	0	0	0	0	0	0	0	0	0	0	8.4348e-06	0	0	0	0	0	0	0	0	0	0	0	0	0	0	0	0	0	0	0	0	0	0
CARNMET-PWY: L-carnitine degradation I|g__Salmonella.s__Salmonella_bongori	0	0	0	0	0	0	0	0	0	0	0	0	0	0	0	0	0	0	0	0	0	0	0	0	0	0	0	0	0	0	0	0	0	0	0	0	0	0	0	0	0	0	0	0	0	0	0	0	0
CARNMET-PWY: L-carnitine degradation I|g__Salmonella.s__Salmonella_enterica	0	0	0	0	0	0	0	0	0	0	0	0	0	0	0	0	0	0	0	0	0	0	0	0	0	0	0	0	0	0	0	0	0	0	0	0	0	0	0	0	0	0	0	0	0	0	0	0	0
CARNMET-PWY: L-carnitine degradation I|unclassified	0	0	0	0	0	0	0	0	0	0	0	0	0	0	0	0	0	0	0	0	0	0	0	0	0	0	0	0	0	0	0	0	0	0	0	0	0	0	0	0	0	0	0	0	0	0	0	0	0
CATECHOL-ORTHO-CLEAVAGE-PWY: catechol degradation to &beta;-ketoadipate	0	0	9.36583e-05	0	0	0.000157317	0	0	0	0	0	0	0.000104045	0	0	0	0	0	0	0	1.46208e-06	0	0	0	0	0	0	0	0	0	0	2.32108e-06	0	0	0	0	8.11307e-05	3.27491e-05	0	0	0	0	0	4.45251e-06	5.32888e-06	0	0	0	0
CATECHOL-ORTHO-CLEAVAGE-PWY: catechol degradation to &beta;-ketoadipate|g__Acinetobacter.s__Acinetobacter_junii	0	0	0	0	0	0	0	0	0	0	0	0	0	0	0	0	0	0	0	0	0	0	0	0	0	0	0	0	0	0	0	0	0	0	0	0	0	0	0	0	0	0	0	0	0	0	0	0	0
CATECHOL-ORTHO-CLEAVAGE-PWY: catechol degradation to &beta;-ketoadipate|g__Enterobacter.s__Enterobacter_cloacae	0	0	0	0	0	0	0	0	0	0	0	0	0	0	0	0	0	0	0	0	0	0	0	0	0	0	0	0	0	0	0	0	0	0	0	0	0	0	0	0	0	0	0	0	0	0	0	0	0
CATECHOL-ORTHO-CLEAVAGE-PWY: catechol degradation to &beta;-ketoadipate|g__Escherichia.s__Escherichia_coli	0	0	0	0	0	0	0	0	0	0	0	0	0	0	0	0	0	0	0	0	0	0	0	0	0	0	0	0	0	0	0	0	0	0	0	0	0	0	0	0	0	0	0	0	6.60258e-07	0	0	0	0
CATECHOL-ORTHO-CLEAVAGE-PWY: catechol degradation to &beta;-ketoadipate|g__Klebsiella.s__Klebsiella_aerogenes	0	0	9.30263e-05	0	0	0	0	0	0	0	0	0	8.65952e-06	0	0	0	0	0	0	0	0	0	0	0	0	0	0	0	0	0	0	0	0	0	0	0	0	0	0	0	0	0	0	0	0	0	0	0	0
CATECHOL-ORTHO-CLEAVAGE-PWY: catechol degradation to &beta;-ketoadipate|g__Klebsiella.s__Klebsiella_grimontii	0	0	0	0	0	0	0	0	0	0	0	0	0	0	0	0	0	0	0	0	0	0	0	0	0	0	0	0	0	0	0	0	0	0	0	0	0	0	0	0	0	0	0	0	0	0	0	0	0
CATECHOL-ORTHO-CLEAVAGE-PWY: catechol degradation to &beta;-ketoadipate|g__Klebsiella.s__Klebsiella_michiganensis	0	0	0	0	0	0	0	0	0	0	0	0	0	0	0	0	0	0	0	0	0	0	0	0	0	0	0	0	0	0	0	0	0	0	0	0	0	0	0	0	0	0	0	0	0	0	0	0	0
CATECHOL-ORTHO-CLEAVAGE-PWY: catechol degradation to &beta;-ketoadipate|g__Klebsiella.s__Klebsiella_oxytoca	0	0	0	0	0	0	0	0	0	0	0	0	3.1611e-05	0	0	0	0	0	0	0	0	0	0	0	0	0	0	0	0	0	0	0	0	0	0	0	8.09516e-05	3.26807e-05	0	0	0	0	0	4.45251e-06	4.46737e-07	0	0	0	0
CATECHOL-ORTHO-CLEAVAGE-PWY: catechol degradation to &beta;-ketoadipate|g__Klebsiella.s__Klebsiella_pneumoniae	0	0	2.27257e-07	0	0	9.30279e-05	0	0	0	0	0	0	6.29314e-05	0	0	0	0	0	0	0	0	0	0	0	0	0	0	0	0	0	0	0	0	0	0	0	0	0	0	0	0	0	0	0	4.1043e-06	0	0	0	0
CATECHOL-ORTHO-CLEAVAGE-PWY: catechol degradation to &beta;-ketoadipate|g__Klebsiella.s__Klebsiella_quasipneumoniae	0	0	0	0	0	0	0	0	0	0	0	0	0	0	0	0	0	0	0	0	0	0	0	0	0	0	0	0	0	0	0	0	0	0	0	0	0	0	0	0	0	0	0	0	0	0	0	0	0
CATECHOL-ORTHO-CLEAVAGE-PWY: catechol degradation to &beta;-ketoadipate|g__Klebsiella.s__Klebsiella_variicola	0	0	5.47575e-07	0	0	8.71585e-05	0	0	0	0	0	0	0	0	0	0	0	0	0	0	0	0	0	0	0	0	0	0	0	0	0	0	0	0	0	0	0	0	0	0	0	0	0	0	0	0	0	0	0
CATECHOL-ORTHO-CLEAVAGE-PWY: catechol degradation to &beta;-ketoadipate|g__Kluyvera.s__Kluyvera_cryocrescens	0	0	0	0	0	0	0	0	0	0	0	0	0	0	0	0	0	0	0	0	0	0	0	0	0	0	0	0	0	0	0	0	0	0	0	0	0	0	0	0	0	0	0	0	0	0	0	0	0
CATECHOL-ORTHO-CLEAVAGE-PWY: catechol degradation to &beta;-ketoadipate|g__Pluralibacter.s__Pluralibacter_gergoviae	0	0	0	0	0	0	0	0	0	0	0	0	0	0	0	0	0	0	0	0	0	0	0	0	0	0	0	0	0	0	0	0	0	0	0	0	0	0	0	0	0	0	0	0	0	0	0	0	0
CATECHOL-ORTHO-CLEAVAGE-PWY: catechol degradation to &beta;-ketoadipate|g__Pseudomonas.s__Pseudomonas_aeruginosa	0	0	0	0	0	0	0	0	0	0	0	0	0	0	0	0	0	0	0	0	0	0	0	0	0	0	0	0	0	0	0	0	0	0	0	0	0	0	0	0	0	0	0	0	0	0	0	0	0
CATECHOL-ORTHO-CLEAVAGE-PWY: catechol degradation to &beta;-ketoadipate|g__Pseudomonas.s__Pseudomonas_aeruginosa_group	0	0	0	0	0	0	0	0	0	0	0	0	0	0	0	0	0	0	0	0	0	0	0	0	0	0	0	0	0	0	0	0	0	0	0	0	0	0	0	0	0	0	0	0	0	0	0	0	0
CATECHOL-ORTHO-CLEAVAGE-PWY: catechol degradation to &beta;-ketoadipate|g__Raoultella.s__Raoultella_ornithinolytica	0	0	0	0	0	0	0	0	0	0	0	0	0	0	0	0	0	0	0	0	0	0	0	0	0	0	0	0	0	0	0	0	0	0	0	0	0	0	0	0	0	0	0	0	0	0	0	0	0
CATECHOL-ORTHO-CLEAVAGE-PWY: catechol degradation to &beta;-ketoadipate|unclassified	0	0	0	0	0	0	0	0	0	0	0	0	1.95705e-06	0	0	0	0	0	0	0	0	0	0	0	0	0	0	0	0	0	0	3.95377e-07	0	0	0	0	0	0	0	0	0	0	0	0	0	0	0	0	0
CENTFERM-PWY: pyruvate fermentation to butanoate	0	0	0	0	0	0	0	0	0	4.05823e-05	0	0	0	0	0	0	0	0	0	0	1.11524e-05	0	0	4.4369e-06	0	0	1.53975e-05	0	0	0	5.25283e-05	7.82451e-05	0	0	0	0	2.87129e-06	8.17773e-06	0	0	0	0	0	0	0	0	0	0	0
CENTFERM-PWY: pyruvate fermentation to butanoate|unclassified	0	0	0	0	0	0	0	0	0	0	0	0	0	0	0	0	0	0	0	0	0	0	0	0	0	0	0	0	0	0	0	0	0	0	0	0	0	0	0	0	0	0	0	0	0	0	0	0	0
CHLOROPHYLL-SYN: 3,8-divinyl-chlorophyllide a biosynthesis I (aerobic, light-dependent)	0	0	0	0	0	0	0	0	0	0	0	0	0	0	0	0	0	0	0	0	0	0	0	1.25272e-06	0	0	0	0	0	0	0	0	0	0	0	0	0	0	0	0	0	0	0	0	0	0	0	0	0
CITRULBIO-PWY: L-citrulline biosynthesis	0	5.395e-05	0.000256943	6.81247e-05	0	0.000181405	0.000212551	0	0.000406543	0.000104692	0	0	4.15376e-05	0	0	0.000199357	0.000231126	0	0	8.1863e-05	5.6459e-05	0	0	0.000239851	0	0	0.000218466	7.3795e-05	0	0	2.67518e-05	0.000172884	0	0.000352655	0	0	0.000199943	0.000158707	0	0.000115495	1.83672e-05	0	0	0.000165984	0.000105897	0	0	0	0
CITRULBIO-PWY: L-citrulline biosynthesis|g__Alistipes.s__Alistipes_finegoldii	0	0	0	0	0	0	0	0	0	0	0	0	0	0	0	0	0	0	0	0	0	0	0	0	0	0	0	0	0	0	0	0	0	0	0	0	0	0	0	0	0	0	0	0	0	0	0	0	0
CITRULBIO-PWY: L-citrulline biosynthesis|g__Alistipes.s__Alistipes_onderdonkii	0	0	0	0	0	0	0	0	0	0	0	0	0	0	0	0	0	0	0	0	0	0	0	0	0	0	0	0	0	0	0	0	0	0	0	0	0	0	0	0	0	0	0	0	0	0	0	0	0
CITRULBIO-PWY: L-citrulline biosynthesis|g__Citrobacter.s__Citrobacter_freundii	0	0	0	4.68172e-07	0	0	0	0	0	0	0	0	0	0	0	0	0	0	0	0	0	0	0	0	0	0	0	0	0	0	0	0	0	0	0	0	0	0	0	0	0	0	0	0	2.83309e-07	0	0	0	0
CITRULBIO-PWY: L-citrulline biosynthesis|g__Clostridium.s__Clostridium_disporicum	0	0	0	0	0	0	0	0	0	0	0	0	0	0	0	0	0	0	0	0	0	0	0	0	0	0	2.60103e-06	0	0	0	0	0	0	0	0	0	0	0	0	0	0	0	0	0	0	0	0	0	0
CITRULBIO-PWY: L-citrulline biosynthesis|g__Clostridium.s__Clostridium_paraputrificum	0	0	0	0	0	0	0	0	0	0	0	0	2.05223e-05	0	0	0	0	0	0	0	0	0	0	0	0	0	0	0	0	0	1.7261e-05	0	0	0	0	0	0	0	0	0	0	0	0	0	0	0	0	0	0
CITRULBIO-PWY: L-citrulline biosynthesis|g__Clostridium.s__Clostridium_sp_7_2_43FAA	0	0	0	0	0	0	0	0	0	0	0	0	0	0	0	0	0	0	0	0	0	0	0	0	0	0	0	0	0	0	0	0	0	0	0	0	0	0	0	0	0	0	0	0	0	0	0	0	0
CITRULBIO-PWY: L-citrulline biosynthesis|g__Enterobacter.s__Enterobacter_cloacae	0	0	0	0	0	0	0	0	0	0	0	0	0	0	0	0	0	0	0	0	0	0	0	0	0	0	0	0	0	0	0	0	0	0	0	0	0	0	0	0	0	0	0	0	0	0	0	0	0
CITRULBIO-PWY: L-citrulline biosynthesis|g__Enterococcus.s__Enterococcus_faecium	0	0	0	0	0	0	0	0	0	0	0	0	0	0	0	0	0	0	0	0	0	0	0	0	0	0	0	0	0	0	0	0	0	0	0	0	0	0	0	0	0	0	0	0	0	0	0	0	0
CITRULBIO-PWY: L-citrulline biosynthesis|g__Enterococcus.s__Enterococcus_raffinosus	0	0	0	0	0	0	0	0	0	0	0	0	0	0	0	0	0	0	0	0	0	0	0	0	0	0	0	0	0	0	0	0	0	0	0	0	0	0	0	0	0	0	0	0	0	0	0	0	0
CITRULBIO-PWY: L-citrulline biosynthesis|g__Escherichia.s__Escherichia_coli	0	0	0	1.4453e-05	0	0	0	0	0.000378043	4.09393e-05	0	0	0	0	0	0.00010613	0.000159691	0	0	0	2.24482e-05	0	0	0	0	0	0.000184493	3.38353e-05	0	0	9.29754e-06	0.000105006	0	0.000332989	0	0	0	0	0	6.28625e-05	0	0	0	0	4.53317e-05	0	0	0	0
CITRULBIO-PWY: L-citrulline biosynthesis|g__Flavonifractor.s__Flavonifractor_plautii	0	0	0	0	0	0	0	0	0	1.07313e-05	0	0	0	0	0	0	0	0	0	0	0	0	0	4.26634e-06	0	0	0	0	0	0	0	1.14404e-05	0	0	0	0	0	0	0	0	0	0	0	0	0	0	0	0	0
CITRULBIO-PWY: L-citrulline biosynthesis|g__Klebsiella.s__Klebsiella_aerogenes	0	0	2.86866e-07	0	0	4.65961e-07	0	0	0	0	0	0	0	0	0	0	0	0	0	0	0	0	0	0	0	0	0	0	0	0	0	0	0	0	0	0	0	0	0	0	0	0	0	0	0	0	0	0	0
CITRULBIO-PWY: L-citrulline biosynthesis|g__Klebsiella.s__Klebsiella_oxytoca	0	0	0	0	0	0	0	0	0	0	0	0	0	0	0	0	0	0	0	4.86834e-07	0	0	0	0	0	0	0	1.50366e-07	0	0	0	1.10034e-06	0	0	0	0	0	0	0	0	0	0	0	0	5.53474e-07	0	0	0	0
CITRULBIO-PWY: L-citrulline biosynthesis|g__Klebsiella.s__Klebsiella_pneumoniae	0	0	0	0	0	5.58685e-05	0	0	0	0	0	0	3.70679e-05	0	0	0	0	0	0	0	0	0	0	0	0	0	0	0	0	0	0	0	0	0	0	0	0	0	0	0	0	0	0	0	5.73133e-06	0	0	0	0
CITRULBIO-PWY: L-citrulline biosynthesis|g__Klebsiella.s__Klebsiella_variicola	0	0	7.1123e-07	0	0	8.82885e-05	0	0	0	0	0	0	0	0	0	0	0	0	0	0	4.96627e-07	0	0	0	0	0	0	0	0	0	0	0	0	0	0	0	0	0	0	0	0	0	0	0	0	0	0	0	0
CITRULBIO-PWY: L-citrulline biosynthesis|g__Kluyvera.s__Kluyvera_cryocrescens	0	0	0	0	0	0	0	0	0	0	0	0	0	0	0	0	0	0	0	0	0	0	0	0	0	0	0	0	0	0	0	0	0	0	0	0	0	0	0	0	0	0	0	0	0	0	0	0	0
CITRULBIO-PWY: L-citrulline biosynthesis|g__Lactobacillus.s__Lactobacillus_fermentum	0	0	0	0	0	0	0	0	0	0	0	0	0	0	0	0	0	0	0	0	0	0	0	0	0	0	0	0	0	0	0	0	0	0	0	0	0	0	0	0	0	0	0	0	0	0	0	0	0
CITRULBIO-PWY: L-citrulline biosynthesis|g__Mycobacterium.s__Mycobacterium_gordonae	0	0	0	0	0	0	0	0	0	0	0	0	0	0	0	0	0	0	0	0	0	0	0	0	0	0	0	0	0	0	0	0	0	0	0	0	0	0	0	0	0	0	0	0	0	0	0	0	0
CITRULBIO-PWY: L-citrulline biosynthesis|g__Rhizobium.s__Rhizobium_pusense	0	0	0	0	0	0	6.56075e-05	0	0	0	0	0	0	0	0	0	0	0	0	0	0	0	0	0	0	0	0	0	0	0	0	0	0	0	0	0	0	0	0	0	0	0	0	0	0	0	0	0	0
CITRULBIO-PWY: L-citrulline biosynthesis|g__Staphylococcus.s__Staphylococcus_aureus	0	0	0	0	0	0	0	0	0	0	0	0	0	0	0	0	0	0	0	0	0	0	0	0	0	0	0	0	0	0	0	0	0	0	0	0	0	0	0	0	0	0	0	1.15789e-06	0	0	0	0	0
CITRULBIO-PWY: L-citrulline biosynthesis|g__Staphylococcus.s__Staphylococcus_epidermidis	0	0	0	0	0	0	0	0	0	0	0	0	0	0	0	0	0	0	0	0	0	0	0	0	0	0	0	0	0	0	0	0	0	0	0	0	0	0	0	0	0	0	0	0	0	0	0	0	0
CITRULBIO-PWY: L-citrulline biosynthesis|g__Streptococcus.s__Streptococcus_pneumoniae	0	0	0	0	0	1.60948e-06	0	0	0	0	0	0	0	0	0	0	0	0	0	0	0	0	0	0	0	0	0	0	0	0	0	0	0	0	0	0	0	0	0	0	0	0	0	0	0	0	0	0	0
CITRULBIO-PWY: L-citrulline biosynthesis|unclassified	0	1.35167e-05	5.89137e-07	4.65441e-06	0	0	0	0	4.30874e-06	5.63603e-06	0	0	4.26508e-07	0	0	6.75956e-07	2.92783e-06	0	0	0	2.29933e-06	0	0	0	0	0	2.21911e-06	5.18408e-06	0	0	9.48109e-07	4.18274e-06	0	0	0	0	0	0	0	3.00731e-06	0	0	0	7.45723e-07	7.05922e-06	0	0	0	0
COA-PWY-1: superpathway of coenzyme A biosynthesis III (mammals)	0	0.000614521	0.000281146	0.000637142	0	0.000150988	0.000315728	0	0.000201215	0.000346068	0	0	0.000163915	0	0	0.00016337	0.000244606	0	0	0.000378695	0.000593744	0	0	0.000345566	0	0	0.000213586	0.000164713	0	0	0.000482987	0.000279683	0	0.00017564	0	0	0.000298732	0.000281655	0	0.000105481	0.000426685	0	0	0.000183924	0.000459755	0	0	0	0
COA-PWY-1: superpathway of coenzyme A biosynthesis III (mammals)|g__Acidaminococcus.s__Acidaminococcus_intestini	0	0	0	0	0	0	0	0	0	0	0	0	0	0	0	0	0	0	0	0	0	0	0	0	0	0	0	0	0	0	0	0	0	0	0	0	0	0	0	0	0	0	0	0	0	0	0	0	0
COA-PWY-1: superpathway of coenzyme A biosynthesis III (mammals)|g__Actinobaculum.s__Actinobaculum_massiliense	0	0	0	0	0	0	0	0	0	0	0	0	0	0	0	0	0	0	0	0	0	0	0	0	0	0	0	0	0	0	0	0	0	0	0	0	0	0	0	0	0	0	0	0	0	0	0	0	0
COA-PWY-1: superpathway of coenzyme A biosynthesis III (mammals)|g__Actinomyces.s__Actinomyces_sp_HMSC035G02	0	0	0	0	0	0	0	0	0	0	0	0	0	0	0	0	0	0	0	0	0	0	0	0	0	0	0	0	0	0	0	0	0	0	0	0	0	0	0	0	0	0	0	0	0	0	0	0	0
COA-PWY-1: superpathway of coenzyme A biosynthesis III (mammals)|g__Actinomyces.s__Actinomyces_sp_HPA0247	0	0	0	0	0	0	0	0	0	0	0	0	0	0	0	0	0	0	0	0	0	0	0	0	0	0	0	0	0	0	0	0	0	0	0	0	0	2.62862e-06	0	0	0	0	0	0	0	0	0	0	0
COA-PWY-1: superpathway of coenzyme A biosynthesis III (mammals)|g__Actinomyces.s__Actinomyces_sp_oral_taxon_181	0	0	0	0	0	0	0	0	0	0	0	0	0	0	0	0	0	0	0	0	0	0	0	0	0	0	0	0	0	0	0	0	0	0	0	0	0	0	0	0	0	0	0	0	0	0	0	0	0
COA-PWY-1: superpathway of coenzyme A biosynthesis III (mammals)|g__Actinomyces.s__Actinomyces_urogenitalis	0	0	0	0	0	1.16506e-06	0	0	0	0	0	0	0	0	0	0	0	0	0	0	0	0	0	0	0	0	0	0	0	0	0	0	0	0	0	0	0	0	0	0	0	0	0	0	0	0	0	0	0
COA-PWY-1: superpathway of coenzyme A biosynthesis III (mammals)|g__Alistipes.s__Alistipes_finegoldii	0	0	0	0	0	0	0	0	0	0	0	0	0	0	0	0	0	0	0	0	0	0	0	0	0	0	0	0	0	0	0	0	0	0	0	0	0	0	0	0	0	0	0	0	0	0	0	0	0
COA-PWY-1: superpathway of coenzyme A biosynthesis III (mammals)|g__Alistipes.s__Alistipes_indistinctus	0	0	0	0	0	0	0	0	0	0	0	0	0	0	0	0	0	0	0	0	0	0	0	0	0	0	0	0	0	0	0	0	0	0	0	0	0	0	0	0	0	0	0	0	0	0	0	0	0
COA-PWY-1: superpathway of coenzyme A biosynthesis III (mammals)|g__Alistipes.s__Alistipes_onderdonkii	0	0	0	0	0	0	0	0	0	0	0	0	0	0	0	0	0	0	0	0	0	0	0	0	0	0	0	0	0	0	0	0	0	0	0	0	0	0	0	0	0	0	0	0	0	0	0	0	0
COA-PWY-1: superpathway of coenzyme A biosynthesis III (mammals)|g__Alistipes.s__Alistipes_putredinis	0	0	0	0	0	0	0	0	0	0	0	0	0	0	0	0	0	0	0	0	0	0	0	0	0	0	0	0	0	0	0	0	0	0	0	0	0	0	0	0	0	0	0	0	0	0	0	0	0
COA-PWY-1: superpathway of coenzyme A biosynthesis III (mammals)|g__Anaeroglobus.s__Anaeroglobus_geminatus	0	0	0	0	0	0	0	0	0	0	0	0	0	0	0	0	0	0	0	0	0	0	0	0	0	0	0	0	0	0	0	0	0	0	0	0	0	0	0	0	0	0	0	0	0	0	0	0	0
COA-PWY-1: superpathway of coenzyme A biosynthesis III (mammals)|g__Anaeromassilibacillus.s__Anaeromassilibacillus_sp_An250	0	0	0	0	0	0	0	0	0	0	0	0	0	0	0	0	0	0	0	0	0	0	0	0	0	0	0	0	0	0	0	0	0	0	0	0	0	0	0	0	0	0	0	0	0	0	0	0	0
COA-PWY-1: superpathway of coenzyme A biosynthesis III (mammals)|g__Anaerostipes.s__Anaerostipes_caccae	0	0	0	0	0	0	0	0	0	0	0	0	0	0	0	0	0	0	0	0	0	0	0	0	0	0	0	0	0	0	0	1.26958e-06	0	0	0	0	0	0	0	0	0	0	0	0	0	0	0	0	0
COA-PWY-1: superpathway of coenzyme A biosynthesis III (mammals)|g__Anaerostipes.s__Anaerostipes_hadrus	0	0	0	0	0	0	0	0	0	0	0	0	0	0	0	0	0	0	0	0	0	0	0	0	0	0	0	0	0	0	0	0	0	0	0	0	0	0	0	0	0	0	0	0	0	0	0	0	0
COA-PWY-1: superpathway of coenzyme A biosynthesis III (mammals)|g__Anaerotruncus.s__Anaerotruncus_colihominis	0	0	0	0	0	0	0	0	0	0	0	0	0	0	0	0	0	0	0	0	0	0	0	0	0	0	0	0	0	0	0	0	0	0	0	0	0	0	0	0	0	0	0	0	0	0	0	0	0
COA-PWY-1: superpathway of coenzyme A biosynthesis III (mammals)|g__Atlantibacter.s__Atlantibacter_hermannii	0	0	0	0	0	0	0	0	0	0	0	0	0	0	0	0	0	0	0	0	0	0	0	0	0	0	0	0	0	0	0	0	0	0	0	0	0	0	0	0	0	0	0	0	0	0	0	0	0
COA-PWY-1: superpathway of coenzyme A biosynthesis III (mammals)|g__Bacteroides.s__Bacteroides_caccae	0	0	0	0	0	0	0	0	0	0	0	0	0	0	0	0	0	0	0	0	0	0	0	3.18096e-05	0	0	0	0	0	0	0	0	0	0	0	0	0	0	0	0	0	0	0	0	0	0	0	0	0
COA-PWY-1: superpathway of coenzyme A biosynthesis III (mammals)|g__Bacteroides.s__Bacteroides_cellulosilyticus	0	0	0	0	0	0	0	0	0	0	0	0	0	0	0	0	0	0	0	0	0	0	0	0	0	0	0	0	0	0	0	0	0	0	0	0	0	0	0	0	0	0	0	0	0	0	0	0	0
COA-PWY-1: superpathway of coenzyme A biosynthesis III (mammals)|g__Bacteroides.s__Bacteroides_dorei	0	0	0	0	0	0	0	0	0	0	0	0	0	0	0	0	0	0	0	0	0	0	0	0	0	0	0	0	0	0	0	0	0	0	0	0	0	0	0	0	0	0	0	0	0	0	0	0	0
COA-PWY-1: superpathway of coenzyme A biosynthesis III (mammals)|g__Bacteroides.s__Bacteroides_eggerthii	0	0	0	0	0	0	0	0	0	0	0	0	0	0	0	0	0	0	0	0	0	0	0	0	0	0	0	0	0	0	0	0	0	0	0	0	0	0	0	0	0	0	0	0	0	0	0	0	0
COA-PWY-1: superpathway of coenzyme A biosynthesis III (mammals)|g__Bacteroides.s__Bacteroides_faecis	0	0	0	0	0	0	0	0	0	0	0	0	0	0	0	0	0	0	0	0	0	0	0	0	0	0	0	0	0	0	0	0	0	0	0	0	0	0	0	0	0	0	0	0	0	0	0	0	0
COA-PWY-1: superpathway of coenzyme A biosynthesis III (mammals)|g__Bacteroides.s__Bacteroides_finegoldii	0	0	0	0	0	0	0	0	0	0	0	0	0	0	0	0	0	0	0	0	0	0	0	0	0	0	0	0	0	0	0	0	0	0	0	0	0	0	0	0	0	0	0	0	0	0	0	0	0
COA-PWY-1: superpathway of coenzyme A biosynthesis III (mammals)|g__Bacteroides.s__Bacteroides_fragilis	0	0	0	0	0	0	0	0	0	0	0	0	0	0	0	0	0	0	0	0	0	0	0	0	0	0	0	0	0	0	0	0	0	0	0	0	0	0	0	0	0	0	0	8.21742e-05	0	0	0	0	0
COA-PWY-1: superpathway of coenzyme A biosynthesis III (mammals)|g__Bacteroides.s__Bacteroides_ovatus	0	0	0	0	0	0	0	0	0	0	0	0	0	0	0	0	0	0	0	0	0	0	0	0	0	0	0	0	0	0	0	0	0	0	0	0	0	0	0	4.10989e-06	0	0	0	0	0	0	0	0	0
COA-PWY-1: superpathway of coenzyme A biosynthesis III (mammals)|g__Bacteroides.s__Bacteroides_plebeius	0	0	0	0	0	0	0	0	0	0	0	0	0	0	0	0	0	0	0	0	0	0	0	0	0	0	0	0	0	0	0	0	0	0	0	0	0	0	0	0	0	0	0	0	0	0	0	0	0
COA-PWY-1: superpathway of coenzyme A biosynthesis III (mammals)|g__Bacteroides.s__Bacteroides_stercoris	0	0	0	0	0	0	0	0	0	0	0	0	0	0	0	0	0	0	0	0	0	0	0	0	0	0	0	0	0	0	0	0	0	0	0	0	0	0	0	0	0	0	0	0	0	0	0	0	0
COA-PWY-1: superpathway of coenzyme A biosynthesis III (mammals)|g__Bacteroides.s__Bacteroides_thetaiotaomicron	0	0	0	0	0	0	0	0	0	0	0	0	0	0	0	0	0	0	0	0	0	0	0	0	0	0	0	0	0	0	0	0	0	0	0	0	0	0	0	0	0	0	0	0	0	0	0	0	0
COA-PWY-1: superpathway of coenzyme A biosynthesis III (mammals)|g__Bacteroides.s__Bacteroides_uniformis	0	0	0	0	0	0	0	0	0	0	0	0	0	0	0	1.30721e-05	0	0	0	0	0	0	0	2.7441e-05	0	0	0	0	0	0	0	0	0	0	0	0	0	0	0	0	0	0	0	0	0	0	0	0	0
COA-PWY-1: superpathway of coenzyme A biosynthesis III (mammals)|g__Bacteroides.s__Bacteroides_vulgatus	0	0	0.0001103	5.88488e-06	0	0	0	0	0	0	0	0	0	0	0	0	4.10364e-06	0	0	0	0	0	0	6.27359e-05	0	0	0	0	0	0	0	0	0	0	0	0	0	3.40472e-05	0	0	0	0	0	0	0	0	0	0	0
COA-PWY-1: superpathway of coenzyme A biosynthesis III (mammals)|g__Bacteroides.s__Bacteroides_xylanisolvens	0	0	0	0	0	0	0	0	0	0	0	0	0	0	0	0	0	0	0	0	0	0	0	1.00639e-05	0	0	0	0	0	0	0	0	0	0	0	0	0	0	0	0	0	0	0	0	0	0	0	0	0
COA-PWY-1: superpathway of coenzyme A biosynthesis III (mammals)|g__Bifidobacterium.s__Bifidobacterium_adolescentis	0	0	0	0	0	0	0	0	0	0	0	0	0	0	0	0	0	0	0	0	0	0	0	0	0	0	0	0	0	0	0	0	0	0	0	0	0	0	0	0	0	0	0	0	0	0	0	0	0
COA-PWY-1: superpathway of coenzyme A biosynthesis III (mammals)|g__Bifidobacterium.s__Bifidobacterium_catenulatum	0	0	0	0	0	0	0	0	0	1.05682e-05	0	0	0	0	0	0	0	0	0	0	0	0	0	0	0	0	0	0	0	0	0	0	0	0	0	0	0	0	0	0	0	0	0	0	0	0	0	0	0
COA-PWY-1: superpathway of coenzyme A biosynthesis III (mammals)|g__Bifidobacterium.s__Bifidobacterium_dentium	0	0	0	0	0	0	0	0	0	0	0	0	0	0	0	0	0	0	0	0	0	0	0	0	0	0	0	0	0	0	0.000243132	0	0	0	0	0	0	0	0	0	0	0	0	0	0	0	0	0	0
COA-PWY-1: superpathway of coenzyme A biosynthesis III (mammals)|g__Bifidobacterium.s__Bifidobacterium_longum	0	0.000563575	1.1282e-05	0.000549112	0	0	0	0	0	5.4616e-05	0	0	0	0	0	0	5.8226e-05	0	0	0	0.000469307	0	0	0	0	0	0	0	0	0	0	0	0	0	0	0	0	0	0	0	0.000158468	0	0	0	0.000389779	0	0	0	0
COA-PWY-1: superpathway of coenzyme A biosynthesis III (mammals)|g__Bifidobacterium.s__Bifidobacterium_pseudocatenulatum	0	0	0	0	0	0	0	0	0	0	0	0	0	0	0	0	0	0	0	0.000242174	2.44383e-05	0	0	2.16748e-05	0	0	0	0	0	0	0	0	0	0	0	0	4.64874e-05	8.47143e-05	0	0	0	0	0	0	0	0	0	0	0
COA-PWY-1: superpathway of coenzyme A biosynthesis III (mammals)|g__Bilophila.s__Bilophila_wadsworthia	0	0	0	0	0	0	0	0	0	0	0	0	0	0	0	1.67648e-06	0	0	0	0	0	0	0	2.0975e-06	0	0	0	0	0	0	0	0	0	0	0	0	0	0	0	0	0	0	0	0	0	0	0	0	0
COA-PWY-1: superpathway of coenzyme A biosynthesis III (mammals)|g__Blautia.s__Blautia_obeum	0	0	0	0	0	0	0	0	0	0	0	0	0	0	0	0	0	0	0	0	1.79743e-06	0	0	3.79046e-06	0	0	0	0	0	0	0	0	0	0	0	0	0	0	0	0	0	0	0	0	0	0	0	0	0
COA-PWY-1: superpathway of coenzyme A biosynthesis III (mammals)|g__Blautia.s__Blautia_sp_CAG_257	0	0	0	0	0	0	0	0	0	0	0	0	0	0	0	0	0	0	0	0	0	0	0	0	0	0	0	0	0	0	0	2.06748e-06	0	0	0	0	0	0	0	0	0	0	0	0	0	0	0	0	0
COA-PWY-1: superpathway of coenzyme A biosynthesis III (mammals)|g__Blautia.s__Blautia_sp_CAG_52	0	0	0	0	0	0	0	0	0	0	0	0	0	0	0	0	0	0	0	0	0	0	0	0	0	0	0	0	0	0	0	0	0	0	0	0	0	0	0	0	0	0	0	0	0	0	0	0	0
COA-PWY-1: superpathway of coenzyme A biosynthesis III (mammals)|g__Blautia.s__Blautia_wexlerae	0	0	0	0	0	0	0	0	0	0	0	0	0	0	0	0	0	0	0	0	1.96564e-06	0	0	3.19238e-06	0	0	0	0	0	0	0	0	0	0	0	0	0	0	0	0	0	0	0	0	0	0	0	0	0
COA-PWY-1: superpathway of coenzyme A biosynthesis III (mammals)|g__Blautia.s__Ruminococcus_gnavus	0	0	0	0	0	0	0	0	0	1.89987e-05	0	0	0	0	0	0	0	0	0	0	0	0	0	1.8871e-06	0	0	0	0	0	0	0	8.91917e-06	0	0	0	0	0	0	0	0	0	0	0	3.07134e-06	0	0	0	0	0
COA-PWY-1: superpathway of coenzyme A biosynthesis III (mammals)|g__Blautia.s__Ruminococcus_torques	0	0	0	0	0	0	0	0	0	0	0	0	0	0	0	0	0	0	0	0	0	0	0	3.95741e-06	0	0	0	0	0	0	0	0	0	0	0	0	0	0	0	0	0	0	0	0	0	0	0	0	0
COA-PWY-1: superpathway of coenzyme A biosynthesis III (mammals)|g__Butyricimonas.s__Butyricimonas_synergistica	0	0	0	0	0	0	0	0	0	0	0	0	0	0	0	0	0	0	0	0	0	0	0	0	0	0	0	0	0	0	0	0	0	0	0	0	0	0	0	0	0	0	0	0	0	0	0	0	0
COA-PWY-1: superpathway of coenzyme A biosynthesis III (mammals)|g__Citrobacter.s__Citrobacter_braakii	0	0	0	0	0	0	0	0	0	0	0	0	0	0	0	0	0	0	0	0	0	0	0	0	0	0	0	0	0	0	0	0	0	0	0	0	0	0	0	0	0	0	0	0	0	0	0	0	0
COA-PWY-1: superpathway of coenzyme A biosynthesis III (mammals)|g__Citrobacter.s__Citrobacter_freundii	0	0	0	0	0	0	0	0	0	0	0	0	0	0	0	0	0	0	0	0	0	0	0	0	0	0	0	0	0	0	0	0	0	0	0	0	0	0	0	0	3.24625e-07	0	0	0	0	0	0	0	0
COA-PWY-1: superpathway of coenzyme A biosynthesis III (mammals)|g__Citrobacter.s__Citrobacter_koseri	0	0	0	0	0	0	0	0	0	0	0	0	0	0	0	0	0	0	0	0	0	0	0	0	0	0	0	0	0	0	0	0	0	0	0	0	0	0	0	0	0	0	0	0	0	0	0	0	0
COA-PWY-1: superpathway of coenzyme A biosynthesis III (mammals)|g__Citrobacter.s__Citrobacter_portucalensis	0	0	0	0	0	0	0	0	0	0	0	0	0	0	0	0	0	0	0	0	0	0	0	0	0	0	0	0	0	0	0	0	0	0	0	0	0	0	0	0	0	0	0	0	0	0	0	0	0
COA-PWY-1: superpathway of coenzyme A biosynthesis III (mammals)|g__Citrobacter.s__Citrobacter_youngae	0	0	0	0	0	0	0	0	0	0	0	0	0	0	0	0	0	0	0	0	0	0	0	0	0	0	0	0	0	0	0	0	0	0	0	0	0	0	0	0	0	0	0	0	0	0	0	0	0
COA-PWY-1: superpathway of coenzyme A biosynthesis III (mammals)|g__Clostridioides.s__Clostridioides_difficile	0	0	0	0	0	0	0	0	0	2.15359e-05	0	0	0	0	0	0	0	0	0	0	0	0	0	0	0	0	0	0	0	0	3.09882e-05	6.78573e-06	0	0	0	0	0	0	0	0	0	0	0	0	0	0	0	0	0
COA-PWY-1: superpathway of coenzyme A biosynthesis III (mammals)|g__Clostridium.s__Clostridium_baratii	0	0	0	0	0	0	0	0	0	0	0	0	0	0	0	0	0	0	0	0	0	0	0	0	0	0	0	0	0	0	0	0	0	0	0	0	0	0	0	0	0	0	0	0	0	0	0	0	0
COA-PWY-1: superpathway of coenzyme A biosynthesis III (mammals)|g__Clostridium.s__Clostridium_butyricum	0	0	0	0	0	0	0	0	0	0	0	0	0	0	0	0	0	0	0	0	0	0	0	0	0	0	0	0	0	0	0	0	0	0	0	0	0	0	0	0	0	0	0	0	0	0	0	0	0
COA-PWY-1: superpathway of coenzyme A biosynthesis III (mammals)|g__Clostridium.s__Clostridium_neonatale	0	0	1.44085e-05	0	0	0	0	0	0	0	0	0	0	0	0	0	0	0	0	0	0	0	0	0	0	0	0	0	0	0	0	0	0	0	0	0	0	0	0	0	0	0	0	9.8664e-06	0	0	0	0	0
COA-PWY-1: superpathway of coenzyme A biosynthesis III (mammals)|g__Clostridium.s__Clostridium_paraputrificum	0	0	0	0	0	0	0	0	0	0	0	0	1.90655e-05	0	0	0	0	0	0	0	0	0	0	0	0	0	0	0	0	0	1.57624e-05	0	0	0	0	0	0	0	0	0	0	0	0	0	0	0	0	0	0
COA-PWY-1: superpathway of coenzyme A biosynthesis III (mammals)|g__Clostridium.s__Clostridium_perfringens	0	0	0	0	0	0	0	0	4.39762e-07	0	0	0	0	0	0	0	0	0	0	0	0	0	0	0	0	0	0	0	0	0	0	0	0	0	0	0	0	0	0	0	0	0	0	0	0	0	0	0	0
COA-PWY-1: superpathway of coenzyme A biosynthesis III (mammals)|g__Clostridium.s__Clostridium_sp_7_2_43FAA	0	0	0	0	0	0	0	0	0	0	0	0	0	0	0	0	0	0	0	0	0	0	0	0	0	0	0	0	0	0	0	0	0	0	0	0	0	0	0	0	0	0	0	0	0	0	0	0	0
COA-PWY-1: superpathway of coenzyme A biosynthesis III (mammals)|g__Collinsella.s__Collinsella_aerofaciens	0	0	0	0	0	0	0	0	0	0	0	0	0	0	0	0	0	0	0	0	0	0	0	0	0	0	0	0	0	0	0	0	0	0	0	0	0	0	0	0	0	0	0	0	0	0	0	0	0
COA-PWY-1: superpathway of coenzyme A biosynthesis III (mammals)|g__Collinsella.s__Collinsella_intestinalis	0	0	0	0	0	0	0	0	0	0	0	0	0	0	0	0	0	0	0	0	0	0	0	9.70967e-06	0	0	0	0	0	0	0	0	0	0	0	0	0	0	0	0	0	0	0	0	0	0	0	0	0
COA-PWY-1: superpathway of coenzyme A biosynthesis III (mammals)|g__Collinsella.s__Collinsella_sp_CAG_289	0	0	0	0	0	0	0	0	0	0	0	0	0	0	0	0	0	0	0	0	0	0	0	0	0	0	0	0	0	0	0	0	0	0	0	0	0	0	0	0	0	0	0	0	0	0	0	0	0
COA-PWY-1: superpathway of coenzyme A biosynthesis III (mammals)|g__Coprobacter.s__Coprobacter_fastidiosus	0	0	0	0	0	0	0	0	0	0	0	0	0	0	0	0	0	0	0	0	0	0	0	0	0	0	0	0	0	0	0	0	0	0	0	0	0	0	0	0	0	0	0	0	0	0	0	0	0
COA-PWY-1: superpathway of coenzyme A biosynthesis III (mammals)|g__Corynebacterium.s__Corynebacterium_kefirresidentii	0	0	0	0	0	0	0	0	0	0	0	0	0	0	0	0	0	0	0	0	0	0	0	0	0	0	0	0	0	0	0	0	0	0	0	0	0	0	0	0	0	0	0	0	0	0	0	0	0
COA-PWY-1: superpathway of coenzyme A biosynthesis III (mammals)|g__Corynebacterium.s__Corynebacterium_kroppenstedtii	0	0	0	0	0	0	0	0	0	0	0	0	0	0	0	0	0	0	0	0	0	0	0	0	0	0	0	0	0	0	0	0	0	0	0	0	0	0	0	0	0	0	0	0	0	0	0	0	0
COA-PWY-1: superpathway of coenzyme A biosynthesis III (mammals)|g__Cutibacterium.s__Cutibacterium_acnes	0	0	0	0	0	0	0	0	0	0	0	0	0	0	0	0	0	0	0	0	0	0	0	0	0	0	0	0	0	0	0	0	0	0	0	0	0	0	0	0	0	0	0	0	0	0	0	0	0
COA-PWY-1: superpathway of coenzyme A biosynthesis III (mammals)|g__Cutibacterium.s__Cutibacterium_avidum	0	0	0	0	0	0	0	0	0	0	0	0	0	0	0	0	0	0	0	0	0	0	0	0	0	0	0	0	0	0	0	0	0	0	0	0	0	0	0	0	0	0	0	0	0	0	0	0	0
COA-PWY-1: superpathway of coenzyme A biosynthesis III (mammals)|g__Cutibacterium.s__Propionibacterium_humerusii	0	0	0	0	0	0	0	0	0	0	0	0	0	0	0	0	0	0	0	0	0	0	0	0	0	0	0	0	0	0	0	0	0	0	0	0	0	0	0	0	0	0	0	0	0	0	0	0	0
COA-PWY-1: superpathway of coenzyme A biosynthesis III (mammals)|g__Dorea.s__Dorea_formicigenerans	0	0	0	0	0	0	0	0	0	0	0	0	0	0	0	0	0	0	0	0	0	0	0	0	0	0	0	0	0	0	0	0	0	0	0	0	0	0	0	0	0	0	0	0	0	0	0	0	0
COA-PWY-1: superpathway of coenzyme A biosynthesis III (mammals)|g__Eggerthella.s__Eggerthella_lenta	0	0	0	0	0	0	0	0	0	2.17829e-06	0	0	0	0	0	0	0	0	0	0	0	0	0	0	0	0	0	0	0	0	0	0	0	0	0	0	0	0	0	0	0	0	0	0	0	0	0	0	0
COA-PWY-1: superpathway of coenzyme A biosynthesis III (mammals)|g__Enterobacter.s__Enterobacter_cloacae	0	0	0	0	0	0	0	0	0	0	0	0	0	0	0	0	0	0	0	0	0	0	0	0	0	0	0	0	0	0	0	0	0	0	0	0	0	0	0	0	0	0	0	0	0	0	0	0	0
COA-PWY-1: superpathway of coenzyme A biosynthesis III (mammals)|g__Enterobacter.s__Enterobacter_mori	0	0	0	0	0	0	0	0	0	0	0	0	0	0	0	0	0	0	0	0	0	0	0	0	0	0	0	0	0	0	0	0	0	0	0	0	0	0	0	0	0	0	0	0	0	0	0	0	0
COA-PWY-1: superpathway of coenzyme A biosynthesis III (mammals)|g__Enterococcus.s__Enterococcus_casseliflavus	0	0	0	0	0	0	0	0	0	0	0	0	0	0	0	0	0	0	0	0	0	0	0	0	0	0	0	0	0	0	0	0	0	0	0	0	0	0	0	0	0	0	0	0	0	0	0	0	0
COA-PWY-1: superpathway of coenzyme A biosynthesis III (mammals)|g__Enterococcus.s__Enterococcus_durans	0	0	0	0	0	0	0	0	0	0	0	0	0	0	0	0	0	0	0	0	0	0	0	0	0	0	0	0	0	0	0	0	0	0	0	0	0	0	0	0	0	0	0	0	0	0	0	0	0
COA-PWY-1: superpathway of coenzyme A biosynthesis III (mammals)|g__Enterococcus.s__Enterococcus_faecalis	0	0	0	4.32378e-06	0	0	0	0	0	0	0	0	0	0	0	0	0	0	0	0	0	0	0	0	0	0	7.37382e-06	0	0	0	0	0	0	0	0	0	0	0	0	0	0	0	0	0	0	0	0	0	0
COA-PWY-1: superpathway of coenzyme A biosynthesis III (mammals)|g__Enterococcus.s__Enterococcus_faecium	0	0	0	3.03024e-06	0	0	0	0	0	0	0	0	0	0	0	0	0	0	0	0	0	0	0	0	0	0	0	0	0	0	0	0	0	0	0	0	0	0	0	0	0	0	0	0	0	0	0	0	0
COA-PWY-1: superpathway of coenzyme A biosynthesis III (mammals)|g__Enterococcus.s__Enterococcus_gallinarum	0	0	0	0	0	0	0	0	0	0	0	0	0	0	0	0	0	0	0	0	0	0	0	0	0	0	0	0	0	0	0	0	0	0	0	0	0	0	0	0	0	0	0	0	0	0	0	0	0
COA-PWY-1: superpathway of coenzyme A biosynthesis III (mammals)|g__Enterococcus.s__Enterococcus_hirae	0	0	0	0	0	0	0	0	0	0	0	0	0	0	0	0	0	0	0	0	0	0	0	0	0	0	0	0	0	0	0	0	0	0	0	0	0	0	0	0	0	0	0	0	0	0	0	0	0
COA-PWY-1: superpathway of coenzyme A biosynthesis III (mammals)|g__Erysipelatoclostridium.s__Clostridium_spiroforme	0	0	0	0	0	0	0	0	0	0	0	0	0	0	0	0	0	0	0	0	0	0	0	0	0	0	0	0	0	0	0	0	0	0	0	0	0	0	0	0	0	0	0	0	0	0	0	0	0
COA-PWY-1: superpathway of coenzyme A biosynthesis III (mammals)|g__Erysipelatoclostridium.s__Erysipelatoclostridium_ramosum	0	0	0	1.83249e-06	0	0	0	0	0	0	0	0	1.65179e-06	0	0	0	0	0	0	0	0	0	0	0	0	0	0	0	0	0	0	1.75757e-05	0	0	0	0	0	0	0	0	0	0	0	0	0	0	0	0	0
COA-PWY-1: superpathway of coenzyme A biosynthesis III (mammals)|g__Escherichia.s__Escherichia_coli	0	0	0	6.48618e-06	0	0	0	0	0.000162396	2.18744e-05	0	0	0	0	0	5.99924e-05	8.34127e-05	0	0	0	5.86224e-06	0	0	0	0	0	0.000121006	2.42969e-05	0	0	1.33126e-06	5.16588e-05	0	0.000141203	0	0	0	0	0	2.33762e-05	0	0	0	0	1.75361e-05	0	0	0	0
COA-PWY-1: superpathway of coenzyme A biosynthesis III (mammals)|g__Escherichia.s__Escherichia_marmotae	0	0	0	0	0	0	0	0	0	0	0	0	0	0	0	0	0	0	0	0	0	0	0	0	0	0	0	0	0	0	0	0	0	0	0	0	0	0	0	0	0	0	0	0	0	0	0	0	0
COA-PWY-1: superpathway of coenzyme A biosynthesis III (mammals)|g__Eubacterium.s__Eubacterium_callanderi	0	0	0	0	0	0	0	0	0	0	0	0	0	0	0	0	0	0	0	0	0	0	0	0	0	0	0	0	0	0	0	0	0	0	0	0	0	0	0	0	0	0	0	0	0	0	0	0	0
COA-PWY-1: superpathway of coenzyme A biosynthesis III (mammals)|g__Eubacterium.s__Eubacterium_eligens	0	0	0	0	0	0	0	0	0	0	0	0	0	0	0	0	0	0	0	0	0	0	0	0	0	0	0	0	0	0	0	0	0	0	0	0	0	0	0	0	0	0	0	0	0	0	0	0	0
COA-PWY-1: superpathway of coenzyme A biosynthesis III (mammals)|g__Faecalibacterium.s__Faecalibacterium_prausnitzii	0	0	0	0	0	0	0	0	0	0	0	0	0	0	0	0	0	0	0	0	0	0	0	0	0	0	0	0	0	0	0	6.92254e-05	0	0	0	0	0	0	0	0	0	0	0	0	0	0	0	0	0
COA-PWY-1: superpathway of coenzyme A biosynthesis III (mammals)|g__Firmicutes_unclassified.s__Firmicutes_bacterium_CAG_145	0	0	0	0	0	0	0	0	0	0	0	0	0	0	0	0	0	0	0	0	0	0	0	0	0	0	0	0	0	0	0	0	0	0	0	0	0	0	0	0	0	0	0	0	0	0	0	0	0
COA-PWY-1: superpathway of coenzyme A biosynthesis III (mammals)|g__Flavonifractor.s__Flavonifractor_plautii	0	0	0	0	0	0	0	0	0	1.49281e-05	0	0	0	0	0	0	0	0	0	0	0	0	0	6.25664e-06	0	0	0	0	0	0	0	1.70625e-05	0	0	0	0	0	0	0	0	0	0	0	0	0	0	0	0	0
COA-PWY-1: superpathway of coenzyme A biosynthesis III (mammals)|g__Fusicatenibacter.s__Fusicatenibacter_saccharivorans	0	0	0	0	0	0	0	0	0	0	0	0	0	0	0	0	0	0	0	8.24318e-07	0	0	0	0	0	0	0	0	0	0	0	0	0	0	0	0	0	0	0	0	0	0	0	0	0	0	0	0	0
COA-PWY-1: superpathway of coenzyme A biosynthesis III (mammals)|g__Gordonibacter.s__Gordonibacter_pamelaeae	0	0	0	0	0	0	0	0	0	0	0	0	0	0	0	0	0	0	0	0	0	0	0	0	0	0	0	0	0	0	0	0	0	0	0	0	0	0	0	0	0	0	0	0	0	0	0	0	0
COA-PWY-1: superpathway of coenzyme A biosynthesis III (mammals)|g__Haemophilus.s__Haemophilus_parahaemolyticus	0	0	0	0	0	1.48112e-06	0	0	0	0	0	0	0	0	0	0	0	0	0	0	0	0	0	0	0	0	0	0	0	0	0	0	0	0	0	0	0	0	0	0	0	0	0	0	0	0	0	0	0
COA-PWY-1: superpathway of coenzyme A biosynthesis III (mammals)|g__Haemophilus.s__Haemophilus_parainfluenzae	0	0	0	0	0	0	0	0	0	0	0	0	9.42851e-06	0	0	0	0	0	0	0	5.45047e-06	0	0	0	0	0	2.54519e-06	0	0	0	0	0	0	0	0	0	0	0	0	0	6.80644e-06	0	0	0	0	0	0	0	0
COA-PWY-1: superpathway of coenzyme A biosynthesis III (mammals)|g__Hungatella.s__Hungatella_hathewayi	0	0	0	0	0	0	0	0	0	4.95876e-06	0	0	0	0	0	0	0	0	0	0	0	0	0	0	0	0	0	0	0	0	0	1.6478e-05	0	0	0	0	0	0	0	0	0	0	0	0	0	0	0	0	0
COA-PWY-1: superpathway of coenzyme A biosynthesis III (mammals)|g__Intestinibacter.s__Intestinibacter_bartlettii	0	0	0	0	0	0	0	0	0	0	0	0	0	0	0	0	0	0	0	0	0	0	0	0	0	0	0	0	0	0	0	0	0	0	0	0	0	0	0	0	0	0	0	0	0	0	0	0	0
COA-PWY-1: superpathway of coenzyme A biosynthesis III (mammals)|g__Intestinimonas.s__Intestinimonas_butyriciproducens	0	0	0	0	0	0	0	0	0	0	0	0	0	0	0	0	0	0	0	0	0	0	0	0	0	0	0	0	0	0	0	0	0	0	0	0	0	0	0	0	0	0	0	0	0	0	0	0	0
COA-PWY-1: superpathway of coenzyme A biosynthesis III (mammals)|g__Klebsiella.s__Klebsiella_aerogenes	0	0	0.000109856	0	0	0	0	0	0	0	0	0	0	0	0	0	0	0	0	0	0	0	0	0	0	0	0	0	0	0	0	0	0	0	0	0	0	0	0	0	0	0	0	0	0	0	0	0	0
COA-PWY-1: superpathway of coenzyme A biosynthesis III (mammals)|g__Klebsiella.s__Klebsiella_grimontii	0	0	0	0	0	0	0	0	0	0	0	0	0	0	0	0	0	0	0	0	0	0	0	0	0	0	0	0	0	0	0	0	0	0	0	0	0	0	0	0	0	0	0	0	0	0	0	0	0
COA-PWY-1: superpathway of coenzyme A biosynthesis III (mammals)|g__Klebsiella.s__Klebsiella_michiganensis	0	0	0	0	0	0	0	0	0	0	0	0	0	0	0	0	0	0	0	4.59888e-05	0	0	0	0	0	0	0	0	0	0	0	1.39264e-06	0	0	0	0	0	0	0	0	0	0	0	0	0	0	0	0	0
COA-PWY-1: superpathway of coenzyme A biosynthesis III (mammals)|g__Klebsiella.s__Klebsiella_oxytoca	0	0	0	6.11978e-07	0	0	0	0	5.40935e-06	0	0	0	0	0	0	1.65726e-06	2.71611e-06	0	0	0	1.82679e-06	0	0	0	0	0	5.15643e-06	1.52539e-06	0	0	2.40768e-07	2.08254e-06	0	5.2012e-06	0	0	9.1081e-05	5.17752e-05	0	2.4197e-06	0	0	0	3.24992e-06	1.69594e-06	0	0	0	0
COA-PWY-1: superpathway of coenzyme A biosynthesis III (mammals)|g__Klebsiella.s__Klebsiella_pneumoniae	0	0	0	0	0	0	0	0	0	0	0	0	7.76424e-05	0	0	0	2.87773e-06	0	0	0	9.46464e-07	0	0	0	0	0	0	0	0	0	0	0	0	0	0	0	0	0	0	0	3.33874e-06	0	0	0	5.84034e-06	0	0	0	0
COA-PWY-1: superpathway of coenzyme A biosynthesis III (mammals)|g__Klebsiella.s__Klebsiella_quasipneumoniae	0	0	0	0	0	0	0	0	0	0	0	0	0	0	0	0	0	0	0	0	0	0	0	0	0	0	0	0	0	0	0	0	0	0	0	0	0	0	0	0	0	0	0	0	0	0	0	0	0
COA-PWY-1: superpathway of coenzyme A biosynthesis III (mammals)|g__Klebsiella.s__Klebsiella_variicola	0	0	0	0	0	0.00012676	0	0	0	0	0	0	0	0	0	0	0	0	0	0	0	0	0	0	0	0	0	0	0	0	0	0	0	0	0	0	0	0	0	0	0	0	0	0	0	0	0	0	0
COA-PWY-1: superpathway of coenzyme A biosynthesis III (mammals)|g__Kluyvera.s__Kluyvera_cryocrescens	0	0	0	0	0	0	0	0	0	0	0	0	0	0	0	0	0	0	0	0	0	0	0	0	0	0	0	0	0	0	0	0	0	0	0	0	0	0	0	0	0	0	0	0	0	0	0	0	0
COA-PWY-1: superpathway of coenzyme A biosynthesis III (mammals)|g__Kosakonia.s__Kosakonia_cowanii	0	0	0	0	0	0	0	0	0	0	0	0	0	0	0	0	0	0	0	0	0	0	0	0	0	0	0	0	0	0	0	0	0	0	0	0	0	0	0	0	0	0	0	0	0	0	0	0	0
COA-PWY-1: superpathway of coenzyme A biosynthesis III (mammals)|g__Lachnoclostridium.s__Clostridium_aldenense	0	0	0	0	0	0	0	0	0	0	0	0	0	0	0	0	0	0	0	0	0	0	0	0	0	0	0	0	0	0	9.17357e-05	2.25814e-06	0	0	0	0	0	0	0	0	0	0	0	0	0	0	0	0	0
COA-PWY-1: superpathway of coenzyme A biosynthesis III (mammals)|g__Lachnoclostridium.s__Clostridium_asparagiforme	0	0	0	0	0	0	0	0	0	0	0	0	0	0	0	0	0	0	0	0	0	0	0	0	0	0	0	0	0	0	0	0	0	0	0	0	0	0	0	0	0	0	0	0	0	0	0	0	0
COA-PWY-1: superpathway of coenzyme A biosynthesis III (mammals)|g__Lachnoclostridium.s__Clostridium_citroniae	0	0	0	0	0	0	0	0	0	0	0	0	0	0	0	0	0	0	0	0	0	0	0	6.36921e-07	0	0	0	0	0	0	0	3.03401e-06	0	0	0	0	0	0	0	0	0	0	0	0	0	0	0	0	0
COA-PWY-1: superpathway of coenzyme A biosynthesis III (mammals)|g__Lachnoclostridium.s__Clostridium_clostridioforme	0	0	0	0	0	0	0	0	0	0	0	0	0	0	0	0	0	0	0	0	0	0	0	5.36581e-06	0	0	0	0	0	0	0	7.90959e-07	0	0	0	0	0	0	0	0	0	0	0	0	0	0	0	0	0
COA-PWY-1: superpathway of coenzyme A biosynthesis III (mammals)|g__Lachnoclostridium.s__Clostridium_scindens	0	0	0	0	0	0	0	0	0	0	0	0	0	0	0	0	0	0	0	0	0	0	0	0	0	0	0	0	0	0	0	0	0	0	0	0	0	0	0	0	0	0	0	0	0	0	0	0	0
COA-PWY-1: superpathway of coenzyme A biosynthesis III (mammals)|g__Lachnoclostridium.s__Lachnoclostridium_sp_An76	0	0	0	0	0	0	0	0	0	0	0	0	0	0	0	0	0	0	0	0	0	0	0	0	0	0	0	0	0	0	0	0	0	0	0	0	0	0	0	0	0	0	0	0	0	0	0	0	0
COA-PWY-1: superpathway of coenzyme A biosynthesis III (mammals)|g__Lachnospira.s__Lachnospira_pectinoschiza	0	0	0	0	0	0	0	0	0	3.96666e-05	0	0	0	0	0	0	0	0	0	0	0	0	0	0	0	0	0	0	0	0	0	0	0	0	0	0	0	0	0	0	0	0	0	0	0	0	0	0	0
COA-PWY-1: superpathway of coenzyme A biosynthesis III (mammals)|g__Lachnospiraceae_unclassified.s__Eubacterium_rectale	0	0	0	0	0	0	0	0	0	0	0	0	0	0	0	0	0	0	0	0	0	0	0	0	0	0	0	0	0	0	0	0	0	0	0	0	0	0	0	0	0	0	0	0	0	0	0	0	0
COA-PWY-1: superpathway of coenzyme A biosynthesis III (mammals)|g__Lachnospiraceae_unclassified.s__Lachnospiraceae_bacterium_2_1_46FAA	0	0	0	0	0	0	0	0	0	1.13349e-06	0	0	0	0	0	0	0	0	0	0	0	0	0	0	0	0	0	0	0	0	0	0	0	0	0	0	0	0	0	0	0	0	0	0	0	0	0	0	0
COA-PWY-1: superpathway of coenzyme A biosynthesis III (mammals)|g__Lactobacillus.s__Lactobacillus_casei_group	0	0	0	0	0	0	0	0	0	0	0	0	0	0	0	0	0	0	0	0	0	0	0	0	0	0	0	0	0	0	0	0	0	0	0	0	0	0	0	0	0	0	0	0	0	0	0	0	0
COA-PWY-1: superpathway of coenzyme A biosynthesis III (mammals)|g__Lactobacillus.s__Lactobacillus_fermentum	0	0	0	0	0	0	0	0	0	0	0	0	0	0	0	0	0	0	0	0	0	0	0	0	0	0	0	0	0	0	0	0	0	0	0	0	0	0	0	0	0	0	0	0	0	0	0	0	0
COA-PWY-1: superpathway of coenzyme A biosynthesis III (mammals)|g__Lactobacillus.s__Lactobacillus_rhamnosus	0	0	0	0	0	0	0	0	0	0	0	0	0	0	0	0	0	0	0	2.45821e-05	2.71454e-06	0	0	0	0	0	0	0	0	0	2.7961e-06	0	0	0	0	0	0	2.06477e-06	0	0	0	0	0	0	0	0	0	0	0
COA-PWY-1: superpathway of coenzyme A biosynthesis III (mammals)|g__Lawsonibacter.s__Lawsonibacter_asaccharolyticus	0	0	0	0	0	0	0	0	0	0	0	0	0	0	0	0	0	0	0	0	0	0	0	0	0	0	0	0	0	0	0	0	0	0	0	0	0	0	0	0	0	0	0	0	0	0	0	0	0
COA-PWY-1: superpathway of coenzyme A biosynthesis III (mammals)|g__Leclercia.s__Leclercia_adecarboxylata	0	0	0	0	0	0	0	0	0	0	0	0	0	0	0	0	0	0	0	0	0	0	0	0	0	0	0	0	0	0	0	0	0	0	0	0	0	0	0	0	0	0	0	0	0	0	0	0	0
COA-PWY-1: superpathway of coenzyme A biosynthesis III (mammals)|g__Megamonas.s__Megamonas_rupellensis	0	0	0	0	0	0	0	0	0	0	0	0	0	0	0	0	0	0	0	0	0	0	0	0	0	0	0	0	0	0	0	0	0	0	0	0	0	0	0	0	0	0	0	0	0	0	0	0	0
COA-PWY-1: superpathway of coenzyme A biosynthesis III (mammals)|g__Megasphaera.s__Megasphaera_micronuciformis	0	0	0	0	0	0	0	0	0	0	0	0	0	0	0	0	0	0	0	0	9.47739e-07	0	0	0	0	0	0	0	0	0	0	0	0	0	0	0	0	0	0	0	0	0	0	0	0	0	0	0	0
COA-PWY-1: superpathway of coenzyme A biosynthesis III (mammals)|g__Megasphaera.s__Megasphaera_sp_DISK_18	0	0	0	0	0	0	0	0	0	0	0	0	0	0	0	0	0	0	0	1.4823e-05	3.72635e-05	0	0	1.47303e-05	0	0	0	0	0	0	0	0	0	0	0	0	0	0	0	0	0	0	0	0	0	0	0	0	0
COA-PWY-1: superpathway of coenzyme A biosynthesis III (mammals)|g__Megasphaera.s__Megasphaera_sp_MJR8396C	0	0	0	0	0	0	0	0	0	0	0	0	0	0	0	0	0	0	0	0	0	0	0	0	0	0	0	0	0	0	0	0	0	0	0	0	0	0	0	0	0	0	0	0	0	0	0	0	0
COA-PWY-1: superpathway of coenzyme A biosynthesis III (mammals)|g__Mitsuokella.s__Mitsuokella_jalaludinii	0	0	0	0	0	0	0	0	0	0	0	0	0	0	0	0	0	0	0	0	0	0	0	0	0	0	0	0	0	0	0	0	0	0	0	0	0	0	0	0	0	0	0	0	0	0	0	0	0
COA-PWY-1: superpathway of coenzyme A biosynthesis III (mammals)|g__Morganella.s__Morganella_morganii	0	0	0	0	0	0	0	0	0	0	0	0	0	0	0	0	0	0	0	0	0	0	0	0	0	0	0	0	0	0	0	0	0	0	0	0	0	0	0	0	0	0	0	0	0	0	0	0	0
COA-PWY-1: superpathway of coenzyme A biosynthesis III (mammals)|g__Mycobacterium.s__Mycobacterium_gordonae	0	0	0	0	0	0	0	0	0	0	0	0	0	0	0	0	0	0	0	0	0	0	0	0	0	0	0	0	0	0	0	0	0	0	0	0	0	0	0	0	0	0	0	0	0	0	0	0	0
COA-PWY-1: superpathway of coenzyme A biosynthesis III (mammals)|g__Neisseria.s__Neisseria_flavescens	0	0	0	0	0	0	0	0	0	0	0	0	0	0	0	0	0	0	0	0	0	0	0	0	0	0	0	0	0	0	0	0	0	0	0	0	0	0	0	0	0	0	0	0	0	0	0	0	0
COA-PWY-1: superpathway of coenzyme A biosynthesis III (mammals)|g__Neisseria.s__Neisseria_subflava	0	0	0	0	0	0	0	0	0	0	0	0	0	0	0	0	0	0	0	0	0	0	0	0	0	0	0	0	0	0	0	0	0	0	0	0	0	0	0	0	0	0	0	0	0	0	0	0	0
COA-PWY-1: superpathway of coenzyme A biosynthesis III (mammals)|g__Odoribacter.s__Odoribacter_splanchnicus	0	0	0	0	0	0	0	0	0	0	0	0	0	0	0	0	0	0	0	0	0	0	0	4.95259e-06	0	0	0	0	0	0	0	0	0	0	0	0	0	0	0	0	0	0	0	0	0	0	0	0	0
COA-PWY-1: superpathway of coenzyme A biosynthesis III (mammals)|g__Pantoea.s__Pantoea_dispersa	0	0	0	0	0	0	0	0	0	0	0	0	0	0	0	0	0	0	0	0	0	0	0	0	0	0	0	0	0	0	0	0	0	0	0	0	0	0	0	0	0	0	0	0	0	0	0	0	0
COA-PWY-1: superpathway of coenzyme A biosynthesis III (mammals)|g__Pantoea.s__Pantoea_sesami	0	0	0	0	0	0	0	0	0	0	0	0	0	0	0	0	0	0	0	0	0	0	0	0	0	0	5.09319e-07	1.01116e-05	0	0	0	0	0	0	0	0	0	0	0	0	0	0	0	0	0	0	0	0	0
COA-PWY-1: superpathway of coenzyme A biosynthesis III (mammals)|g__Parabacteroides.s__Parabacteroides_distasonis	0	0	0	0	0	0	0	0	0	0	0	0	0	0	0	0	0	0	0	0	0	0	0	0	0	0	0	0	0	0	0	0	0	0	0	0	0.000126385	9.91091e-06	0	0	0	0	0	0	0	0	0	0	0
COA-PWY-1: superpathway of coenzyme A biosynthesis III (mammals)|g__Parabacteroides.s__Parabacteroides_johnsonii	0	0	0	0	0	0	0	0	0	0	0	0	0	0	0	0	0	0	0	0	0	0	0	0	0	0	0	0	0	0	0	0	0	0	0	0	5.30601e-06	0	0	0	0	0	0	0	0	0	0	0	0
COA-PWY-1: superpathway of coenzyme A biosynthesis III (mammals)|g__Parabacteroides.s__Parabacteroides_merdae	0	0	0	0	0	0	0	0	0	0	0	0	0	0	0	0	0	0	0	0	0	0	0	1.14231e-05	0	0	0	0	0	0	0	0	0	0	0	0	0	0	0	0	0	0	0	0	0	0	0	0	0
COA-PWY-1: superpathway of coenzyme A biosynthesis III (mammals)|g__Peptoniphilus.s__Peptoniphilus_sp_HMSC062D09	0	0	0	0	0	0	0	0	0	0	0	0	0	0	0	0	0	0	0	0	0	0	0	0	0	0	0	0	0	0	0	0	0	0	0	0	0	0	0	0	0	0	0	0	0	0	0	0	0
COA-PWY-1: superpathway of coenzyme A biosynthesis III (mammals)|g__Phascolarctobacterium.s__Phascolarctobacterium_faecium	0	0	0	0	0	0	0	0	0	0	0	0	0	0	0	0	0	0	0	0	0	0	0	0	0	0	0	0	0	0	0	0	0	0	0	0	0	0	0	0	0	0	0	0	0	0	0	0	0
COA-PWY-1: superpathway of coenzyme A biosynthesis III (mammals)|g__Phascolarctobacterium.s__Phascolarctobacterium_succinatutens	0	0	0	0	0	0	0	0	0	0	0	0	0	0	0	0	0	0	0	0	0	0	0	0	0	0	0	0	0	0	0	0	0	0	0	0	0	0	0	0	0	0	0	0	0	0	0	0	0
COA-PWY-1: superpathway of coenzyme A biosynthesis III (mammals)|g__Pluralibacter.s__Pluralibacter_gergoviae	0	0	0	0	0	0	0	0	0	0	0	0	0	0	0	0	0	0	0	0	0	0	0	0	0	0	0	0	0	0	0	0	0	0	0	0	0	0	0	0	0	0	0	0	0	0	0	0	0
COA-PWY-1: superpathway of coenzyme A biosynthesis III (mammals)|g__Proteus.s__Proteus_mirabilis	0	0	0	0	0	0	0	0	0	0	0	0	0	0	0	0	0	0	0	0	0	0	0	0	0	0	0	0	0	0	0	0	0	0	0	0	0	0	0	0	0	0	0	0	0	0	0	0	0
COA-PWY-1: superpathway of coenzyme A biosynthesis III (mammals)|g__Pseudoflavonifractor.s__Pseudoflavonifractor_sp_An184	0	0	0	0	0	0	0	0	0	0	0	0	0	0	0	0	0	0	0	0	0	0	0	0	0	0	0	0	0	0	0	0	0	0	0	0	0	0	0	0	0	0	0	0	0	0	0	0	0
COA-PWY-1: superpathway of coenzyme A biosynthesis III (mammals)|g__Pseudomonas.s__Pseudomonas_aeruginosa	0	0	0	0	0	0	0	0	0	0	0	0	0	0	0	0	0	0	0	0	0	0	0	0	0	0	0	0	0	0	0	0	0	0	0	0	0	0	0	0	0	0	0	0	0	0	0	0	0
COA-PWY-1: superpathway of coenzyme A biosynthesis III (mammals)|g__Pseudomonas.s__Pseudomonas_aeruginosa_group	0	0	0	0	0	0	0	0	0	0	0	0	0	0	0	0	0	0	0	0	0	0	0	0	0	0	0	0	0	0	0	0	0	0	0	0	0	0	0	0	0	0	0	0	0	0	0	0	0
COA-PWY-1: superpathway of coenzyme A biosynthesis III (mammals)|g__Raoultella.s__Raoultella_ornithinolytica	0	0	0	0	0	0	0	0	0	0	0	0	0	0	0	0	0	0	0	0	0	0	0	0	0	0	0	0	0	0	0	0	0	0	0	0	0	0	0	0	0	0	0	0	0	0	0	0	0
COA-PWY-1: superpathway of coenzyme A biosynthesis III (mammals)|g__Raoultella.s__Raoultella_planticola	0	0	0	0	0	0	0	0	0	0	0	0	0	0	0	0	0	0	0	0	0	0	0	0	0	0	0	0	0	0	0	0	0	0	0	0	0	0	0	0	0	0	0	0	0	0	0	0	0
COA-PWY-1: superpathway of coenzyme A biosynthesis III (mammals)|g__Robinsoniella.s__Robinsoniella_sp_RHS	0	0	0	0	0	0	0	0	0	0	0	0	0	0	0	0	0	0	0	0	0	0	0	0	0	0	0	0	0	0	0	0	0	0	0	0	0	0	0	0	0	0	0	0	0	0	0	0	0
COA-PWY-1: superpathway of coenzyme A biosynthesis III (mammals)|g__Roseburia.s__Roseburia_intestinalis	0	0	0	0	0	0	0	0	0	0	0	0	0	0	0	0	0	0	0	0	0	0	0	0	0	0	0	0	0	0	0	0	0	0	0	0	0	0	0	0	0	0	0	0	0	0	0	0	0
COA-PWY-1: superpathway of coenzyme A biosynthesis III (mammals)|g__Ruminococcus.s__Ruminococcus_lactaris	0	0	0	0	0	0	0	0	0	0	0	0	0	0	0	0	0	0	0	0	0	0	0	0	0	0	0	0	0	0	0	0	0	0	0	0	0	0	0	0	0	0	0	0	0	0	0	0	0
COA-PWY-1: superpathway of coenzyme A biosynthesis III (mammals)|g__Salmonella.s__Salmonella_enterica	0	0	0	0	0	0	0	0	0	0	0	0	0	0	0	0	0	0	0	0	0	0	0	0	0	0	0	0	0	0	0	0	0	0	0	0	0	0	0	0	0	0	0	0	0	0	0	0	0
COA-PWY-1: superpathway of coenzyme A biosynthesis III (mammals)|g__Sellimonas.s__Sellimonas_intestinalis	0	0	0	0	0	0	0	0	0	0	0	0	0	0	0	0	0	0	0	0	0	0	0	3.82074e-06	0	0	0	0	0	0	0	6.06058e-07	0	0	0	0	0	0	0	0	0	0	0	0	0	0	0	0	0
COA-PWY-1: superpathway of coenzyme A biosynthesis III (mammals)|g__Serratia.s__Serratia_liquefaciens	0	0	0	1.49527e-06	0	0	0	0	0	0	0	0	0	0	0	0	0	0	0	0	0	0	0	0	0	0	0	0	0	0	0	0	0	0	0	0	0	0	0	0	0	0	0	0	0	0	0	0	0
COA-PWY-1: superpathway of coenzyme A biosynthesis III (mammals)|g__Serratia.s__Serratia_nematodiphila	0	0	0	0	0	0	0	0	0	0	0	0	0	0	0	0	0	0	0	0	0	0	0	0	0	0	0	0	0	0	0	0	0	0	0	0	0	0	0	0	0	0	0	0	0	0	0	0	0
COA-PWY-1: superpathway of coenzyme A biosynthesis III (mammals)|g__Sphingobium.s__Sphingobium_yanoikuyae	0	0	0	0	0	0	0	0	0	0	0	0	0	0	0	0	0	0	0	0	0	0	0	0	0	0	0	0	0	0	0	0	0	0	0	0	0	0	0	0	0	0	0	0	0	0	0	0	0
COA-PWY-1: superpathway of coenzyme A biosynthesis III (mammals)|g__Sphingomonas.s__Sphingomonas_sp_Ag1	0	0	0	0	0	0	5.77627e-05	0	0	0	0	0	0	0	0	0	0	0	0	0	0	0	0	0	0	0	0	0	0	0	0	0	0	0	0	0	0	0	0	0	0	0	0	0	0	0	0	0	0
COA-PWY-1: superpathway of coenzyme A biosynthesis III (mammals)|g__Staphylococcus.s__Staphylococcus_aureus	0	0	0	0	0	0	0	0	0	0	0	0	0	0	0	0	0	0	0	0	0	0	0	0	0	0	0	0	0	0	0	0	0	0	0	0	0	0	0	0	0	0	0	0	0	0	0	0	0
COA-PWY-1: superpathway of coenzyme A biosynthesis III (mammals)|g__Staphylococcus.s__Staphylococcus_epidermidis	0	0	0	0	0	3.61087e-07	0	0	0	0	0	0	4.11276e-07	0	0	0	0	0	0	0	0	0	0	0	0	0	0	0	0	0	0	0	0	0	0	0	0	0	0	0	0	0	0	0	0	0	0	0	0
COA-PWY-1: superpathway of coenzyme A biosynthesis III (mammals)|g__Stenotrophomonas.s__Stenotrophomonas_maltophilia	0	0	0	0	0	0	0.000209624	0	0	0	0	0	0	0	0	0	0	0	0	0	0	0	0	0	0	0	0	0	0	0	0	0	0	0	0	0	0	0	0	0	0	0	0	0	0	0	0	0	0
COA-PWY-1: superpathway of coenzyme A biosynthesis III (mammals)|g__Streptococcus.s__Streptococcus_agalactiae	0	0	0	0	0	0	0	0	0	0	0	0	0	0	0	0	0	0	0	0	0	0	0	0	0	0	0	0	0	0	0	0	0	0	0	0	0	0	0	0	0	0	0	0	0	0	0	0	0
COA-PWY-1: superpathway of coenzyme A biosynthesis III (mammals)|g__Streptococcus.s__Streptococcus_anginosus_group	0	0	0	0	0	0	0	0	0	0	0	0	0	0	0	0	0	0	0	0	0	0	0	0	0	0	0	0	0	0	0	0	0	0	0	0	0	0	0	0	0	0	0	0	0	0	0	0	0
COA-PWY-1: superpathway of coenzyme A biosynthesis III (mammals)|g__Streptococcus.s__Streptococcus_equinus	0	0	1.35316e-06	0	0	0	0	0	0	0	0	0	0	0	0	0	0	0	0	0	0	0	0	0	0	0	0	0	0	0	0	0	0	0	0	0	0	0	0	0	0	0	0	0	0	0	0	0	0
COA-PWY-1: superpathway of coenzyme A biosynthesis III (mammals)|g__Streptococcus.s__Streptococcus_mitis	0	0	0	0	0	0	0	0	0	0	0	0	0	0	0	0	0	0	0	0	0	0	0	0	0	0	0	1.41587e-06	0	0	0	0	0	0	0	0	0	0	0	0	0	0	0	0	0	0	0	0	0
COA-PWY-1: superpathway of coenzyme A biosynthesis III (mammals)|g__Streptococcus.s__Streptococcus_mutans	0	0	0	0	0	0	0	0	0	0	0	0	0	0	0	0	0	0	0	0	0	0	0	0	0	0	0	0	0	0	0	0	0	0	0	0	0	0	0	0	0	0	0	0	0	0	0	0	0
COA-PWY-1: superpathway of coenzyme A biosynthesis III (mammals)|g__Streptococcus.s__Streptococcus_parasanguinis	0	0	0	0	0	3.14738e-06	0	0	0	0	0	0	0	0	0	0	0	0	0	0	0	0	0	0	0	0	0	0	0	0	0	0	0	0	0	0	1.73126e-06	0	0	0	0	0	0	0	0	0	0	0	0
COA-PWY-1: superpathway of coenzyme A biosynthesis III (mammals)|g__Streptococcus.s__Streptococcus_pasteurianus	0	0	1.6466e-06	0	0	0	0	0	0	0	0	0	0	0	0	0	0	0	0	0	0	0	0	0	0	0	0	0	0	0	0	0	0	0	0	0	0	0	0	0	0	0	0	0	0	0	0	0	0
COA-PWY-1: superpathway of coenzyme A biosynthesis III (mammals)|g__Streptococcus.s__Streptococcus_peroris	0	0	0	0	0	0	0	0	0	0	0	0	0	0	0	0	0	0	0	0	0	0	0	0	0	0	0	0	0	0	0	0	0	0	0	0	0	0	0	0	0	0	0	0	0	0	0	0	0
COA-PWY-1: superpathway of coenzyme A biosynthesis III (mammals)|g__Streptococcus.s__Streptococcus_pneumoniae	0	0	0	0	0	3.16124e-06	0	0	0	0	0	0	0	0	0	0	0	0	0	0	0	0	0	0	0	0	2.46121e-06	0	0	0	3.85812e-06	0	0	0	0	0	4.06027e-06	0	0	0	0	0	0	0	0	0	0	0	0
COA-PWY-1: superpathway of coenzyme A biosynthesis III (mammals)|g__Streptococcus.s__Streptococcus_pseudopneumoniae	0	0	0	0	0	0	0	0	0	0	0	0	0	0	0	0	0	0	0	0	0	0	0	0	0	0	0	0	0	0	0	0	0	0	0	0	0	0	0	0	0	0	0	0	0	0	0	0	0
COA-PWY-1: superpathway of coenzyme A biosynthesis III (mammals)|g__Streptococcus.s__Streptococcus_salivarius	0	0	0	0	0	0	0	0	0	0	0	0	0	0	0	0	4.99274e-07	0	0	0	0	0	0	0	0	0	0	0	0	0	0	0	0	0	0	0	1.27039e-06	0	0	0	4.17293e-07	0	0	1.61829e-06	2.03983e-06	0	0	0	0
COA-PWY-1: superpathway of coenzyme A biosynthesis III (mammals)|g__Sutterella.s__Sutterella_wadsworthensis	0	0	0	0	0	0	0	0	0	0	0	0	0	0	0	0	0	0	0	0	0	0	0	0	0	0	0	5.2387e-06	0	0	0	0	0	0	0	0	0	0	0	0	0	0	0	0	0	0	0	0	0
COA-PWY-1: superpathway of coenzyme A biosynthesis III (mammals)|g__Tyzzerella.s__Tyzzerella_nexilis	0	0	0	0	0	0	0	0	0	0	0	0	0	0	0	0	0	0	0	0	0	0	0	0	0	0	0	0	0	0	0	1.13525e-05	0	0	0	0	0	0	0	0	0	0	0	0	0	0	0	0	0
COA-PWY-1: superpathway of coenzyme A biosynthesis III (mammals)|g__Varibaculum.s__Varibaculum_cambriense	0	0	0	0	0	0	0	0	0	0	0	0	0	0	0	0	0	0	0	0	0	0	0	0	0	0	0	0	0	0	0	0	0	0	0	0	0	0	0	0	0	0	0	0	0	0	0	0	0
COA-PWY-1: superpathway of coenzyme A biosynthesis III (mammals)|g__Veillonella.s__Veillonella_atypica	0	0	0	0	0	0	0	0	0	0	0	0	0	0	0	0	0	0	0	0	1.49552e-06	0	0	0	0	0	0	0	0	0	1.5544e-05	0	0	0	0	0	0	0	0	0	7.94094e-05	0	0	0	0	0	0	0	0
COA-PWY-1: superpathway of coenzyme A biosynthesis III (mammals)|g__Veillonella.s__Veillonella_denticariosi	0	0	0	0	0	0	0	0	0	0	0	0	0	0	0	0	0	0	0	0	0	0	0	0	0	0	0	0	0	0	0	0	0	0	0	0	0	0	0	0	0	0	0	0	0	0	0	0	0
COA-PWY-1: superpathway of coenzyme A biosynthesis III (mammals)|g__Veillonella.s__Veillonella_dispar	0	0	0	0	0	4.66005e-07	0	0	0	0	0	0	0	0	0	0	0	0	0	0	4.8307e-07	0	0	0	0	0	0	0	0	0	0	0	0	1.81119e-07	0	0	0	0	0	0	8.59849e-06	0	0	0	2.70483e-06	0	0	0	0
COA-PWY-1: superpathway of coenzyme A biosynthesis III (mammals)|g__Veillonella.s__Veillonella_parvula	0	0	0	1.82555e-05	0	0	0	0	0	0	0	0	1.39009e-06	0	0	0	1.46422e-05	0	0	0	0	0	0	0	0	0	6.31458e-06	1.27628e-05	0	0	0	0	0	0	0	0	0	0	0	0	0	0	0	0	0	0	0	0	0
COA-PWY-1: superpathway of coenzyme A biosynthesis III (mammals)|g__Veillonella.s__Veillonella_rogosae	0	0	0	0	0	0	0	0	0	0	0	0	0	0	0	0	0	0	0	0	0	0	0	0	0	0	3.32778e-06	0	0	0	0	0	0	0	0	0	0	0	0	0	0	0	0	0	0	0	0	0	0
COA-PWY-1: superpathway of coenzyme A biosynthesis III (mammals)|g__Veillonella.s__Veillonella_seminalis	0	0	0	0	0	0	0	0	0	0	0	0	0	0	0	0	0	0	0	0	0	0	0	0	0	0	0	0	0	0	0	0	0	0	0	0	0	0	0	0	0	0	0	0	0	0	0	0	0
COA-PWY-1: superpathway of coenzyme A biosynthesis III (mammals)|g__Veillonella.s__Veillonella_sp_CAG_933	0	0	0	0	0	0	0	0	0	7.01965e-05	0	0	0	0	0	0	0	0	0	0	0	0	0	0	0	0	0	0	0	0	0	0	0	0	0	0	0	0	0	0	0	0	0	0	0	0	0	0	0
COA-PWY-1: superpathway of coenzyme A biosynthesis III (mammals)|unclassified	0	0	0	9.59807e-07	0	0	0	0	0	0	0	0	7.99151e-07	0	0	0	8.25043e-06	0	0	0	0	0	0	3.19596e-05	0	0	0	2.87201e-06	0	0	1.38489e-05	9.35532e-06	0	0	0	0	0	0	0	0	3.86312e-06	0	0	0	1.13484e-05	0	0	0	0
COA-PWY: coenzyme A biosynthesis I (prokaryotic)	0	0.000593452	0.000283282	0.00060733	0	0.000137216	0.000284097	8.64077e-05	0.000177484	0.000318393	0	0	0.000145129	0.000190722	0	0.000139765	0.0002245	0	0	0.000368511	0.000563412	0	0	0.000345939	0	0	0.000194004	0.000138665	0	0	0.000458512	0.000248205	0	0.000155471	0	0	0.000278791	0.000261881	0	8.9272e-05	0.000397202	0	0	0.000158455	0.000437526	0	0	0	0
COA-PWY: coenzyme A biosynthesis I (prokaryotic)|g__Absiella.s__Absiella_dolichum	0	0	0	0	0	0	0	0	0	0	0	0	0	0	0	0	0	0	0	0	0	0	0	0	0	0	0	0	0	0	0	9.32691e-07	0	0	0	0	0	0	0	0	0	0	0	0	0	0	0	0	0
COA-PWY: coenzyme A biosynthesis I (prokaryotic)|g__Acidaminococcus.s__Acidaminococcus_intestini	0	0	0	0	0	0	0	0	0	0	0	0	0	0	0	0	0	0	0	0	0	0	0	0	0	0	0	0	0	0	0	0	0	0	0	0	0	0	0	0	0	0	0	0	0	0	0	0	0
COA-PWY: coenzyme A biosynthesis I (prokaryotic)|g__Acinetobacter.s__Acinetobacter_baumannii	0	0	0	0	0	0	0	0	0	0	0	0	0	0	0	0	0	0	0	0	0	0	0	0	0	0	0	0	0	0	0	0	0	0	0	0	0	0	0	0	0	0	0	0	0	0	0	0	0
COA-PWY: coenzyme A biosynthesis I (prokaryotic)|g__Actinobaculum.s__Actinobaculum_massiliense	0	0	0	0	0	0	0	0	0	0	0	0	0	0	0	0	0	0	0	0	0	0	0	0	0	0	0	0	0	0	0	0	0	0	0	0	0	0	0	0	0	0	0	0	0	0	0	0	0
COA-PWY: coenzyme A biosynthesis I (prokaryotic)|g__Actinomyces.s__Actinomyces_naeslundii	0	0	0	0	0	0	0	0	0	0	0	0	0	0	0	0	0	0	0	0	0	0	0	0	0	0	0	0	0	0	0	0	0	0	0	0	0	0	0	0	0	0	0	0	0	0	0	0	0
COA-PWY: coenzyme A biosynthesis I (prokaryotic)|g__Actinomyces.s__Actinomyces_neuii	0	0	0	0	0	0	0	0	0	0	0	0	0	0	0	0	0	0	0	0	0	0	0	0	0	0	0	0	0	0	0	0	0	0	0	0	0	0	0	0	0	0	0	0	0	0	0	0	0
COA-PWY: coenzyme A biosynthesis I (prokaryotic)|g__Actinomyces.s__Actinomyces_oris	0	0	0	0	0	0	0	0	0	0	0	0	0	0	0	0	0	0	0	0	0	0	0	0	0	0	0	0	0	0	0	0	0	0	0	0	0	0	0	0	0	0	0	0	0	0	0	0	0
COA-PWY: coenzyme A biosynthesis I (prokaryotic)|g__Actinomyces.s__Actinomyces_sp_HMSC035G02	0	0	0	0	0	0	0	0	0	0	0	0	0	0	0	0	0	0	0	0	0	0	0	0	0	0	0	0	0	0	0	0	0	0	0	0	0	0	0	0	0	0	0	0	0	0	0	0	0
COA-PWY: coenzyme A biosynthesis I (prokaryotic)|g__Actinomyces.s__Actinomyces_sp_HPA0247	0	0	0	0	0	0	0	0	0	0	0	0	0	0	0	0	0	0	0	0	0	0	0	0	0	0	0	0	0	0	0	0	0	0	0	0	0	2.26609e-06	0	0	0	0	0	0	0	0	0	0	0
COA-PWY: coenzyme A biosynthesis I (prokaryotic)|g__Actinomyces.s__Actinomyces_sp_oral_taxon_181	0	0	0	0	0	0	0	0	0	0	0	0	0	0	0	0	0	0	0	0	0	0	0	0	0	0	0	0	0	0	0	0	0	0	0	0	0	0	0	0	0	0	0	0	0	0	0	0	0
COA-PWY: coenzyme A biosynthesis I (prokaryotic)|g__Actinomyces.s__Actinomyces_urogenitalis	0	0	0	0	0	1.05448e-06	0	0	0	0	0	0	0	0	0	0	0	0	0	0	0	0	0	0	0	0	0	0	0	0	0	0	0	0	0	0	0	0	0	0	0	0	0	0	0	0	0	0	0
COA-PWY: coenzyme A biosynthesis I (prokaryotic)|g__Actinomyces.s__Actinomyces_viscosus	0	0	0	0	0	0	0	0	0	0	0	0	0	0	0	0	0	0	0	0	0	0	0	0	0	0	0	0	0	0	0	0	0	0	0	0	0	0	0	0	0	0	0	0	0	0	0	0	0
COA-PWY: coenzyme A biosynthesis I (prokaryotic)|g__Akkermansia.s__Akkermansia_muciniphila	0	0	0	0	0	0	0	0	0	0	0	0	0	0	0	0	0	0	0	0	0	0	0	2.2546e-05	0	0	0	0	0	0	0	0	0	0	0	0	0	0	0	0	0	0	0	0	0	0	0	0	0
COA-PWY: coenzyme A biosynthesis I (prokaryotic)|g__Alistipes.s__Alistipes_finegoldii	0	0	0	0	0	0	0	0	0	0	0	0	0	0	0	0	0	0	0	0	0	0	0	0	0	0	0	0	0	0	0	0	0	0	0	0	0	0	0	0	0	0	0	0	0	0	0	0	0
COA-PWY: coenzyme A biosynthesis I (prokaryotic)|g__Alistipes.s__Alistipes_indistinctus	0	0	0	0	0	0	0	0	0	0	0	0	0	0	0	0	0	0	0	0	0	0	0	0	0	0	0	0	0	0	0	0	0	0	0	0	0	0	0	0	0	0	0	0	0	0	0	0	0
COA-PWY: coenzyme A biosynthesis I (prokaryotic)|g__Alistipes.s__Alistipes_onderdonkii	0	0	0	0	0	0	0	0	0	0	0	0	0	0	0	0	0	0	0	0	0	0	0	0	0	0	0	0	0	0	0	0	0	0	0	0	0	0	0	0	0	0	0	0	0	0	0	0	0
COA-PWY: coenzyme A biosynthesis I (prokaryotic)|g__Alistipes.s__Alistipes_putredinis	0	0	0	0	0	0	0	0	0	0	0	0	0	0	0	0	0	0	0	0	0	0	0	0	0	0	0	0	0	0	0	0	0	0	0	0	0	0	0	0	0	0	0	0	0	0	0	0	0
COA-PWY: coenzyme A biosynthesis I (prokaryotic)|g__Anaeroglobus.s__Anaeroglobus_geminatus	0	0	0	0	0	0	0	0	0	0	0	0	0	0	0	0	0	0	0	0	0	0	0	0	0	0	0	0	0	0	0	0	0	0	0	0	0	0	0	0	0	0	0	0	0	0	0	0	0
COA-PWY: coenzyme A biosynthesis I (prokaryotic)|g__Anaeromassilibacillus.s__Anaeromassilibacillus_sp_An250	0	0	0	0	0	0	0	0	0	0	0	0	0	0	0	0	0	0	0	0	0	0	0	0	0	0	0	0	0	0	0	0	0	0	0	0	0	0	0	0	0	0	0	0	0	0	0	0	0
COA-PWY: coenzyme A biosynthesis I (prokaryotic)|g__Anaerostipes.s__Anaerostipes_caccae	0	0	0	0	0	0	0	0	0	0	0	0	0	0	0	0	0	0	0	0	0	0	0	0	0	0	0	0	0	0	0	2.09687e-06	0	0	0	0	0	0	0	0	0	0	0	0	0	0	0	0	0
COA-PWY: coenzyme A biosynthesis I (prokaryotic)|g__Anaerostipes.s__Anaerostipes_hadrus	0	0	0	0	0	0	0	0	0	0	0	0	0	0	0	0	0	0	0	0	0	0	0	0	0	0	0	0	0	0	0	0	0	0	0	0	0	0	0	0	0	0	0	0	0	0	0	0	0
COA-PWY: coenzyme A biosynthesis I (prokaryotic)|g__Anaerotruncus.s__Anaerotruncus_colihominis	0	0	0	0	0	0	0	0	0	0	0	0	0	0	0	0	0	0	0	0	0	0	0	0	0	0	0	0	0	0	0	7.91094e-07	0	0	0	0	0	0	0	0	0	0	0	0	0	0	0	0	0
COA-PWY: coenzyme A biosynthesis I (prokaryotic)|g__Atlantibacter.s__Atlantibacter_hermannii	0	0	0	0	0	0	0	0	0	0	0	0	0	0	0	0	0	0	0	0	0	0	0	0	0	0	0	0	0	0	0	0	0	0	0	0	0	0	0	0	0	0	0	0	0	0	0	0	0
COA-PWY: coenzyme A biosynthesis I (prokaryotic)|g__Atopobium.s__Atopobium_parvulum	0	0	0	0	0	0	0	0	0	0	0	0	0	0	0	0	0	0	0	0	0	0	0	0	0	0	0	0	0	0	1.41317e-06	0	0	0	0	0	0	0	0	0	0	0	0	0	0	0	0	0	0
COA-PWY: coenzyme A biosynthesis I (prokaryotic)|g__Bacteroides.s__Bacteroides_caccae	0	0	0	0	0	0	0	0	0	0	0	0	0	0	0	0	0	0	0	0	0	0	0	3.27904e-05	0	0	0	0	0	0	0	0	0	0	0	0	0	0	0	0	0	0	0	0	0	0	0	0	0
COA-PWY: coenzyme A biosynthesis I (prokaryotic)|g__Bacteroides.s__Bacteroides_cellulosilyticus	0	0	0	0	0	0	0	0	0	0	0	0	0	0	0	0	0	0	0	0	0	0	0	0	0	0	0	0	0	0	0	0	0	0	0	0	0	0	0	0	0	0	0	0	0	0	0	0	0
COA-PWY: coenzyme A biosynthesis I (prokaryotic)|g__Bacteroides.s__Bacteroides_dorei	0	0	0	0	0	0	0	0	0	0	0	0	0	0	0	0	0	0	0	0	0	0	0	0	0	0	0	0	0	0	0	0	0	0	0	0	0	0	0	0	0	0	0	0	0	0	0	0	0
COA-PWY: coenzyme A biosynthesis I (prokaryotic)|g__Bacteroides.s__Bacteroides_eggerthii	0	0	0	0	0	0	0	0	0	0	0	0	0	0	0	0	0	0	0	0	0	0	0	0	0	0	0	0	0	0	0	0	0	0	0	0	0	0	0	0	0	0	0	0	0	0	0	0	0
COA-PWY: coenzyme A biosynthesis I (prokaryotic)|g__Bacteroides.s__Bacteroides_faecis	0	0	0	0	0	0	0	0	0	0	0	0	0	0	0	0	0	0	0	0	0	0	0	0	0	0	0	0	0	0	0	0	0	0	0	0	0	0	0	0	0	0	0	0	0	0	0	0	0
COA-PWY: coenzyme A biosynthesis I (prokaryotic)|g__Bacteroides.s__Bacteroides_finegoldii	0	0	0	0	0	0	0	0	0	0	0	0	0	0	0	0	0	0	0	0	0	0	0	0	0	0	0	0	0	0	0	0	0	0	0	0	0	0	0	0	0	0	0	0	0	0	0	0	0
COA-PWY: coenzyme A biosynthesis I (prokaryotic)|g__Bacteroides.s__Bacteroides_fragilis	0	0	0	0	0	0	0	0	0	0	0	0	0	0	0	0	0	0	0	0	0	0	0	0	0	0	0	0	0	0	0	0	0	0	0	0	0	0	0	0	0	0	0	7.97417e-05	0	0	0	0	0
COA-PWY: coenzyme A biosynthesis I (prokaryotic)|g__Bacteroides.s__Bacteroides_intestinalis	0	0	0	0	0	0	0	0	0	0	0	0	0	0	0	0	0	0	0	0	0	0	0	0	0	0	0	0	0	0	0	0	0	0	0	0	0	0	0	0	0	0	0	0	0	0	0	0	0
COA-PWY: coenzyme A biosynthesis I (prokaryotic)|g__Bacteroides.s__Bacteroides_massiliensis	0	0	0	0	0	0	0	0	0	0	0	0	0	0	0	0	0	0	0	0	0	0	0	0	0	0	0	0	0	0	0	0	0	0	0	0	0	0	0	0	0	0	0	0	0	0	0	0	0
COA-PWY: coenzyme A biosynthesis I (prokaryotic)|g__Bacteroides.s__Bacteroides_ovatus	0	0	0	0	0	0	0	0	0	0	0	0	0	0	0	0	6.33061e-07	0	0	0	0	0	0	0	0	0	0	0	0	0	0	0	0	0	0	0	0	0	0	4.06199e-06	0	0	0	0	0	0	0	0	0
COA-PWY: coenzyme A biosynthesis I (prokaryotic)|g__Bacteroides.s__Bacteroides_plebeius	0	0	0	0	0	0	0	0	0	0	0	0	0	0	0	0	0	0	0	0	0	0	0	0	0	0	0	0	0	0	0	0	0	0	0	0	0	0	0	0	0	0	0	0	0	0	0	0	0
COA-PWY: coenzyme A biosynthesis I (prokaryotic)|g__Bacteroides.s__Bacteroides_stercoris	0	0	0	0	0	0	0	0	0	0	0	0	0	0	0	0	0	0	0	0	0	0	0	0	0	0	0	0	0	0	0	0	0	0	0	0	0	0	0	0	0	0	0	0	0	0	0	0	0
COA-PWY: coenzyme A biosynthesis I (prokaryotic)|g__Bacteroides.s__Bacteroides_thetaiotaomicron	0	0	0	0	0	0	0	0	0	0	0	0	0	0	0	0	5.50907e-07	0	0	0	0	0	0	0	0	0	0	0	0	0	0	0	0	0	0	0	0	0	0	0	0	0	0	0	0	0	0	0	0
COA-PWY: coenzyme A biosynthesis I (prokaryotic)|g__Bacteroides.s__Bacteroides_uniformis	0	0	0	0	0	0	0	0	0	0	0	0	0	0	0	1.43256e-05	0	0	0	0	0	0	0	2.8534e-05	0	0	0	0	0	0	0	0	0	0	0	0	0	0	0	0	0	0	0	0	0	0	0	0	0
COA-PWY: coenzyme A biosynthesis I (prokaryotic)|g__Bacteroides.s__Bacteroides_vulgatus	0	0	0.000141231	6.82709e-06	0	0	0	0	0	0	0	0	0	0	0	0	4.09243e-06	0	0	0	0	0	0	8.21196e-05	0	0	0	0	0	0	0	0	0	0	0	0	0	4.26998e-05	0	0	0	0	0	0	0	0	0	0	0
COA-PWY: coenzyme A biosynthesis I (prokaryotic)|g__Bacteroides.s__Bacteroides_xylanisolvens	0	0	0	0	0	0	0	0	0	0	0	0	0	0	0	0	0	0	0	0	0	0	0	9.43737e-06	0	0	0	0	0	0	0	0	0	0	0	0	0	0	0	0	0	0	0	0	0	0	0	0	0
COA-PWY: coenzyme A biosynthesis I (prokaryotic)|g__Bifidobacterium.s__Bifidobacterium_adolescentis	0	0	0	0	0	0	0	0	0	0	0	0	0	0	0	0	0	0	0	0	0	0	0	0	0	0	0	0	0	0	0	0	0	0	0	0	0	0	0	0	0	0	0	0	0	0	0	0	0
COA-PWY: coenzyme A biosynthesis I (prokaryotic)|g__Bifidobacterium.s__Bifidobacterium_catenulatum	0	0	0	0	0	0	0	0	0	1.32889e-05	0	0	0	0	0	0	0	0	0	0	0	0	0	0	0	0	0	0	0	0	0	0	0	0	0	0	0	0	0	0	0	0	0	0	0	0	0	0	0
COA-PWY: coenzyme A biosynthesis I (prokaryotic)|g__Bifidobacterium.s__Bifidobacterium_dentium	0	0	0	0	0	0	0	0	0	4.75103e-07	0	0	0	0	0	0	0	0	0	0	0	0	0	0	0	0	0	0	0	0	0.000243119	0	0	0	0	0	0	0	0	0	0	0	0	0	0	0	0	0	0
COA-PWY: coenzyme A biosynthesis I (prokaryotic)|g__Bifidobacterium.s__Bifidobacterium_longum	0	0.00054506	1.14605e-05	0.000529388	0	0	0	0	0	5.03741e-05	0	0	0	0	0	0	5.71767e-05	0	0	0	0.00044593	0	0	0	0	0	0	0	0	0	0	0	0	0	0	0	0	0	0	0	0.000148183	0	0	0	0.000372711	0	0	0	0
COA-PWY: coenzyme A biosynthesis I (prokaryotic)|g__Bifidobacterium.s__Bifidobacterium_pseudocatenulatum	0	0	0	0	0	0	0	0	0	0	0	0	0	0	0	0	0	0	0	0.000254695	2.47246e-05	0	0	2.23271e-05	0	0	0	0	0	0	0	0	0	0	0	0	5.14374e-05	9.56495e-05	0	0	0	0	0	0	0	0	0	0	0
COA-PWY: coenzyme A biosynthesis I (prokaryotic)|g__Bilophila.s__Bilophila_wadsworthia	0	0	0	0	0	0	0	0	0	0	0	0	0	0	0	2.09192e-06	0	0	0	0	0	0	0	2.50091e-06	0	0	0	0	0	0	0	0	0	0	0	0	0	0	0	0	0	0	0	0	0	0	0	0	0
COA-PWY: coenzyme A biosynthesis I (prokaryotic)|g__Blautia.s__Blautia_obeum	0	0	0	0	0	0	0	0	0	0	0	0	0	0	0	0	0	0	0	0	1.70734e-06	0	0	4.69401e-06	0	0	0	0	0	0	0	0	0	0	0	0	0	0	0	0	0	0	0	0	0	0	0	0	0
COA-PWY: coenzyme A biosynthesis I (prokaryotic)|g__Blautia.s__Blautia_sp_CAG_257	0	0	0	0	0	0	0	0	0	0	0	0	0	0	0	0	0	0	0	0	0	0	0	0	0	0	0	0	0	0	0	2.88483e-06	0	0	0	0	0	0	0	0	0	0	0	0	0	0	0	0	0
COA-PWY: coenzyme A biosynthesis I (prokaryotic)|g__Blautia.s__Blautia_sp_CAG_52	0	0	0	0	0	0	0	0	0	0	0	0	0	0	0	0	0	0	0	0	0	0	0	0	0	0	0	0	0	0	0	0	0	0	0	0	0	0	0	0	0	0	0	0	0	0	0	0	0
COA-PWY: coenzyme A biosynthesis I (prokaryotic)|g__Blautia.s__Blautia_wexlerae	0	0	0	0	0	0	0	0	0	0	0	0	0	0	0	0	0	0	0	0	2.54138e-06	0	0	3.55321e-06	0	0	0	0	0	0	0	0	0	0	0	0	0	0	0	0	0	0	0	0	0	0	0	0	0
COA-PWY: coenzyme A biosynthesis I (prokaryotic)|g__Blautia.s__Ruminococcus_gnavus	0	0	0	0	0	0	0	0	0	2.1329e-05	0	0	0	0	0	9.58275e-07	0	0	0	0	0	0	0	2.51353e-06	0	0	0	0	0	0	0	1.00934e-05	0	0	0	0	0	0	0	0	0	0	0	2.89939e-06	0	0	0	0	0
COA-PWY: coenzyme A biosynthesis I (prokaryotic)|g__Blautia.s__Ruminococcus_torques	0	0	0	0	0	0	0	0	0	0	0	0	0	0	0	0	0	0	0	0	0	0	0	6.99145e-06	0	0	0	0	0	0	0	0	0	0	0	0	0	0	0	0	0	0	0	0	0	0	0	0	0
COA-PWY: coenzyme A biosynthesis I (prokaryotic)|g__Butyricimonas.s__Butyricimonas_synergistica	0	0	0	0	0	0	0	0	0	0	0	0	0	0	0	0	0	0	0	0	0	0	0	0	0	0	0	0	0	0	0	0	0	0	0	0	0	0	0	0	0	0	0	0	0	0	0	0	0
COA-PWY: coenzyme A biosynthesis I (prokaryotic)|g__Butyricimonas.s__Butyricimonas_virosa	0	0	0	0	0	0	0	0	0	0	0	0	0	0	0	0	0	0	0	0	0	0	0	0	0	0	0	0	0	0	0	0	0	0	0	0	0	0	0	0	0	0	0	0	0	0	0	0	0
COA-PWY: coenzyme A biosynthesis I (prokaryotic)|g__Citrobacter.s__Citrobacter_amalonaticus	0	0	0	0	0	0	0	0	0	0	0	0	0	0	0	0	0	0	0	0	0	0	0	0	0	0	0	0	0	0	0	0	0	0	0	0	0	0	0	0	6.54461e-05	0	0	0	0	0	0	0	0
COA-PWY: coenzyme A biosynthesis I (prokaryotic)|g__Citrobacter.s__Citrobacter_braakii	0	0	0	0	0	0	0	0	0	0	0	0	0	0	0	0	0	0	0	0	0	0	0	0	0	0	0	0	0	0	0	0	0	0	0	0	0	0	0	0	2.02867e-05	0	0	0	0	0	0	0	0
COA-PWY: coenzyme A biosynthesis I (prokaryotic)|g__Citrobacter.s__Citrobacter_freundii	0	0	0	0	0	0	0	0	0	0	0	0	0	0	0	0	0	0	0	0	0	0	0	0	0	0	0	0	0	0	0	0	0	0	0	0	0	0	0	0	3.29721e-07	0	0	0	4.40997e-07	0	0	0	0
COA-PWY: coenzyme A biosynthesis I (prokaryotic)|g__Citrobacter.s__Citrobacter_koseri	0	0	0	0	0	0	0	0	0	0	0	0	0	0	0	0	0	0	0	0	0	0	0	0	0	0	0	0	0	0	0	0	0	0	0	0	0	0	0	0	0	0	0	0	0	0	0	0	0
COA-PWY: coenzyme A biosynthesis I (prokaryotic)|g__Citrobacter.s__Citrobacter_portucalensis	0	0	0	0	0	0	0	0	0	0	0	0	0	0	0	0	0	0	0	0	0	0	0	0	0	0	0	0	0	0	0	0	0	0	0	0	0	0	0	0	0	0	0	0	0	0	0	0	0
COA-PWY: coenzyme A biosynthesis I (prokaryotic)|g__Citrobacter.s__Citrobacter_youngae	0	0	0	0	0	0	0	0	0	0	0	0	0	0	0	0	0	0	0	0	0	0	0	0	0	0	0	0	0	0	0	0	0	0	0	0	0	0	0	0	0	0	0	0	0	0	0	0	0
COA-PWY: coenzyme A biosynthesis I (prokaryotic)|g__Clostridioides.s__Clostridioides_difficile	0	0	0	0	0	0	0	0	0	1.95825e-05	0	0	0	0	0	0	0	0	0	0	0	0	0	2.54159e-07	0	0	0	0	0	0	2.77328e-05	6.219e-06	0	0	0	0	0	0	0	0	0	0	0	0	0	0	0	0	0
COA-PWY: coenzyme A biosynthesis I (prokaryotic)|g__Clostridium.s__Clostridium_baratii	0	0	0	0	0	0	0	0	0	0	0	0	0	0	0	0	0	0	0	0	0	0	0	0	0	0	0	0	0	0	0	0	0	0	0	0	0	0	0	0	0	0	0	0	0	0	0	0	0
COA-PWY: coenzyme A biosynthesis I (prokaryotic)|g__Clostridium.s__Clostridium_butyricum	0	0	0	0	0	0	0	0	0	0	0	0	0	0	0	0	0	0	0	0	0	0	0	0	0	0	0	0	0	0	0	0	0	0	0	0	0	0	0	0	0	0	0	0	0	0	0	0	0
COA-PWY: coenzyme A biosynthesis I (prokaryotic)|g__Clostridium.s__Clostridium_disporicum	0	0	0	0	0	0	0	0	0	0	0	0	0	0	0	0	0	0	0	0	0	0	0	0	0	0	2.33045e-06	0	0	0	0	0	0	0	0	0	0	0	0	0	0	0	0	0	0	0	0	0	0
COA-PWY: coenzyme A biosynthesis I (prokaryotic)|g__Clostridium.s__Clostridium_neonatale	0	0	1.38839e-05	0	0	0	0	0	0	0	0	0	0	0	0	0	0	0	0	0	0	0	0	0	0	0	0	0	0	0	0	1.26312e-06	0	0	0	0	0	0	0	0	0	0	0	9.84579e-06	0	0	0	0	0
COA-PWY: coenzyme A biosynthesis I (prokaryotic)|g__Clostridium.s__Clostridium_paraputrificum	0	0	0	0	0	0	0	0	0	0	0	0	2.21632e-05	0	0	0	0	0	0	0	0	0	0	0	0	0	0	0	0	0	2.01247e-05	0	0	0	0	0	0	0	0	0	0	0	0	0	0	0	0	0	0
COA-PWY: coenzyme A biosynthesis I (prokaryotic)|g__Clostridium.s__Clostridium_perfringens	0	0	0	0	0	0	0	0	1.08795e-06	0	0	0	0	0	0	0	0	0	0	0	0	0	0	0	0	0	1.28432e-06	0	0	0	6.12252e-07	0	0	0	0	0	0	0	0	0	0	0	0	0	0	0	0	0	0
COA-PWY: coenzyme A biosynthesis I (prokaryotic)|g__Clostridium.s__Clostridium_sp_7_2_43FAA	0	0	0	0	0	0	0	0	0	0	0	0	0	0	0	0	0	0	0	0	0	0	0	0	0	0	0	0	0	0	0	0	0	0	0	0	0	0	0	0	0	0	0	0	0	0	0	0	0
COA-PWY: coenzyme A biosynthesis I (prokaryotic)|g__Collinsella.s__Collinsella_aerofaciens	0	0	0	0	0	0	0	0	0	0	0	0	0	0	0	0	0	0	0	0	0	0	0	0	0	0	0	0	0	0	0	0	0	0	0	0	0	0	0	0	0	0	0	0	0	0	0	0	0
COA-PWY: coenzyme A biosynthesis I (prokaryotic)|g__Collinsella.s__Collinsella_intestinalis	0	0	0	0	0	0	0	0	0	0	0	0	0	0	0	0	0	0	0	0	0	0	0	9.56322e-06	0	0	0	0	0	0	0	0	0	0	0	0	0	0	0	0	0	0	0	0	0	0	0	0	0
COA-PWY: coenzyme A biosynthesis I (prokaryotic)|g__Collinsella.s__Collinsella_sp_CAG_289	0	0	0	0	0	0	0	0	0	0	0	0	0	0	0	0	0	0	0	0	0	0	0	0	0	0	0	0	0	0	0	0	0	0	0	0	0	0	0	0	0	0	0	0	0	0	0	0	0
COA-PWY: coenzyme A biosynthesis I (prokaryotic)|g__Coprobacter.s__Coprobacter_fastidiosus	0	0	0	0	0	0	0	0	0	0	0	0	0	0	0	0	0	0	0	0	0	0	0	0	0	0	0	0	0	0	0	0	0	0	0	0	0	0	0	0	0	0	0	0	0	0	0	0	0
COA-PWY: coenzyme A biosynthesis I (prokaryotic)|g__Corynebacterium.s__Corynebacterium_kefirresidentii	0	0	0	0	0	0	0	0	0	0	0	0	0	0	0	0	0	0	0	0	0	0	0	0	0	0	0	0	0	0	0	0	0	0	0	0	0	0	0	0	0	0	0	0	0	0	0	0	0
COA-PWY: coenzyme A biosynthesis I (prokaryotic)|g__Corynebacterium.s__Corynebacterium_kroppenstedtii	0	0	0	0	0	0	0	0	0	0	0	0	0	0	0	0	0	0	0	0	0	0	0	0	0	0	0	0	0	0	0	0	0	0	0	0	0	0	0	0	0	0	0	0	0	0	0	0	0
COA-PWY: coenzyme A biosynthesis I (prokaryotic)|g__Cutibacterium.s__Cutibacterium_acnes	0	0	0	0	0	0	0	0	0	0	0	0	0	0	0	0	0	0	0	0	0	0	0	0	0	0	0	0	0	0	0	0	0	0	0	0	0	0	0	0	0	0	0	0	0	0	0	0	0
COA-PWY: coenzyme A biosynthesis I (prokaryotic)|g__Cutibacterium.s__Cutibacterium_avidum	0	0	0	0	0	0	0	0	0	0	0	0	0	0	0	0	0	0	0	0	0	0	0	0	0	0	0	0	0	0	0	0	0	0	0	0	0	0	0	0	0	0	0	0	0	0	0	0	0
COA-PWY: coenzyme A biosynthesis I (prokaryotic)|g__Cutibacterium.s__Propionibacterium_humerusii	0	0	0	0	0	0	0	0	0	0	0	0	0	0	0	0	0	0	0	0	0	0	0	0	0	0	0	0	0	0	0	0	0	0	0	0	0	0	0	0	0	0	0	0	0	0	0	0	0
COA-PWY: coenzyme A biosynthesis I (prokaryotic)|g__Desulfovibrio.s__Desulfovibrio_fairfieldensis	0	0	0	0	0	0	0	0	0	0	0	0	0	0	0	0	0	0	0	0	0	0	0	0	0	0	0	0	0	0	0	0	0	0	0	0	0	0	0	0	0	0	0	0	0	0	0	0	0
COA-PWY: coenzyme A biosynthesis I (prokaryotic)|g__Dorea.s__Dorea_formicigenerans	0	0	0	0	0	0	0	0	0	0	0	0	0	0	0	0	0	0	0	0	0	0	0	0	0	0	0	0	0	0	0	0	0	0	0	0	0	0	0	0	0	0	0	0	0	0	0	0	0
COA-PWY: coenzyme A biosynthesis I (prokaryotic)|g__Eggerthella.s__Eggerthella_lenta	0	0	0	0	0	0	0	0	0	1.99145e-06	0	0	0	0	0	0	0	0	0	0	0	0	0	0	0	0	0	0	0	0	9.63293e-07	0	0	0	0	0	0	0	0	0	0	0	0	0	0	0	0	0	0
COA-PWY: coenzyme A biosynthesis I (prokaryotic)|g__Enterobacter.s__Enterobacter_cloacae	0	0	0	0	0	0	0	0	0	0	0	0	0	0	0	0	0	0	0	0	0	0	0	0	0	0	0	0	0	0	0	8.00028e-07	0	0	0	0	0	0	0	0	7.25402e-06	0	0	0	2.42745e-06	0	0	0	0
COA-PWY: coenzyme A biosynthesis I (prokaryotic)|g__Enterobacter.s__Enterobacter_mori	0	0	0	0	0	0	0	0	0	0	0	0	0	0	0	0	0	0	0	0	0	0	0	0	0	0	0	0	0	0	0	0	0	0	0	0	0	0	0	0	0	0	0	0	0	0	0	0	0
COA-PWY: coenzyme A biosynthesis I (prokaryotic)|g__Enterococcus.s__Enterococcus_casseliflavus	0	0	0	0	0	0	0	0	0	0	0	0	0	0	0	0	0	0	0	0	0	0	0	0	0	0	0	0	0	0	0	0	0	0	0	0	0	0	0	0	0	0	0	0	0	0	0	0	0
COA-PWY: coenzyme A biosynthesis I (prokaryotic)|g__Enterococcus.s__Enterococcus_durans	0	0	0	0	0	0	0	0	0	0	0	0	0	0	0	0	0	0	0	0	0	0	0	0	0	0	0	0	0	0	0	0	0	0	0	0	0	0	0	0	0	0	0	0	0	0	0	0	0
COA-PWY: coenzyme A biosynthesis I (prokaryotic)|g__Enterococcus.s__Enterococcus_faecalis	0	0	0	6.80168e-06	0	1.14178e-07	0	0	0	0	0	0	0	0	0	0	0	0	0	0	2.92306e-07	0	0	0	0	0	7.80877e-06	1.14263e-06	0	0	1.43458e-06	0	0	0	0	0	0	0	0	0	0	0	0	0	0	0	0	0	0
COA-PWY: coenzyme A biosynthesis I (prokaryotic)|g__Enterococcus.s__Enterococcus_faecium	0	0	0	5.40986e-06	0	0	0	0	0	0	0	0	0	0	0	0	0	0	0	0	6.96818e-07	0	0	0	0	0	0	0	0	0	0	0	0	0	0	0	0	0	0	0	0	0	0	0	0	0	0	0	0
COA-PWY: coenzyme A biosynthesis I (prokaryotic)|g__Enterococcus.s__Enterococcus_gallinarum	0	0	0	0	0	0	0	0	0	0	0	0	0	0	0	0	0	0	0	0	0	0	0	0	0	0	0	0	0	0	0	0	0	0	0	0	0	0	0	0	0	0	0	0	0	0	0	0	0
COA-PWY: coenzyme A biosynthesis I (prokaryotic)|g__Enterococcus.s__Enterococcus_hirae	0	0	0	0	0	0	0	0	0	0	0	0	0	0	0	0	0	0	0	0	0	0	0	0	0	0	0	0	0	0	0	0	0	0	0	0	0	0	0	0	0	0	0	0	0	0	0	0	0
COA-PWY: coenzyme A biosynthesis I (prokaryotic)|g__Enterococcus.s__Enterococcus_raffinosus	0	0	0	0	0	0	0	0	0	0	0	0	0	0	0	0	0	0	0	0	0	0	0	0	0	0	0	0	0	0	0	0	0	0	0	0	0	0	0	0	0	0	0	0	0	0	0	0	0
COA-PWY: coenzyme A biosynthesis I (prokaryotic)|g__Enterococcus.s__Enterococcus_saccharolyticus	0	0	0	0	0	0	0	0	0	0	0	0	0	0	0	0	0	0	0	0	0	0	0	0	0	0	0	0	0	0	0	0	0	0	0	0	0	0	0	0	0	0	0	0	0	0	0	0	0
COA-PWY: coenzyme A biosynthesis I (prokaryotic)|g__Erysipelatoclostridium.s__Clostridium_spiroforme	0	0	0	0	0	0	0	0	0	0	0	0	0	0	0	0	0	0	0	0	0	0	0	0	0	0	0	0	0	0	0	0	0	0	0	0	0	0	0	0	0	0	0	0	0	0	0	0	0
COA-PWY: coenzyme A biosynthesis I (prokaryotic)|g__Erysipelatoclostridium.s__Erysipelatoclostridium_ramosum	0	0	0	3.11699e-06	0	0	0	0	0	0	0	0	1.96427e-06	0	0	0	0	0	0	0	0	0	0	4.78825e-07	0	0	0	0	0	0	0	3.0419e-05	0	0	0	0	0	0	0	0	0	0	0	0	0	0	0	0	0
COA-PWY: coenzyme A biosynthesis I (prokaryotic)|g__Escherichia.s__Escherichia_coli	0	0	0	5.8627e-06	0	0	0	0	0.000143077	1.91536e-05	0	0	0	0	0	5.31531e-05	7.25307e-05	0	0	0	4.96406e-06	0	0	0	0	0	0.000106392	2.08168e-05	0	0	1.08458e-06	4.5109e-05	0	0.000125221	0	0	0	0	0	2.29413e-05	0	0	0	0	1.62209e-05	0	0	0	0
COA-PWY: coenzyme A biosynthesis I (prokaryotic)|g__Escherichia.s__Escherichia_fergusonii	0	0	0	7.82514e-07	0	0	0	0	1.67764e-07	6.09184e-07	0	0	0	0	0	0	1.78433e-07	0	0	0	0	0	0	0	0	0	9.11889e-06	3.04396e-06	0	0	2.68004e-07	0	0	4.65403e-07	0	0	0	0	0	3.84479e-06	0	0	0	0	2.47326e-06	0	0	0	0
COA-PWY: coenzyme A biosynthesis I (prokaryotic)|g__Escherichia.s__Escherichia_marmotae	0	0	0	0	0	0	0	0	0	0	0	0	0	0	0	0	0	0	0	0	0	0	0	0	0	0	0	0	0	0	0	0	0	0	0	0	0	0	0	0	0	0	0	0	0	0	0	0	0
COA-PWY: coenzyme A biosynthesis I (prokaryotic)|g__Eubacterium.s__Eubacterium_callanderi	0	0	0	0	0	0	0	0	0	0	0	0	0	0	0	0	0	0	0	0	0	0	0	0	0	0	0	0	0	0	0	0	0	0	0	0	0	0	0	0	0	0	0	0	0	0	0	0	0
COA-PWY: coenzyme A biosynthesis I (prokaryotic)|g__Eubacterium.s__Eubacterium_eligens	0	0	0	0	0	0	0	0	0	0	0	0	0	0	0	0	0	0	0	0	0	0	0	0	0	0	0	0	0	0	0	0	0	0	0	0	0	0	0	0	0	0	0	0	0	0	0	0	0
COA-PWY: coenzyme A biosynthesis I (prokaryotic)|g__Faecalibacterium.s__Faecalibacterium_prausnitzii	0	0	0	0	0	0	0	0	0	0	0	0	0	0	0	0	0	0	0	0	0	0	0	0	0	0	0	0	0	0	0	6.68285e-05	0	0	0	0	0	0	0	0	0	0	0	0	0	0	0	0	0
COA-PWY: coenzyme A biosynthesis I (prokaryotic)|g__Firmicutes_unclassified.s__Firmicutes_bacterium_CAG_145	0	0	0	0	0	0	0	0	0	0	0	0	0	0	0	0	0	0	0	0	0	0	0	0	0	0	0	0	0	0	0	0	0	0	0	0	0	0	0	0	0	0	0	0	0	0	0	0	0
COA-PWY: coenzyme A biosynthesis I (prokaryotic)|g__Flavonifractor.s__Flavonifractor_plautii	0	0	0	0	0	0	0	0	0	1.42452e-05	0	0	0	0	0	0	0	0	0	0	0	0	0	6.63753e-06	0	0	0	0	0	0	0	1.65274e-05	0	0	0	0	0	0	0	0	0	0	0	0	0	0	0	0	0
COA-PWY: coenzyme A biosynthesis I (prokaryotic)|g__Fusicatenibacter.s__Fusicatenibacter_saccharivorans	0	0	0	0	0	0	0	0	0	0	0	0	0	0	0	0	0	0	0	7.97368e-07	0	0	0	0	0	0	0	0	0	0	0	0	0	0	0	0	0	0	0	0	0	0	0	0	0	0	0	0	0
COA-PWY: coenzyme A biosynthesis I (prokaryotic)|g__Gordonibacter.s__Gordonibacter_pamelaeae	0	0	0	0	0	0	0	0	0	0	0	0	0	0	0	0	0	0	0	0	0	0	0	0	0	0	0	0	0	0	0	0	0	0	0	0	0	0	0	0	0	0	0	0	0	0	0	0	0
COA-PWY: coenzyme A biosynthesis I (prokaryotic)|g__Granulicatella.s__Granulicatella_elegans	0	0	0	0	0	0	0	0	0	0	0	0	0	0	0	0	0	0	0	0	0	0	0	0	0	0	0	0	0	0	0	0	0	0	0	0	0	0	0	0	0	0	0	0	0	0	0	0	0
COA-PWY: coenzyme A biosynthesis I (prokaryotic)|g__Haemophilus.s__Haemophilus_haemolyticus	0	0	0	0	0	0	0	0	0	0	0	0	0	0	0	0	0	0	0	0	0	0	0	0	0	0	0	0	0	0	0	0	0	0	0	0	0	0	0	0	4.09243e-06	0	0	0	0	0	0	0	0
COA-PWY: coenzyme A biosynthesis I (prokaryotic)|g__Haemophilus.s__Haemophilus_influenzae	0	0	0	0	0	0	0	0	0	0	0	0	0	0	0	0	0	0	0	0	0	0	0	0	0	0	0	0	0	0	0	0	0	0	0	0	0	0	0	0	1.11999e-05	0	0	0	0	0	0	0	0
COA-PWY: coenzyme A biosynthesis I (prokaryotic)|g__Haemophilus.s__Haemophilus_parahaemolyticus	0	0	0	0	0	1.46273e-06	0	0	0	0	0	0	0	0	0	0	0	0	0	0	0	0	0	0	0	0	0	0	0	0	0	0	0	0	0	0	0	0	0	0	0	0	0	0	0	0	0	0	0
COA-PWY: coenzyme A biosynthesis I (prokaryotic)|g__Haemophilus.s__Haemophilus_parainfluenzae	0	0	0	0	0	0	0	0	0	1.61626e-06	0	0	1.08583e-05	0	0	0	0	0	0	0	5.30298e-06	0	0	0	0	0	2.49931e-06	0	0	0	0	0	0	0	0	0	0	0	0	0	1.05701e-05	0	0	0	0	0	0	0	0
COA-PWY: coenzyme A biosynthesis I (prokaryotic)|g__Haemophilus.s__Haemophilus_paraphrohaemolyticus	0	0	0	0	0	0	0	0	0	0	0	0	0	0	0	0	0	0	0	0	0	0	0	0	0	0	0	0	0	0	0	0	0	0	0	0	0	0	0	0	0	0	0	0	0	0	0	0	0
COA-PWY: coenzyme A biosynthesis I (prokaryotic)|g__Hungatella.s__Hungatella_hathewayi	0	0	0	0	0	0	0	0	0	4.53263e-06	0	0	0	0	0	0	0	0	0	0	0	0	0	0	0	0	0	0	0	0	0	1.5607e-05	0	0	0	0	0	0	0	0	0	0	0	0	0	0	0	0	0
COA-PWY: coenzyme A biosynthesis I (prokaryotic)|g__Intestinibacter.s__Intestinibacter_bartlettii	0	0	0	0	0	0	0	0	0	0	0	0	0	0	0	0	0	0	0	0	0	0	0	0	0	0	0	0	0	0	0	0	0	0	0	0	0	0	0	0	0	0	0	0	0	0	0	0	0
COA-PWY: coenzyme A biosynthesis I (prokaryotic)|g__Intestinimonas.s__Intestinimonas_butyriciproducens	0	0	0	0	0	0	0	0	0	0	0	0	0	0	0	0	0	0	0	0	0	0	0	0	0	0	0	0	0	0	0	0	0	0	0	0	0	0	0	0	0	0	0	0	0	0	0	0	0
COA-PWY: coenzyme A biosynthesis I (prokaryotic)|g__Klebsiella.s__Klebsiella_aerogenes	0	0	0.000104918	0	0	0	0	0	0	0	0	0	0	0	0	0	0	0	0	0	0	0	0	0	0	0	0	0	0	0	0	0	0	0	0	0	0	0	0	0	0	0	0	0	0	0	0	0	0
COA-PWY: coenzyme A biosynthesis I (prokaryotic)|g__Klebsiella.s__Klebsiella_grimontii	0	0	0	0	0	0	0	0	0	0	0	0	0	0	0	0	0	0	0	0	0	0	0	0	0	0	0	0	0	0	0	0	0	0	0	0	0	0	0	0	0	0	0	0	0	0	0	0	0
COA-PWY: coenzyme A biosynthesis I (prokaryotic)|g__Klebsiella.s__Klebsiella_michiganensis	0	0	0	0	0	0	0	0	0	0	0	0	0	0	0	0	0	0	0	4.2797e-05	0	0	0	0	0	0	0	0	0	0	0	1.33335e-06	0	0	0	0	0	0	0	0	7.61779e-07	0	0	0	0	0	0	0	0
COA-PWY: coenzyme A biosynthesis I (prokaryotic)|g__Klebsiella.s__Klebsiella_oxytoca	0	0	0	1.27412e-06	0	0	0	0	1.17286e-05	5.3477e-06	0	0	5.27309e-06	0	0	2.06158e-06	3.70477e-06	0	0	0	2.16779e-06	0	0	0	0	0	5.13237e-06	1.37261e-06	0	0	4.10469e-07	3.60087e-06	0	1.31367e-05	0	0	8.75557e-05	5.00004e-05	0	2.17173e-06	0	0	0	2.95451e-06	1.92189e-06	0	0	0	0
COA-PWY: coenzyme A biosynthesis I (prokaryotic)|g__Klebsiella.s__Klebsiella_pneumoniae	0	0	0	0	0	0	0	0	0	0	0	0	6.72215e-05	0	0	0	6.1709e-06	0	0	0	9.61305e-07	0	0	0	0	0	0	0	0	0	0	0	0	0	0	0	0	0	0	0	6.84081e-06	0	0	0	5.04334e-06	0	0	0	0
COA-PWY: coenzyme A biosynthesis I (prokaryotic)|g__Klebsiella.s__Klebsiella_quasipneumoniae	0	0	0	0	0	4.98196e-08	0	0	0	0	0	0	0	0	0	0	0	0	0	0	0	0	0	0	0	0	0	0	0	0	0	0	0	0	0	0	0	0	0	0	0	0	0	0	0	0	0	0	0
COA-PWY: coenzyme A biosynthesis I (prokaryotic)|g__Klebsiella.s__Klebsiella_variicola	0	0	8.21481e-08	0	0	0.000113731	0	0	0	0	0	0	0	0	0	0	0	0	0	0	0	0	0	0	0	0	0	0	0	0	0	0	0	0	0	0	0	0	0	0	0	0	0	0	0	0	0	0	0
COA-PWY: coenzyme A biosynthesis I (prokaryotic)|g__Kluyvera.s__Kluyvera_cryocrescens	0	0	0	0	0	0	0	0	0	0	0	0	0	0	0	0	0	0	0	0	0	0	0	0	0	0	0	0	0	0	0	0	0	0	0	0	0	0	0	0	0	0	0	0	0	0	0	0	0
COA-PWY: coenzyme A biosynthesis I (prokaryotic)|g__Kosakonia.s__Kosakonia_cowanii	0	0	0	0	0	0	0	0	0	0	0	0	0	0	0	0	0	0	0	0	0	0	0	0	0	0	0	0	0	0	0	0	0	0	0	0	0	0	0	0	0	0	0	0	0	0	0	0	0
COA-PWY: coenzyme A biosynthesis I (prokaryotic)|g__Lachnoclostridium.s__Clostridium_aldenense	0	0	0	0	0	0	0	0	0	0	0	0	0	0	0	0	0	0	0	0	0	0	0	0	0	0	0	0	0	0	9.28189e-05	2.44455e-06	0	0	0	0	0	0	0	0	0	0	0	0	0	0	0	0	0
COA-PWY: coenzyme A biosynthesis I (prokaryotic)|g__Lachnoclostridium.s__Clostridium_asparagiforme	0	0	0	0	0	0	0	0	0	0	0	0	0	0	0	0	0	0	0	0	0	0	0	0	0	0	0	0	0	0	0	0	0	0	0	0	0	0	0	0	0	0	0	0	0	0	0	0	0
COA-PWY: coenzyme A biosynthesis I (prokaryotic)|g__Lachnoclostridium.s__Clostridium_citroniae	0	0	0	0	0	0	0	0	0	0	0	0	0	0	0	0	0	0	0	0	0	0	0	7.6172e-07	0	0	0	0	0	0	0	2.99142e-06	0	0	0	0	0	0	0	0	0	0	0	0	0	0	0	0	0
COA-PWY: coenzyme A biosynthesis I (prokaryotic)|g__Lachnoclostridium.s__Clostridium_clostridioforme	0	0	0	0	0	0	0	0	0	0	0	0	0	0	0	0	0	0	0	0	0	0	0	6.19264e-06	0	0	0	0	0	0	0	1.14177e-06	0	0	0	0	0	0	0	0	0	0	0	0	0	0	0	0	0
COA-PWY: coenzyme A biosynthesis I (prokaryotic)|g__Lachnoclostridium.s__Clostridium_lavalense	0	0	0	0	0	0	0	0	0	0	0	0	0	0	0	0	0	0	0	0	0	0	0	0	0	0	0	0	0	0	0	0	0	0	0	0	0	0	0	0	0	0	0	0	0	0	0	0	0
COA-PWY: coenzyme A biosynthesis I (prokaryotic)|g__Lachnoclostridium.s__Clostridium_scindens	0	0	0	0	0	0	0	0	0	0	0	0	0	0	0	0	0	0	0	0	0	0	0	0	0	0	0	0	0	0	0	0	0	0	0	0	0	0	0	0	0	0	0	0	0	0	0	0	0
COA-PWY: coenzyme A biosynthesis I (prokaryotic)|g__Lachnoclostridium.s__Lachnoclostridium_sp_An76	0	0	0	0	0	0	0	0	0	0	0	0	0	0	0	0	0	0	0	0	0	0	0	0	0	0	0	0	0	0	0	0	0	0	0	0	0	0	0	0	0	0	0	0	0	0	0	0	0
COA-PWY: coenzyme A biosynthesis I (prokaryotic)|g__Lachnospira.s__Lachnospira_pectinoschiza	0	0	0	0	0	0	0	0	0	3.99008e-05	0	0	0	0	0	0	0	0	0	0	0	0	0	0	0	0	0	0	0	0	0	0	0	0	0	0	0	0	0	0	0	0	0	0	0	0	0	0	0
COA-PWY: coenzyme A biosynthesis I (prokaryotic)|g__Lachnospiraceae_unclassified.s__Eubacterium_rectale	0	0	0	0	0	0	0	0	0	0	0	0	0	0	0	0	0	0	0	0	0	0	0	0	0	0	0	0	0	0	0	0	0	0	0	0	0	0	0	0	0	0	0	0	0	0	0	0	0
COA-PWY: coenzyme A biosynthesis I (prokaryotic)|g__Lachnospiraceae_unclassified.s__Lachnospiraceae_bacterium_2_1_46FAA	0	0	0	0	0	0	0	0	0	1.13277e-06	0	0	0	0	0	0	0	0	0	0	0	0	0	0	0	0	0	0	0	0	0	0	0	0	0	0	0	0	0	0	0	0	0	0	0	0	0	0	0
COA-PWY: coenzyme A biosynthesis I (prokaryotic)|g__Lactobacillus.s__Lactobacillus_casei_group	0	0	0	0	0	0	0	0	0	0	0	0	0	0	0	0	0	0	0	0	0	0	0	0	0	0	0	0	0	0	0	0	0	0	0	0	0	0	0	0	0	0	0	0	0	0	0	0	0
COA-PWY: coenzyme A biosynthesis I (prokaryotic)|g__Lactobacillus.s__Lactobacillus_fermentum	0	0	0	0	0	0	0	0	0	0	0	0	0	0	0	0	0	0	0	0	0	0	0	0	0	0	0	0	0	0	0	0	0	0	0	0	0	0	0	0	0	0	0	0	0	0	0	0	0
COA-PWY: coenzyme A biosynthesis I (prokaryotic)|g__Lactobacillus.s__Lactobacillus_gallinarum	0	0	0	0	0	0	0	0	0	0	0	0	0	0	0	0	0	0	0	0	0	0	0	0	0	0	0	0	0	0	0	0	0	0	0	0	0	0	0	0	0	0	0	0	0	0	0	0	0
COA-PWY: coenzyme A biosynthesis I (prokaryotic)|g__Lactobacillus.s__Lactobacillus_gasseri	0	0	0	0	0	0	0	0	0	0	0	0	0	0	0	0	1.39904e-07	0	0	0	1.77845e-06	0	0	0	0	0	0	0	0	0	0	0	0	0	0	0	0	0	0	0	0	0	0	0	0	0	0	0	0
COA-PWY: coenzyme A biosynthesis I (prokaryotic)|g__Lactobacillus.s__Lactobacillus_helveticus	0	0	0	0	0	0	0	0	0	0	0	0	0	0	0	0	0	0	0	0	0	0	0	0	0	0	0	0	0	0	0	0	0	0	0	0	0	0	0	0	0	0	0	0	0	0	0	0	0
COA-PWY: coenzyme A biosynthesis I (prokaryotic)|g__Lactobacillus.s__Lactobacillus_paragasseri	0	0	0	0	0	0	0	0	0	0	0	0	0	0	0	0	3.00933e-06	0	0	0	0	0	0	0	0	0	0	0	0	0	0	0	0	0	0	0	0	0	0	1.87505e-06	0	0	0	0	0	0	0	0	0
COA-PWY: coenzyme A biosynthesis I (prokaryotic)|g__Lactobacillus.s__Lactobacillus_rhamnosus	0	0	0	0	0	0	0	0	0	0	0	0	0	0	0	0	0	0	0	2.25624e-05	2.44294e-06	0	0	0	0	0	0	0	0	0	2.62087e-06	0	0	0	0	0	0	1.69762e-06	0	0	0	0	0	0	0	0	0	0	0
COA-PWY: coenzyme A biosynthesis I (prokaryotic)|g__Lawsonibacter.s__Lawsonibacter_asaccharolyticus	0	0	0	0	0	0	0	0	0	0	0	0	0	0	0	0	0	0	0	0	0	0	0	0	0	0	0	0	0	0	0	0	0	0	0	0	0	0	0	0	0	0	0	0	0	0	0	0	0
COA-PWY: coenzyme A biosynthesis I (prokaryotic)|g__Leclercia.s__Leclercia_adecarboxylata	0	0	0	0	0	0	0	0	0	0	0	0	0	0	0	0	0	0	0	0	0	0	0	0	0	0	0	0	0	0	0	0	0	0	0	0	0	0	0	0	0	0	0	0	0	0	0	0	0
COA-PWY: coenzyme A biosynthesis I (prokaryotic)|g__Megamonas.s__Megamonas_funiformis	0	0	0	0	0	0	0	0	0	0	0	0	0	0	0	0	0	0	0	0	0	0	0	0	0	0	0	0	0	0	0	0	0	0	0	0	0	0	0	0	0	0	0	0	0	0	0	0	0
COA-PWY: coenzyme A biosynthesis I (prokaryotic)|g__Megamonas.s__Megamonas_hypermegale	0	0	0	0	0	0	0	0	0	0	0	0	0	0	0	0	0	0	0	0	0	0	0	0	0	0	0	0	0	0	0	0	0	0	0	0	0	0	0	0	0	0	0	0	0	0	0	0	0
COA-PWY: coenzyme A biosynthesis I (prokaryotic)|g__Megamonas.s__Megamonas_rupellensis	0	0	0	0	0	0	0	0	0	0	0	0	0	0	0	0	0	0	0	0	0	0	0	0	0	0	0	0	0	0	0	0	0	0	0	0	0	0	0	0	0	0	0	0	0	0	0	0	0
COA-PWY: coenzyme A biosynthesis I (prokaryotic)|g__Megasphaera.s__Megasphaera_micronuciformis	0	0	0	0	0	0	0	0	0	0	0	0	0	0	0	0	0	0	0	0	8.74871e-07	0	0	0	0	0	0	0	0	0	0	0	0	0	0	0	0	0	0	0	0	0	0	0	0	0	0	0	0
COA-PWY: coenzyme A biosynthesis I (prokaryotic)|g__Megasphaera.s__Megasphaera_sp_DISK_18	0	0	0	0	0	0	0	0	0	0	0	0	0	0	0	0	0	0	0	1.43512e-05	3.51507e-05	0	0	1.38478e-05	0	0	0	0	0	0	0	0	0	0	0	0	0	0	0	0	0	0	0	0	0	0	0	0	0
COA-PWY: coenzyme A biosynthesis I (prokaryotic)|g__Megasphaera.s__Megasphaera_sp_MJR8396C	0	0	0	0	0	0	0	0	0	0	0	0	0	0	0	0	0	0	0	0	0	0	0	0	0	0	0	0	0	0	0	0	0	0	0	0	0	0	0	0	0	0	0	0	0	0	0	0	0
COA-PWY: coenzyme A biosynthesis I (prokaryotic)|g__Mitsuokella.s__Mitsuokella_jalaludinii	0	0	0	0	0	0	0	0	0	0	0	0	0	0	0	0	0	0	0	0	0	0	0	0	0	0	0	0	0	0	0	0	0	0	0	0	0	0	0	0	0	0	0	0	0	0	0	0	0
COA-PWY: coenzyme A biosynthesis I (prokaryotic)|g__Morganella.s__Morganella_morganii	0	0	0	0	0	0	0	0	0	0	0	0	0	0	0	0	0	0	0	0	0	0	0	0	0	0	0	0	0	0	0	0	0	0	0	0	0	0	0	0	0	0	0	0	0	0	0	0	0
COA-PWY: coenzyme A biosynthesis I (prokaryotic)|g__Mycobacterium.s__Mycobacterium_gordonae	0	0	0	0	0	0	0	0	0	0	0	0	0	0	0	0	0	0	0	0	0	0	0	0	0	0	0	0	0	0	0	0	0	0	0	0	0	0	0	0	0	0	0	0	0	0	0	0	0
COA-PWY: coenzyme A biosynthesis I (prokaryotic)|g__Neisseria.s__Neisseria_flavescens	0	0	0	0	0	0	0	0	0	0	0	0	0	0	0	0	0	0	0	0	0	0	0	0	0	0	0	0	0	0	0	0	0	0	0	0	0	0	0	0	0	0	0	0	0	0	0	0	0
COA-PWY: coenzyme A biosynthesis I (prokaryotic)|g__Neisseria.s__Neisseria_meningitidis	0	0	0	0	0	0	0	0	0	0	0	0	0	0	0	0	0	0	0	0	0	0	0	0	0	0	0	0	0	0	0	0	0	0	0	0	0	0	0	0	0	0	0	0	0	0	0	0	0
COA-PWY: coenzyme A biosynthesis I (prokaryotic)|g__Neisseria.s__Neisseria_subflava	0	0	0	0	0	0	0	0	0	0	0	0	0	0	0	0	0	0	0	0	0	0	0	0	0	0	0	0	0	0	0	0	0	0	0	0	0	0	0	0	0	0	0	0	0	0	0	0	0
COA-PWY: coenzyme A biosynthesis I (prokaryotic)|g__Odoribacter.s__Odoribacter_splanchnicus	0	0	0	0	0	0	0	0	0	0	0	0	0	0	0	0	0	0	0	0	0	0	0	5.14058e-06	0	0	0	0	0	0	0	0	0	0	0	0	0	0	0	0	0	0	0	0	0	0	0	0	0
COA-PWY: coenzyme A biosynthesis I (prokaryotic)|g__Pantoea.s__Pantoea_dispersa	0	0	0	0	0	0	0	0	0	0	0	0	0	0	0	0	0	0	0	0	0	0	0	0	0	0	0	0	0	0	0	0	0	0	0	0	0	0	0	0	0	0	0	0	0	0	0	0	0
COA-PWY: coenzyme A biosynthesis I (prokaryotic)|g__Pantoea.s__Pantoea_sesami	0	0	0	0	0	0	0	0	0	0	0	0	0	0	0	0	0	0	0	0	0	0	0	0	0	0	8.5003e-07	9.93596e-06	0	0	0	0	0	0	0	0	0	0	0	0	0	0	0	0	0	0	0	0	0
COA-PWY: coenzyme A biosynthesis I (prokaryotic)|g__Parabacteroides.s__Parabacteroides_distasonis	0	0	0	0	0	0	0	0	0	0	0	0	0	0	0	0	0	0	0	0	0	0	0	0	0	0	0	0	0	0	0	0	0	0	0	0	0.000113044	8.66889e-06	0	0	0	0	0	0	0	0	0	0	0
COA-PWY: coenzyme A biosynthesis I (prokaryotic)|g__Parabacteroides.s__Parabacteroides_johnsonii	0	0	0	0	0	0	0	0	0	0	0	0	0	0	0	0	0	0	0	0	0	0	0	0	0	0	0	0	0	0	0	0	0	0	0	0	4.72403e-06	0	0	0	0	0	0	0	0	0	0	0	0
COA-PWY: coenzyme A biosynthesis I (prokaryotic)|g__Parabacteroides.s__Parabacteroides_merdae	0	0	0	0	0	0	0	0	0	0	0	0	0	0	0	0	0	0	0	0	0	0	0	1.10018e-05	0	0	0	0	0	0	0	0	0	0	0	0	0	0	0	0	0	0	0	0	0	0	0	0	0
COA-PWY: coenzyme A biosynthesis I (prokaryotic)|g__Peptoniphilus.s__Peptoniphilus_harei	0	0	0	0	0	0	0	0	0	0	0	0	0	0	0	0	0	0	0	0	0	0	0	0	0	0	0	0	0	0	0	0	0	0	0	0	0	0	0	0	0	0	0	0	0	0	0	0	0
COA-PWY: coenzyme A biosynthesis I (prokaryotic)|g__Peptoniphilus.s__Peptoniphilus_sp_HMSC062D09	0	0	0	0	0	0	0	0	0	0	0	0	0	0	0	0	0	0	0	0	0	0	0	0	0	0	0	0	0	0	0	0	0	0	0	0	0	0	0	0	0	0	0	0	0	0	0	0	0
COA-PWY: coenzyme A biosynthesis I (prokaryotic)|g__Phascolarctobacterium.s__Phascolarctobacterium_faecium	0	0	0	0	0	0	0	0	0	0	0	0	0	0	0	0	0	0	0	0	0	0	0	0	0	0	0	0	0	0	0	0	0	0	0	0	0	0	0	0	0	0	0	0	0	0	0	0	0
COA-PWY: coenzyme A biosynthesis I (prokaryotic)|g__Phascolarctobacterium.s__Phascolarctobacterium_succinatutens	0	0	0	0	0	0	0	0	0	0	0	0	0	0	0	0	0	0	0	0	0	0	0	0	0	0	0	0	0	0	0	0	0	0	0	0	0	0	0	0	0	0	0	0	0	0	0	0	0
COA-PWY: coenzyme A biosynthesis I (prokaryotic)|g__Pluralibacter.s__Pluralibacter_gergoviae	0	0	0	0	0	0	0	0	0	0	0	0	0	0	0	0	0	0	0	0	0	0	0	0	0	0	0	0	0	0	0	0	0	0	0	0	0	0	0	0	0	0	0	0	0	0	0	0	0
COA-PWY: coenzyme A biosynthesis I (prokaryotic)|g__Porphyromonas.s__Porphyromonas_sp_HMSC065F10	0	0	0	0	0	0	0	0	0	1.62729e-06	0	0	0	0	0	0	0	0	0	0	0	0	0	0	0	0	0	0	0	0	0	0	0	0	0	0	0	0	0	0	0	0	0	0	0	0	0	0	0
COA-PWY: coenzyme A biosynthesis I (prokaryotic)|g__Prevotella.s__Prevotella_bivia	0	0	0	0	0	0	0	0	0	0	0	0	0	0	0	0	0	0	0	0	0	0	0	0	0	0	0	0	0	0	0	0	0	0	0	0	0	0	0	0	0	0	0	0	0	0	0	0	0
COA-PWY: coenzyme A biosynthesis I (prokaryotic)|g__Prevotella.s__Prevotella_copri	0	0	0	0	0	0	0	0	0	0	0	0	0	0	0	0	0	0	0	0	0	0	0	0	0	0	0	0	0	0	0	0	0	0	0	0	0	0	0	0	0	0	0	0	0	0	0	0	0
COA-PWY: coenzyme A biosynthesis I (prokaryotic)|g__Proteus.s__Proteus_mirabilis	0	0	0	0	0	0	0	0	0	0	0	0	0	0	0	0	0	0	0	0	0	0	0	0	0	0	0	0	0	0	0	0	0	0	0	0	0	0	0	0	0	0	0	0	0	0	0	0	0
COA-PWY: coenzyme A biosynthesis I (prokaryotic)|g__Pseudoflavonifractor.s__Pseudoflavonifractor_sp_An184	0	0	0	0	0	0	0	0	0	0	0	0	0	0	0	0	0	0	0	0	0	0	0	0	0	0	0	0	0	0	0	0	0	0	0	0	0	0	0	0	0	0	0	0	0	0	0	0	0
COA-PWY: coenzyme A biosynthesis I (prokaryotic)|g__Pseudomonas.s__Pseudomonas_aeruginosa	0	0	0	0	0	0	0	0	0	0	0	0	0	0	0	0	0	0	0	0	0	0	0	0	0	0	0	0	0	0	0	0	0	0	0	0	0	0	0	0	0	0	0	0	0	0	0	0	0
COA-PWY: coenzyme A biosynthesis I (prokaryotic)|g__Pseudomonas.s__Pseudomonas_aeruginosa_group	0	0	0	0	0	0	0	0	0	0	0	0	0	0	0	0	0	0	0	0	0	0	0	0	0	0	0	0	0	0	0	0	0	0	0	0	0	0	0	0	0	0	0	0	0	0	0	0	0
COA-PWY: coenzyme A biosynthesis I (prokaryotic)|g__Raoultella.s__Raoultella_ornithinolytica	0	0	0	0	0	0	0	0	0	0	0	0	0	0	0	0	0	0	0	0	0	0	0	0	0	0	0	0	0	0	0	0	0	0	0	0	0	0	0	0	0	0	0	0	0	0	0	0	0
COA-PWY: coenzyme A biosynthesis I (prokaryotic)|g__Raoultella.s__Raoultella_planticola	0	0	0	0	0	0	0	0	0	0	0	0	0	0	0	0	0	0	0	0	0	0	0	0	0	0	0	0	0	0	0	0	0	0	0	0	0	0	0	0	0	0	0	0	0	0	0	0	0
COA-PWY: coenzyme A biosynthesis I (prokaryotic)|g__Robinsoniella.s__Robinsoniella_sp_RHS	0	0	0	0	0	0	0	0	0	0	0	0	0	0	0	0	0	0	0	0	0	0	0	0	0	0	0	0	0	0	0	0	0	0	0	0	0	0	0	0	0	0	0	0	0	0	0	0	0
COA-PWY: coenzyme A biosynthesis I (prokaryotic)|g__Roseburia.s__Roseburia_intestinalis	0	0	0	0	0	0	0	0	0	0	0	0	0	0	0	0	0	0	0	0	0	0	0	0	0	0	0	0	0	0	0	0	0	0	0	0	0	0	0	0	0	0	0	0	0	0	0	0	0
COA-PWY: coenzyme A biosynthesis I (prokaryotic)|g__Ruminococcus.s__Ruminococcus_lactaris	0	0	0	0	0	0	0	0	0	0	0	0	0	0	0	0	0	0	0	0	0	0	0	0	0	0	0	0	0	0	0	0	0	0	0	0	0	0	0	0	0	0	0	0	0	0	0	0	0
COA-PWY: coenzyme A biosynthesis I (prokaryotic)|g__Salmonella.s__Salmonella_enterica	0	0	0	0	0	0	0	0	0	0	0	0	0	0	0	0	0	0	0	0	0	0	0	0	0	0	0	0	0	0	0	0	0	0	0	0	0	0	0	0	0	0	0	0	0	0	0	0	0
COA-PWY: coenzyme A biosynthesis I (prokaryotic)|g__Sellimonas.s__Sellimonas_intestinalis	0	0	0	0	0	0	0	0	0	0	0	0	0	0	0	0	0	0	0	0	0	0	0	4.22845e-06	0	0	0	0	0	0	0	5.91477e-07	0	0	0	0	0	0	0	0	0	0	0	0	0	0	0	0	0
COA-PWY: coenzyme A biosynthesis I (prokaryotic)|g__Senegalimassilia.s__Senegalimassilia_anaerobia	0	0	0	0	0	0	0	0	0	0	0	0	0	0	0	0	0	0	0	0	0	0	0	0	0	0	0	0	0	0	0	0	0	0	0	0	0	0	0	0	0	0	0	0	0	0	0	0	0
COA-PWY: coenzyme A biosynthesis I (prokaryotic)|g__Serratia.s__Serratia_liquefaciens	0	0	0	1.46321e-06	0	0	0	0	0	0	0	0	0	0	0	0	0	0	0	0	0	0	0	0	0	0	0	0	0	0	0	0	0	0	0	0	0	0	0	0	0	0	0	0	0	0	0	0	0
COA-PWY: coenzyme A biosynthesis I (prokaryotic)|g__Serratia.s__Serratia_marcescens	0	0	0	0	0	0	0	0	0	0	0	0	0	0	0	0	0	0	0	0	0	0	0	0	0	0	0	0	0	0	0	0	0	0	0	0	0	0	0	0	0	0	0	0	0	0	0	0	0
COA-PWY: coenzyme A biosynthesis I (prokaryotic)|g__Serratia.s__Serratia_nematodiphila	0	0	0	0	0	0	0	0	0	0	0	0	0	0	0	0	0	0	0	0	0	0	0	0	0	0	0	0	0	0	0	0	0	0	0	0	0	0	0	0	0	0	0	0	0	0	0	0	0
COA-PWY: coenzyme A biosynthesis I (prokaryotic)|g__Serratia.s__Serratia_ureilytica	0	0	0	0	0	0	0	0	0	0	0	0	0	0	0	0	0	0	0	0	0	0	0	0	0	0	0	0	0	0	0	0	0	0	0	0	0	0	0	0	0	0	0	0	0	0	0	0	0
COA-PWY: coenzyme A biosynthesis I (prokaryotic)|g__Sphingobium.s__Sphingobium_yanoikuyae	0	0	0	0	0	0	0	0	0	0	0	0	0	0	0	0	0	0	0	0	0	0	0	0	0	0	0	0	0	0	0	0	0	0	0	0	0	0	0	0	0	0	0	0	0	0	0	0	0
COA-PWY: coenzyme A biosynthesis I (prokaryotic)|g__Sphingomonas.s__Sphingomonas_sp_Ag1	0	0	0	0	0	0	5.32099e-05	0	0	0	0	0	0	0	0	0	0	0	0	0	0	0	0	0	0	0	0	0	0	0	0	0	0	0	0	0	0	0	0	0	0	0	0	0	0	0	0	0	0
COA-PWY: coenzyme A biosynthesis I (prokaryotic)|g__Staphylococcus.s__Staphylococcus_aureus	0	0	0	0	0	0	0	0	0	0	0	0	0	0	0	0	0	0	0	0	0	0	0	0	0	0	0	0	0	0	0	0	0	0	0	0	0	0	0	0	0	0	0	1.95419e-06	0	0	0	0	0
COA-PWY: coenzyme A biosynthesis I (prokaryotic)|g__Staphylococcus.s__Staphylococcus_epidermidis	0	0	0	0	0	8.02246e-07	0	0	0	0	0	0	3.53156e-07	0	0	0	5.74461e-07	0	0	0	0	0	0	0	0	0	0	0	0	0	0	0	0	0	0	0	4.11817e-07	0	0	0	0	0	0	0	0	0	0	0	0
COA-PWY: coenzyme A biosynthesis I (prokaryotic)|g__Staphylococcus.s__Staphylococcus_hominis	0	0	0	0	0	0	0	0	0	0	0	0	0	0	0	0	0	0	0	0	0	0	0	0	0	0	0	0	0	0	0	0	0	0	0	0	0	0	0	0	0	0	0	0	0	0	0	0	0
COA-PWY: coenzyme A biosynthesis I (prokaryotic)|g__Stenotrophomonas.s__Stenotrophomonas_maltophilia	0	0	0	0	0	0	0.000196458	0	0	0	0	0	0	0	0	0	0	0	0	0	0	0	0	0	0	0	0	0	0	0	0	0	0	0	0	0	0	0	0	0	0	0	0	0	0	0	0	0	0
COA-PWY: coenzyme A biosynthesis I (prokaryotic)|g__Streptococcus.s__Streptococcus_agalactiae	0	0	0	0	0	0	0	0	0	0	0	0	0	0	0	0	0	0	0	0	0	0	0	0	0	0	0	0	0	0	0	0	0	0	0	0	0	0	0	0	0	0	0	0	0	0	0	0	0
COA-PWY: coenzyme A biosynthesis I (prokaryotic)|g__Streptococcus.s__Streptococcus_anginosus_group	0	0	0	0	0	0	0	0	0	0	0	0	0	0	0	0	0	0	0	0	0	0	0	0	0	0	0	0	0	0	0	0	0	0	0	0	0	0	0	0	0	0	0	0	0	0	0	0	0
COA-PWY: coenzyme A biosynthesis I (prokaryotic)|g__Streptococcus.s__Streptococcus_equinus	0	0	3.09033e-06	0	0	0	0	0	0	0	0	0	0	0	0	0	0	0	0	0	0	0	0	0	0	0	0	0	0	0	0	0	0	0	0	0	0	0	0	0	0	0	0	0	0	0	0	0	0
COA-PWY: coenzyme A biosynthesis I (prokaryotic)|g__Streptococcus.s__Streptococcus_gallolyticus	0	0	0	0	0	0	0	0	0	0	0	0	0	0	0	0	0	0	0	0	0	0	0	0	0	0	0	0	0	0	0	0	0	0	0	0	0	0	0	0	0	0	0	0	0	0	0	0	0
COA-PWY: coenzyme A biosynthesis I (prokaryotic)|g__Streptococcus.s__Streptococcus_infantis	0	0	0	0	0	0	0	0	0	0	0	0	0	0	0	0	0	0	0	0	0	0	0	0	0	0	0	0	0	0	0	0	0	0	0	0	0	0	0	0	0	0	0	0	0	0	0	0	0
COA-PWY: coenzyme A biosynthesis I (prokaryotic)|g__Streptococcus.s__Streptococcus_mitis	0	0	0	0	0	0	0	0	0	0	0	0	0	0	0	0	0	0	0	0	0	0	0	0	0	0	0	1.16014e-06	0	0	0	0	0	0	0	0	0	0	0	0	0	0	0	0	0	0	0	0	0
[truncated: 19,806 more rows]
[truncated: 458 more columns]
