# Supplementary material for: Assembly of the infant gut microbiome and resistome are linked to bacterial strains in mother’s milk
Source: Nat Commun. 2025 Nov 22;16:11536. doi: 10.1038/s41467-025-66497-y (PMC12749357; doi:10.1038/s41467-025-66497-y)
Supplement: Supplementary file 8 — Supplementary Data 6 [file 41467_2025_66497_MOESM8_ESM.zip]

Archive with 2 entries (2 files):
- Supplementary_Data_6.tsv
- __MACOSX/._Supplementary_Data_6.tsv
